# Supplementary material for: Prediction of effector protein structures from fungal phytopathogens enables evolutionary analyses
Source: Nat Microbiol. 2023 Jan 5;8(1):174–87. doi: 10.1038/s41564-022-01287-6 (PMC9816061; doi:10.1038/s41564-022-01287-6)
Supplement: Supplementary file 3 — Supplementary Tables 1–9. [file 41564_2022_1287_MOESM3_ESM.zip]

Archive with 9 entries (9 files):
- Supplementary_Table_1._Species_used_for_comparative_analyses.xlsx
- Supplementary_Table_2._Clustering_statistics.xlsx
- Supplementary_Table_3._Secretome_clustering_for_individual_species.xlsx
- Supplementary_Table_4._Secretome_clustering_for_entire_species.xlsx
- Supplementary_Table_5._Cluster_counts.xlsx
- Supplementary_Table_6._Known_virulence_and_avirulence_factors_and_their_cluster_assignments.xlsx
- Supplementary_Table_7._Whole_proteome_clustering.xlsx
- Supplementary_Table_8._Comparison_between_CSEPs_and_clusters.xlsx
- Supplementary_Table_9._Tin2-like_effectors_expression.xlsx
