# Supplementary material for: Prediction of effector protein structures from fungal phytopathogens enables evolutionary analyses
Source: Nat Microbiol. 2023 Jan 5;8(1):174–87. doi: 10.1038/s41564-022-01287-6 (PMC9816061; doi:10.1038/s41564-022-01287-6)
Supplement: Supplementary file 3 — Supplementary Tables 1–9. [file 41564_2022_1287_MOESM3_ESM.zip › Supplementary_Table_3._Secretome_clustering_for_individual_species.xlsx]

## Sheet: B. graminis
Supplementary Table 3. The metadata for individual species secretome clustering
				Cluster assignments				AlphaFold		CATH				SCOP				CHAIN
Cluster	Protein ID	Length	Sequences	BLAST	HHBlits	HHsearch	Domains	pTM		Match	TM-score	Description		Match	TM-score	Description		Match	TM-score	Description
1	Blugr2_2552	332	DDVPYSDMYLPDGINGFVCNSEFYSIDHVREAAKKGVEAFFYRKRPLKFPKTFEDTQLYNVKSDILLSWPIMSSGLFYNKNSGKSRLIINTRGQILGIVVISFQKLSHRISYIKCIPVRRSLEENNEEQTLLNEYWGLANPTFGYNCGLKFFPKSIVDTMTGPNLTKYYQQRLSGRHDFSFLQKYTGNEFSGVDLYLDPMHQKLTDKYSSGPSGRFRVVFDISNGEFKGIINVEERNKKCVTVWDVSSISSNSIYISSSTLNLDGFRDSYWPKSCLGHWLKAKLIWLYLEFALKDLMSTLNGSNPNLLIRNQKFRHFWLLRPEETNNDCKYS	1	1	1	Microbial ribonucleases(Gene3D);Microbial ribonucleases(SUPERFAMILY)	0.814		6huvS00	0.3092	Glutamine Phosphoribosylpyrophosphate, subunit 1, domain 1,Glutamine Phosphoribosylpyrophosphate, subunit 1		d3mg6u_	0.3102	N-terminal nucleophile aminohydrolases (Ntn hydrolases)		4qvzB	0.3209	FMRP N-TERMINAL DOMAIN
1	Blugr2_5445	342	TDVPFWDMNIPDDTSGFLCDNHYFRIGYIRSSAQEALTKFLRRSSYHQFPAFFENTHAFGIADQILLSWPLVKGNKVYTTGTVGNYRVIINTGGQVIGVIAITDLYELHPKLNFRKCAPVHISDEQHQDNSISGDLLWDYVYPVLGYICDLKFLEISQVNYVQRLIVKPEFQQELRDTSFHKYVEGYTGNIFTGNELKTYKVQKLDKNGYPNGRPGSFRVVFNLAQGFMGVINVDKGEGNCVKVWDLTQSPHGTYNPNSHVFDGIVPGMYTPYFCLNQELKSEIIQQQAYFFTRQLNTESERDDDMYPIMHGQYLILWPLRLPESNIRKVEINLRARSEPKY	1	1	1	Microbial ribonucleases(Gene3D);Microbial ribonucleases(SUPERFAMILY)	0.794		3m6uB02	0.3119	Rossmann fold		d5teua1	0.3091	Periplasmic binding protein-like II		3k8hA	0.3085	STRUCTURE OF CRYSTAL FORM I OF TP0453
1	Blugr2_2547	353	DGIPDSDMYLTDGTNGFVCGLEFHSIDHVREVAKKGVEAFFSKTRFGRFPKTFEDTQLFNVKSDILLSWPIMSSGIFFNRAPGKSRLIINTRGQILGIVVISLEKPFQKISYNKCTPVRKSLEENKEEQTLLNETSKNTREMNLPGLIFTGTLFNKEQAKNRPLVFIFLIIGRPGKYRAVFDMSNGEIKGIINIKERNEKCVTVWDVSSISSNNIYVSSSTLNLDRFRDSIWPQACFGHKFKSKIIWLYLELAIKYWMSASNGNNLNLPIENQNLNDFLLLRPEETKKDSTYHVFAIGHNTAFKALNLYLVRPRNHKLGSFEACLQFPGYDLHRLEIYIRDKHNPEESFFGDH	1	1	1	Microbial ribonucleases(Gene3D);Microbial ribonucleases(SUPERFAMILY)	0.748		2fnyD00	0.3372	Glutamine Phosphoribosylpyrophosphate, subunit 1, domain 1,Glutamine Phosphoribosylpyrophosphate, subunit 1		d3gpjd_	0.3368	N-terminal nucleophile aminohydrolases (Ntn hydrolases)		1iruF	0.3291	CRYSTAL STRUCTURE OF THE MAMMALIAN 20S PROTEASOME AT 2.75 ARESOLUTION
1	Blugr2_2566	357	TDVPYSDLYLPDGTNGFVCQMDIFTIDHVREVAKNAFESFYIGTIFRKFPKLFEDTHLFNEQVEILLSFPIMLSRSFFVNGNPGKFRVIINIWGQILGVAVANFDSQSKETTYEKCIPVRKSVEEDSIQNSILNELWNIASPTLGFNCGLDFFPVFMVDAVMNVLQNSNVQDRVDRKYDLSYLEKYRGTDFKGGNLYSYPLRKSVSDKAASGLPGPFRIVFDMNNYKFKGIINVEDSKIKFRTVWDLSSIPPQEIYSPSSVLNLGREPDNYWPKTCSGIKFKSKAIWLYLEFVMKKWPSHLNGSRLNFPILREKVIWLWPIRTQGNQDNDRRRAFAIGHDTSLDTYGLYQANVRNGK	1	1	1	Microbial ribonucleases(Gene3D);Microbial ribonucleases(SUPERFAMILY)	0.859		3m4xA02	0.326	Rossmann fold		d5lexe_	0.3201	N-terminal nucleophile aminohydrolases (Ntn hydrolases)		6epcE	0.3137	GROUND STATE 26S PROTEASOME (GS2)
1	Blugr2_4770	361	TISESITGYLCADKVIWFQDAASAAQIAYDHFSQHIERDQFPAFFTDGHLFGLNDNFLLSWPVCLNWNRHSSGSAGKARVVINTNGLIVGVVTVTFSVAPPGFTIPQKCEPIYHLLGADQNLLDSNNDRLSLWYKWIGYTCDSDFRSKESFDYALKMIQQFTPKTRRKHKISPYIGHLYPVVGLYKCPMRNLNGKGFATGHTGAIWLVFRPGFKFMGVITIKKTEKKCLKTWSMKATEAATLNTPSINPDDTMEQYIDIDLSCNGNWLSSSYVVHFISLAEANLNQISDGNVRGYPIVQDSDLFLWPISLPERQVAIKRYVFAVGFHKKAQYLGNHEDGYIYTGLYISDKNADDKTFKVCR	1	1	1	Microbial ribonucleases(Gene3D);Microbial ribonucleases(SUPERFAMILY)	0.798		3m4xA02	0.3126	Rossmann fold		d1z7qs1	0.2895	N-terminal nucleophile aminohydrolases (Ntn hydrolases)		1httB	0.3027	HISTIDYL-TRNA SYNTHETASE
1	Blugr2_5444	367	TNGLPDTFVPSTGGYLCGTIIFDIKFLEEEAGRAFKKFTHQSIQKDFPALFEDSYLFGRLNEVLLAWPLSYPGVPLKQRLHGNYRLIIDSNSEVIGVVTVIYPEKMLDQKEFRRCTPIHSLKDGEGKNAIQYTENLDRIFRFMGYSCNGEFIEERAYTKTLESIRAPNLKSKNPIRPKKFIEYGNKRFIGDNLFSFPLRHLDRNDKLNGPLNTHQIIFQRDIYSNILVKGVLSKGSRGKKCSRLWDLSPLFEIIPDVSSPISREKALVNNDGTFTCTGQVINISTVLLQVPLGLIQAQKTIKPSDEKYPILQDRSLWLWPIRLPESITWNLEYLFAIGYSLEFQVVGLFFAHNDHQKNPNFFNCGNS	1	1	1	Microbial ribonucleases(Gene3D)	0.83		5leyR00	0.3164	Glutamine Phosphoribosylpyrophosphate, subunit 1, domain 1,Glutamine Phosphoribosylpyrophosphate, subunit 1		d3unbf_	0.3168	N-terminal nucleophile aminohydrolases (Ntn hydrolases)		5yjjE	0.3123	CRYSTAL STRUCTURE OF PNPASE FROM STAPHYLOCOCCUS EPIDERMIDIS
1	Blugr2_5425	375	TNGLPDLYIPSTNGYLCDTLLFNIKFLEEEARRAYKDFTHQSIQRAFPALFEDLYLFNKHNEILLAWPVHFPWTTYKYEPTADFRLIIDSDGKIIGMVSVIYPKKDSKQKEFRKCKPLHSSSDGGDDTSRQHVKQLEQIFPFLGYSCNGVYLNERSFLYTVSLIEKLQSVPSSTHPHRNKITFYNGNKFSGENLLGFPLRNLDSKNSPNGPINTHRIIFQRNEDTSILVKGVVSKGLYEKDDGDICQTLWDLSPLSEITPDVSSPIHRKAALVNNDGTYICANEELNISTILLQVPHSLYRAQNTVKVSDEIFPILQSNKLWLWPIRFPESFPKSEYSSRYLFAIGCDLEFQVVGLFYTKNDSKKNPIFKQCQGT	1	1	1	Microbial ribonucleases(Gene3D)	0.83		3hyeR00	0.3143	Glutamine Phosphoribosylpyrophosphate, subunit 1, domain 1,Glutamine Phosphoribosylpyrophosphate, subunit 1		d3hyer_	0.3143	N-terminal nucleophile aminohydrolases (Ntn hydrolases)		4r67G	0.3141	HUMAN CONSTITUTIVE 20S PROTEASOME IN COMPLEX WITH CARFILZOMIB
1	Blugr2_5426	375	TNGLPDLYIPSTNGYLCDTLLFNIEFLQEEARRAYKEFTHQPIQSDFPALFEDLYLFNKHNEILLAWPVHFPWPSYKYEPTADFRLIIDSDGKIIGLVSVIYPKKDSKQKEFRKCKPLHSSSDGGDDTSRQHVKQLEEIFPFVGYLCNGAYLNLRSFLYTVSLIEKLQLIPSSTHPHRNKITFYNGNKFSGENLLGFPLRNLDSKNSPNGPINTHRIIFQRNEDTSILVKGVVSKGLYEKDDGDICQTLWDLSPLSEITPDVSSPIHRKAALVNNDGTYICANEELNISTILLQVPHSLYRAQNTVKISEKTFPILQSNKLWLWPIRFPESFPKSEYSSRYLFAIGCDLEFQVVGLFYTKNDSKKNPIFKQCQGT	1	1	1	Microbial ribonucleases(Gene3D)	0.816		3gptR00	0.313	Glutamine Phosphoribosylpyrophosphate, subunit 1, domain 1,Glutamine Phosphoribosylpyrophosphate, subunit 1		d4cr2e_	0.3148	N-terminal nucleophile aminohydrolases (Ntn hydrolases)		5le5R	0.3116	NATIVE HUMAN 20S PROTEASOME AT 1.8 ANGSTROM
1	Blugr2_2545	379	DDIPYSDMYLPDGINGFVCDLEFHSIDHVREVAKKGVEAFFYRKRALKFPKTFEDTKLFNVKSDILLSWPIMSSRLFYTRTPGNSRLIINTRGQIMGIVVISFQKPSHKISYNKCIPVRRSLEENNEEQTLLNEYWGLANPTFGYSCGSKFFPKSIVDKILGPDWNTNYQQRLSRQHKLPSFKKYTGDEFTGVDLYWYPFQQGTSEKPCSGRPGKYRAVFDMSNGEIKGIINIKEKNEKCVTVWDVSSISSNNIYVSSSTLNLDRFKSKIIWLYLELAIKYWMSASNGYNCDLSIENQNFKDFFLFRTEETNKDSSNHVFAIVYNTKLNTYKLYLTEKRSVKFDTLKPCLDFPIDDIHHLQKYIGDKHNHEESLSIDHW	1	1	1	Microbial ribonucleases(Gene3D);Microbial ribonucleases(SUPERFAMILY)	0.824		4q1sD00	0.3229	Glutamine Phosphoribosylpyrophosphate, subunit 1, domain 1,Glutamine Phosphoribosylpyrophosphate, subunit 1		d4q1sd_	0.3229	N-terminal nucleophile aminohydrolases (Ntn hydrolases)		4ltcD	0.3221	CRYSTAL STRUCTURE OF YEAST 20S PROTEASOME IN COMPLEX WITH ENONECARMAPHYCIN ANALOGUE 6
1	Blugr2_5696	382	TNVPYSDMYLPEGTNGFVCGTDLFTIDHLRKVVKKAMESAFFEDYYNKFPTLFEDTHLFNVKSDILLSWPTMLNEKLFYSHPGKIRIIINTRGQIMGLVTISPNDNQQKINYEKCNPVYRSLGGENDERGISDESISKPRLGYSCGLIVILWSEVGRTMEIISDDYFQSRVISKDKLTSFKKYTGNEFVGVDLYSFPIHRNPVSKYLKGTPGVLRIVFDRRNSEVKGIINIQDRNIKCVAVWDLSSTPSSSIYNPSSILDLEIIQDNFWPETCFGHKIKAKTIWLYLEFASQNWMSKVPDRRLNFPTVKQKFLRLWPMRIPETKDTTFNSLFAIGHDTRLGTYSLYYVNVQNGGLVKPRACLEFSHDIIRHLQRIHGQVTES	1	1	1	Microbial ribonucleases(Gene3D);Microbial ribonucleases(SUPERFAMILY)	0.842		1z7qS00	0.3199	Glutamine Phosphoribosylpyrophosphate, subunit 1, domain 1,Glutamine Phosphoribosylpyrophosphate, subunit 1		d1z7qs1	0.3203	N-terminal nucleophile aminohydrolases (Ntn hydrolases)		5yjjF	0.3104	CRYSTAL STRUCTURE OF PNPASE FROM STAPHYLOCOCCUS EPIDERMIDIS
1	Blugr2_2523	383	ADIPYSDLYLPDGTNGFLCQMDIFTIDHVREVAKNAFESFYIETIYRKFPKLFEDTHLFNKQVDMLLSFPMMLSRSYFVIGNPGKIRVIINISGQIIGVLVENYNSLSKETNYEKCSPVRMSVEEDSIQNSYLNEFWDIASPTLGFNCGFNFFPVLTINAVMNVLQNNHVQDRGNRNSAYLRKYTGTDFKGVNLYSYPLRKSVSNKVASGQPGPFRIIFDMNNYEFKGIINVEDSRVKFKTVWDLSSIPPHMIYSPSSVLNLEREPDNCWPKTCLGRKFKAKAIWLYLEFVMKKWPSHMNGRKLNFPILIDEVLQLWPIRAQGEYDYDRIRAVAIGHDTSLDTYGLYQAKVRNGKLDNFEKCMDFTQEEIQFVQRATDLSAQS	1	1	1	Microbial ribonucleases(SUPERFAMILY);Microbial ribonucleases(Gene3D);Microbial ribonucleases(Gene3D);Microbial ribonucleases(SUPERFAMILY)	0.85		4j70R00	0.3191	Glutamine Phosphoribosylpyrophosphate, subunit 1, domain 1,Glutamine Phosphoribosylpyrophosphate, subunit 1		d4j70r_	0.3191	N-terminal nucleophile aminohydrolases (Ntn hydrolases)		4hrcD	0.3154	CRYSTAL STRUCTURE OF YEAST 20S PROTEASOME IN COMPLEX WITH EPOXYKETONECARMAPHYCIN ANALOGUE 3
1	Blugr2_2569	383	VNIPYSDMYLPDGIDGFLCGREVIWIEYARQSANKMMKSYFYDKYFHTFPKLFEDTHLFNVKSDILLSWPAKPSGIIYIRNPGKYRLIINLRGQIMGVVIIDHAKHSKNISFKRCNPVHSSIPEGNTESRLLDEFWSLAYPIHGYKCGSKYFPQSTVKSGNDLDSNYYFQKALETIESPIKFKKYRGDQFTGSDLRVYPLHHSLSSKPGSGSQGLFRVVFEMKDRKFKGITDLKDGAKCVTLWDLSSASPDTIYRPSSILNMEGLSEKFWPATCFGHRFKYKTIWLFIEFASKDWSKNRDDMAHNFPIVREDRFLFWPVRNKETHDINTALAFAIGYDTKEDTYGLYRARVKNGFLNMFQQCIDLPLKDIRSLQRRLSSVIQL	1	1	1	Microbial ribonucleases(SUPERFAMILY);Microbial ribonucleases(Gene3D)	0.858		1jd2D00	0.323	Glutamine Phosphoribosylpyrophosphate, subunit 1, domain 1,Glutamine Phosphoribosylpyrophosphate, subunit 1		d4fzcd_	0.3231	N-terminal nucleophile aminohydrolases (Ntn hydrolases)		4hrdR	0.3209	CRYSTAL STRUCTURE OF YEAST 20S PROTEASOME IN COMPLEX WITH THE NATURALPRODUCT CARMAPHYCIN A
1	Blugr2_2535	384	DDIPDSDIYLPDGTNGFVCDSDFYSIDHVREVAKKGVEAFFYTRRPLKFPKTFENTQLFNVKSDILISWPIMSSGIFFTRAPGNSRLIINTRGQIMGIVVISFQKPSHKISYNKCIPVRRSLEGNNEEQTLSNESWGLGNPTFGYNCGSKFFPKFKVDKMIGPESTKYYQQRLTRNYKLSCLIKYTGDEFSGVDLYWYPMHQKLSDTCPADLPGRFRVVFDLSNSEFKGIIDLKERNKKCGTVWDLSSMSSNNIYISSSTLNLDRFGDSYWPHSCFGHKLKSKIMWLYLEFAVKYSMSNLNGSNPNLPLTSQESIHSWFIRPGETNKDSSNYVFAIVYNTKHNTYNLFLMNTRNTKLDVTDSCLEFSTDVIHRLQKHIGDKHNP	1	1	1	Microbial ribonucleases(SUPERFAMILY);Microbial ribonucleases(Gene3D)	0.843		1g0uU00	0.3309	Glutamine Phosphoribosylpyrophosphate, subunit 1, domain 1,Glutamine Phosphoribosylpyrophosphate, subunit 1		d1g0uu_	0.3309	N-terminal nucleophile aminohydrolases (Ntn hydrolases)		1j2qD	0.3271	20S PROTEASOME IN COMPLEX WITH CALPAIN-INHIBITOR I FROM ARCHAEOGLOBUSFULGIDUS
1	Blugr2_4908	384	ANIPYSDMYLPAKTRGFVCETEYFTIDHLREVATKAMESTFFEHYYQLFPKLFEDTHLFNVKSDILLSWPVLPNEKFHTSNPGKLRLIINIRGQIMGMVIVSPKGRKNKVIFQKCKPVRRSKENASNELQISDENWGMSRPVLGFKCGLKVVSWSQIERIMQFFSNDSFRERLKEHNHLTNLEKYTGDEFIGVDLYSFPVHKKLTNRITFATNSLIYLVFDMSNNKFKGITNLDDRKGKCVALRDLSSTSSDNIYIPSSVLNLDRMPDKYWPETCMEFRIKSKTMWLYLEFALKNWKSSLHGRQVNYPLVKSKVLQFWPMRFPETDNNRLHIGFGIGYDTRFETYHFYHAQIRDGKFVDLEPCMSFSNEIIHHLQKILRPATDS	1	1	1	Microbial ribonucleases(Gene3D)	0.83		4fzgR00	0.3205	Glutamine Phosphoribosylpyrophosphate, subunit 1, domain 1,Glutamine Phosphoribosylpyrophosphate, subunit 1		d4fzcr_	0.3218	N-terminal nucleophile aminohydrolases (Ntn hydrolases)		1httB	0.3143	HISTIDYL-TRNA SYNTHETASE
1	Blugr2_6416	384	TNIPYSDMFLPSGTNGFVCGIDLFKIDHLRQVAEKAMESTFFEIYYSRFPKLFEDTHLFNVKSDILLSCPVMLNELFFHATPGLIRLIINIRGQIMGMVIVISKYQDQEVTYEKCSPTHRSLEEGNAERRKLNENSIITRPRLGYGCGLGVISESTVYEIMRLASTDYFRQRLEGRGKLAHLEKYTGDKFVGVNLYSFPVRRKTYSKVTSGRPGRFRVIFDMASSEVLGIIDVVEANEICATLWDLSSTLPETIYSPSSILDLDRVPDTFWPEACFGRHIKTKTMWLYLEFAMKNWKSNFNSRALSFPILKQKIIRLWPMRIPETNIPAVNDIFAIGYNTRSRIYSLYHAQLRDGILSNYEACLEFSPEIIHHLQGIFGPATES	1	1	1	Microbial ribonucleases(Gene3D)	0.849		4j70R00	0.3188	Glutamine Phosphoribosylpyrophosphate, subunit 1, domain 1,Glutamine Phosphoribosylpyrophosphate, subunit 1		d2gcja1	0.3233	PH domain-like		4hrdR	0.3171	CRYSTAL STRUCTURE OF YEAST 20S PROTEASOME IN COMPLEX WITH THE NATURALPRODUCT CARMAPHYCIN A
1	Blugr2_2570	385	IDPSFSDMYLPGGTNGFLCGTEILSIDTARQTIKIALETFFLERDFQRYPKLFEDTNLFNVKSDILLSWPIKLNGNIYLNGHGGKFRLIINTRGQIIGVVTTDTKQFGSQLSFAKCNPVRSSDPEGNAESRHLDEFWSLAYPIFGFNCGWKFLPLSMVKSGNGHYSNYYFQNAIRDKKMHKYFDKYNGVEFIGDDLQVYPLHLSSSSKPSSGSNGKFRVVFDAKNLDFKGLTNINDQRMKCVTVWDLSSAPLDTIYSPSSILNMDGMADNYWPQTCFRQKIKEKVMWLFIEFALKNWSEVANHREPYFANVNHNELRLWPIRIPEITDNSLTYAYAIGHNTMEDSYGLYQAEIYIGTLENFRLCLNIPLEYIRELQKTLSQATWQ	1	1	1	Microbial ribonucleases(Gene3D);Microbial ribonucleases(SUPERFAMILY)	0.856		4hrdD00	0.3229	Glutamine Phosphoribosylpyrophosphate, subunit 1, domain 1,Glutamine Phosphoribosylpyrophosphate, subunit 1		d3okjd_	0.3236	N-terminal nucleophile aminohydrolases (Ntn hydrolases)		3mg6U	0.3201	STRUCTURE OF YEAST 20S OPEN-GATE PROTEASOME WITH COMPOUND 6
1	Blugr2_2538	385	DDIPDSDMYLPDGTNGFVCDLDFYSIDHVREVAKNGVEAFFNRKRPLKFPKTFENTQLFNVKSDILLSWPIMSSGLFFKKNPGRSRLIINTRGQIMGIVVISFAKPSHKISYDKCIPVRRSLEGNNEEQSLSNESWGSSNPTLGYNCGLKFFPKSKVDKMIGPKSTKYYQQRLSGKHKLSCITKYTGDEFSGVDLYWYPIHKKLSDKCSSGPPRRFRVVFDLSNSEFKGIIDVEERNKKCVTVWDLSSISSNNIYISSSTLNLDKVGDSHWPETCFGHKLKSKIMWLYLEFALKYWMSTLNGNNPNLPQTSQEFIHSLLIRPEETNKDSSNHVFAIVYNTEHNTYNLHLMNTRNTKLDLSNPCLQFPTNFIHRLQKHIRGKHNPE	1	1	1	Microbial ribonucleases(SUPERFAMILY);Microbial ribonucleases(Gene3D)	0.843		1g0uG00	0.3322	Glutamine Phosphoribosylpyrophosphate, subunit 1, domain 1,Glutamine Phosphoribosylpyrophosphate, subunit 1		d1g0ug_	0.3322	N-terminal nucleophile aminohydrolases (Ntn hydrolases)		1g0uU	0.3322	A GATED CHANNEL INTO THE PROTEASOME CORE PARTICLE
1	Blugr2_2576	385	INVPYSDMYLPVATNGFLCRTDFFPIDHLRGAAGNAMESTFFKEYYLKFPRLFEDTHLFNVKSDILLSWPVLPTGNYYHRKSGKIRLIINVRGQIMGMVMINSALPDQKISFEKCNPVRRYLQENDDEEIFVNQNWSVTRPTFGYSCGLKFISRSTVDGLMKIASKRKFLRRPNGRAQLANFEKFMGDEFLGDDLYSFPVHQGSTEKITFGAPGPFRIIFDMKNHEFKGIINIENRNEKCVTLWDLSSTSLSIAYSPSSVLNLEATQESYWHDTCFGHKFKTKTVLLYLEFALKEWKSKLEGRKLNFPYLLENDVKLWPMRTPEVHDKTLNDTFAIGYNIKLATYGIYLVDIRKGAFHEVNLCLKFSGNDILNIQRILGPAALKV	1	1	1	Microbial ribonucleases(SUPERFAMILY);Microbial ribonucleases(Gene3D)	0.846		5le5S00	0.3164	Glutamine Phosphoribosylpyrophosphate, subunit 1, domain 1,Glutamine Phosphoribosylpyrophosphate, subunit 1		d4q1sd_	0.3213	N-terminal nucleophile aminohydrolases (Ntn hydrolases)		5e3iA	0.307	CRYSTAL STRUCTURE OF A HISTIDYL-TRNA SYNTHETASE FROM ACINETOBACTERBAUMANNII WITH BOUND L-HISTIDINE AND ATP
1	Blugr2_2521	385	TDVPYSDLYLPEGTNGFVCQMDIFTIDRVREVAQYALESIYTRTFYQKYPIMFEDTHIFNEKVDILLSFPIMHNRKSFIIGNPGKIRVILNIWGQIIGVLVENYNSLSKETNYEKCNPVRMSVEEDSIQNSYLNELWDIAFPTLGFNCGLNFFPVLTVNSIMIVHQNNHELDRGNRNSAYLRKYTGSDFKGVNLYSYPVRKSGREKAIFGMPGVFRIVFDMNNYEFKGIINVDDSKVKSRTVWDLSSIPPHKIYSPSSVLNLGREPDNYWPKTCRGRKFKAKAIWLYLEFVMKKWPPYMNGSKLNFPILIDEVLQLWPIRARGYYHNDRQRAYAFAIGHDTSLDTYSLYQANVRHGKLGNFGECMDFTQEEIQFVRRAIGLSAQS	1	1	1	Microbial ribonucleases(SUPERFAMILY);Microbial ribonucleases(Gene3D)	0.85		1jd2G00	0.3209	Glutamine Phosphoribosylpyrophosphate, subunit 1, domain 1,Glutamine Phosphoribosylpyrophosphate, subunit 1		d3oeuu_	0.3216	N-terminal nucleophile aminohydrolases (Ntn hydrolases)		4lqiD	0.3185	YEAST 20S PROTEASOME IN COMPLEX WITH VIBRALACTONE
1	Blugr2_2522	385	ADVPYSDLYLPEGTNGFVCQMDIFTIDHVRGIARYALESFYTGLFYRKYPKLFEDTHLFNEQVDILLSFPILRTRKSFVMGNPGKIRVIINIWGQIIGVLVENYYSLSKETNYEKCNPVRMSVEEDSIQNSYLNELWDIAFPTLGFNSGLNFFPAITVNAVINVLQNNQDPDRRNRKYESAYLQKYTGTDFKGVNLYSYPVRKSVREKAVFGQPGPFRIVLDLNNYEFKGIINVEDSKVKFRNVWDLSSIPPHKIYSPSSVLNLGREPDNYWPKTCLGRRFKSKAIWLYLEFVMKKWPSHMNGRKLNFPILIDEVLQLWPIRAQGDYDYDPIYAVAIGHDTSLNTYSLYQAKVRNGKLDNYLKCMDFTQEEIQFVRRAIGLSAQS	1	1	1	Microbial ribonucleases(Gene3D);Microbial ribonucleases(SUPERFAMILY)	0.847		3dy3D00	0.325	Glutamine Phosphoribosylpyrophosphate, subunit 1, domain 1,Glutamine Phosphoribosylpyrophosphate, subunit 1		d3sdiu_	0.3262	N-terminal nucleophile aminohydrolases (Ntn hydrolases)		5leyS	0.32	HUMAN 20S PROTEASOME COMPLEX WITH OPROZOMIB AT 1.9 ANGSTROM
1	Blugr2_2533	388	DDIPDSDMYLPHGTNGFVCDSDFYSIDHVREVAKKGVEAFFYTRRPLKFPKTFENTQLFNVKSDILLSWPIMSSGIFFTKNPGHSRLIINTRGQIMGIVVIYFEKPSHKISYNKCKPVRRSLEESNEEQILSSESRGQGNPTLGYNCGSKFFPKFKVDNMIGPESTKYYQKMLSGKYKHSCLTKYTGDEFSGVDLYWYPMQQKLSDTCPADLPCRYRVVFDLSNSEFKGIIDVKERNKKCVMVWDVSSISSNNIYISSSTLNLDSVRDRYWPESCFGHKLKEKIIWLYLEFALKYWMSTLNGSNPNLPLTSQESIHSWFIRPEETNKDSSDHVFTIVYNKKYNAYNLYLMNTRIKTLDALEPCLEFPAGIIRHLQKHIGNKHNPEESL	1	1	1	Microbial ribonucleases(Gene3D);Microbial ribonucleases(SUPERFAMILY)	0.832		1g0uG00	0.3255	Glutamine Phosphoribosylpyrophosphate, subunit 1, domain 1,Glutamine Phosphoribosylpyrophosphate, subunit 1		d1g0ug_	0.3255	N-terminal nucleophile aminohydrolases (Ntn hydrolases)		3unfF	0.3196	MOUSE 20S IMMUNOPROTEASOME IN COMPLEX WITH PR-957
1	Blugr2_2558	392	DDIPDSDMYLPDGTNGFACGLEFHSIDHVREVAKRGVEAFFSKTMFGKFPTTFEDTQLFNVKSDILLSWPIMSSGLFFKRTPGKSRLIINTKGQIMGIVLITSKRLAHKISYNKCIPVRRYLEENDEEQTLSNEYWDLANPTFGYNCGVKLFPKTILDKILGPDWNTNYQQRLSRKHKLSSLQKYTGDEFSGVDLYWNPIQQKTSDKRTSGPPGNYRAVFDMSNGEIKGIINIKERNEKCVTVWDVSSISSNNIYISSSTLNLDGVRDSIWPQTCFGHKLKSKIVWLYLELALKNWMSTLNESNPNLPIEDQALKDFLLLRPEESHKDSTNHVFAIGHNTNFDAITLYLVKRRKDNLGSFEPCLQLPSYDIQCLQKHIRDTHNPEESISLDY	1	1	1	Microbial ribonucleases(Gene3D);Microbial ribonucleases(SUPERFAMILY)	0.825		4intD00	0.3187	Glutamine Phosphoribosylpyrophosphate, subunit 1, domain 1,Glutamine Phosphoribosylpyrophosphate, subunit 1		d4intd_	0.3187	N-terminal nucleophile aminohydrolases (Ntn hydrolases)		3wkuB	0.3332	CRYSTAL STRUCTURE OF THE ANAEROBIC DESB-GALLATE COMPLEX
1	Blugr2_2543	392	DNIPDSDMYLPDGTNGFVCDLDFYSIDHVREAAKKGVEAFFYKRKVDKFPKTFEDTQLYNVKSDILLSWPIISSGLFYYRTPGNSRLIINTRGQIMGIVVISFQKPSHKISYNKCIPVRRSLEENNKGQSLLNECWGLATPTFGYNCGSKFFPKSILDKMIGPDAIKNYQQRLSGRNKLSCLIKYTGDEFSGVDLYWYPLHQKLSDKRLAGPSSRFRVVFDISNSEFKGIIDVENRNKKCVTVWDVSSISSNNIYISSSTLNLDKVGDGHWPQTCFGHKLKSKIMWLYLEFALKYWMSTLNESNPNLPLTSQKFIYSWFIRPGETNKDSSNHVFAIAYNTKHNNYKLYLMKTRNVKVDVHNPCLEFSTDDIDRLRKHIGDKHNPEESLSIDR	1	1	1	Microbial ribonucleases(SUPERFAMILY);Microbial ribonucleases(Gene3D)	0.838		6qm7R00	0.3189	Glutamine Phosphoribosylpyrophosphate, subunit 1, domain 1,Glutamine Phosphoribosylpyrophosphate, subunit 1		d3unbs_	0.3187	N-terminal nucleophile aminohydrolases (Ntn hydrolases)		1qe0B	0.3164	CRYSTAL STRUCTURE OF APO S. AUREUS HISTIDYL-TRNA SYNTHETASE
1	Blugr2_2555	392	DDIPDSDMYLPDGTNGFACGFEFHSIDHVREVAKNVVKAFFSKTMFGKFPTTFEDTQLFNVKSDILLSWPIMSSGLFFKRNPGKSRLIINHRGQIMGLVLITSKKPPHKISYNKCIPVRRSLEENNEEQTMLNECWGLANPTFGYNCGVKLFPKTILDKILGPDSNKYYQQRLSGKYKLPSLQKYTGDEFSGVDLYWYPFQQGTSKKAISGPPGKYRAVFDMSNSEFKGIINLKERNEKCITVWDVSSISPNNIYISSSTLNLDRVRDNIWPQTCFGHKLKSKIVWLYLELALKNRMSTLNESNPNLPIEDQALKDVLLFRPEESHKDSTYNVFAIYHDPNSNAFNLYLVRPRNVELRSFKPCLQFPRDDIQRLQKYIGNKHNPEESLSLDH	1	1	1	Microbial ribonucleases(SUPERFAMILY);Microbial ribonucleases(Gene3D)	0.836		5lexS00	0.317	Glutamine Phosphoribosylpyrophosphate, subunit 1, domain 1,Glutamine Phosphoribosylpyrophosphate, subunit 1		d5lexs_	0.317	N-terminal nucleophile aminohydrolases (Ntn hydrolases)		1qe0B	0.3224	CRYSTAL STRUCTURE OF APO S. AUREUS HISTIDYL-TRNA SYNTHETASE
1	Blugr2_2536	392	DDIPYSDMYLPDGINGFGCDSDFYSIDHVREVAKKGVEAFFYRKRVEKYPKTFGDTQLFNVKSDILLSWPIMSSGLFYTKTPGNSRLIINTRGQIMGIVVISFEKPSHKIGYKKCVPVRRSLEENNEEQTMLNECWALANPTYGYNCGSKFIPQFKVDKMMGPNSSTYYKNRLDAKHKLSCVTRYTGDEFSGVDLYWFPLQHKLSRKCLAGPPSRFRVVLDMNNSEFKGIIDVEERNKKCVTVWDVSSISSNNIYISSSTLNLDRVGDRYWPESCFGHKLKSKIMWLYLEFALKYWMSNLNGSNPNLPLTNQKFIHSWLIRLEETNKDSSNYGFAIVYNTKHNTYNLYLMNTRNVKLDVPNSCLEFPTDLIHRLQEHIGDKHNREESLSIDG	1	1	1	Microbial ribonucleases(Gene3D);Microbial ribonucleases(SUPERFAMILY)	0.842		3dy4D00	0.3178	Glutamine Phosphoribosylpyrophosphate, subunit 1, domain 1,Glutamine Phosphoribosylpyrophosphate, subunit 1		d3dy4d_	0.3178	N-terminal nucleophile aminohydrolases (Ntn hydrolases)		5yjjD	0.306	CRYSTAL STRUCTURE OF PNPASE FROM STAPHYLOCOCCUS EPIDERMIDIS
1	Blugr2_2548	392	DDIPASDMYLPDGTNGFVCDLDFYSIDHVREVAKIGVEAFFYRKRVEKYPKAFEDTQLFNVKSDILLSWPIMSSGLFYTRVPGKSRLIINTRGQIMGIVMISFEKPAHKISYNKCIPVRRSLEENNEEQTLLNECWGLATPTFGYNCGLKFFPKSILDKIIGPDATKYFKKRLSRKYKISCLIKYTGDEFSGVDLYWFHLHHKLSDNCLAGPPSRFRVVFDLSNNEFKGIIDVEDGNKKCVTVWDVSSISSNNIYISSSTLNLDKVGDSHWPESCFGHKLKAKIIWLYLEFALKYWMSTLDGSNPNLPPTKQRFIRSWFFRPEETNKDSSNHVFAIVFNTKHNNYKLYLMKTRNVKVDVPNPCLEFSTDDIDSLKKHIGDKHNPEESLFQDR	1	1	1	Microbial ribonucleases(Gene3D);Microbial ribonucleases(SUPERFAMILY)	0.835		4gk7G00	0.3174	Glutamine Phosphoribosylpyrophosphate, subunit 1, domain 1,Glutamine Phosphoribosylpyrophosphate, subunit 1		d4jsqu_	0.3171	N-terminal nucleophile aminohydrolases (Ntn hydrolases)		4fzgR	0.315	20S YEAST PROTEASOME IN COMPLEX WITH GLIDOBACTIN
1	Blugr2_2565	392	DDIPDSDMYLPAGINGFVCDLEFHSIDHVRDVAKRGVEAFFSKTMFGKFPTTFEDTQLFNVKSDILLSWPIISSRLFYTRNPGKSRLIINTRGQIMGIVMITSKKPAHKISYKKCIPVRRYLEENNEEQTLSNKRWGLANPTFGYNCGEKFFPKSMLNSIVGPDTIRYHQQRLSGKFKLHSLQKYSGDEFGGVDLYCYPVQQRISEKPSSGPPGKYRAVFDMSNGEFKGIINLKERNEKCVTVWDVSSISSNNIYISPSTLDLDRVQDSIWPQTCFGHKFKTKIIWLYLELALKNRMPTLNESNPNLPIEDQALRDILLLRPEETKKDSKYHVFATGHNTNFDVFSLYLVRPTKDKSGSFKPCLQFPRDDIKRLQKYIGDKHNPEESLSIDH	1	1	1	Microbial ribonucleases(Gene3D);Microbial ribonucleases(SUPERFAMILY)	0.829		3un8D00	0.3239	Glutamine Phosphoribosylpyrophosphate, subunit 1, domain 1,Glutamine Phosphoribosylpyrophosphate, subunit 1		d3un8d_	0.3239	N-terminal nucleophile aminohydrolases (Ntn hydrolases)		4r3oU	0.3084	HUMAN CONSTITUTIVE 20S PROTEASOME
1	Blugr2_2534	392	DDIPDSDIYLPHGTNGFVCDLDFYSIDHVREVAKKGVEAFFYTKRALKFPKTFENTQLFNVKSDILLSWPIMSSGLFYNKNPGHSRLIINTRGQIMGIVVISFEKPSHKIGYKKCVPVRRSLEESNETQILSNECWGLGYPTLGYNCGSTFFPKFKVDKMIGPESTKYYQKMLSGKYKHSCLTKYTGDEFSGVDLYWYPMHQKLSDKCSYDLPGRFRVVFDLSNSEFKGIIDVKERNKKCGTVWDVPPISSNNIYISSSTLNLDRVVDSYWPHSCFGHKLKSKIMWLYLEFALKYWMSTLNGSNPNFRRTSQESIHSWFIRPEETNKDSSNYVFAIVYNSKQNTYNLYVMNTRNAKLDVPNSCLEFSTDVIHRLQKDIGDKHNPYESLTLDR	1	1	1	Microbial ribonucleases(Gene3D);Microbial ribonucleases(SUPERFAMILY)	0.845		3hyeD00	0.3237	Glutamine Phosphoribosylpyrophosphate, subunit 1, domain 1,Glutamine Phosphoribosylpyrophosphate, subunit 1		d3gpwr_	0.3234	N-terminal nucleophile aminohydrolases (Ntn hydrolases)		2gplR	0.3233	TMC-95 BASED BIPHENYL-ETHER MACROCYCLES: SPECIFICPROTEASOME INHIBITORS
1	Blugr2_2549	392	DDIPYSDMYLPDGINGFVCDLDFYSIDHVREAAKKGIQAFFYRKRLLKYPKTFEDTQLFNVKSDILLSWPIMSSGLFYTSTPGNSRLIINTRGQIMGIVVISFKKPSHKISYNKCIPARRSLEENNKGQTLLNECWGLATPTFGYNCGSMFFPKFKIDKMIGPNATKYYQQRLSGRNKIYSLKKYIGDEFSGVDLYWFSMNQKICYRYLAGVPSRFHVVFDLSNSEFKGIIDVEDSNKKCVTVWDVSSISSNNIYISSSSLNLGRFRDSYWPESCFGHRLKSKLIWLYLEFALKYWMSSLDVSNPHLPPTSQKFKHFWFLRPEETNNDSSNHVFAIAYNTKLNTYNLYLIQSRTVHFDVLKPCLDFPTNDIHRLQKHIGDNHNPEESLSQDR	1	1	1	Microbial ribonucleases(SUPERFAMILY);Microbial ribonucleases(Gene3D)	0.836		1g0uU00	0.3247	Glutamine Phosphoribosylpyrophosphate, subunit 1, domain 1,Glutamine Phosphoribosylpyrophosphate, subunit 1		d1g0uu_	0.3247	N-terminal nucleophile aminohydrolases (Ntn hydrolases)		1httD	0.3129	HISTIDYL-TRNA SYNTHETASE
1	Blugr2_2062	392	DDIPDSDMYLPNGTNGFVCDSDFYSIDHVREAAKKGLKAFFYRTRVIKFPKTFEDTQLFNVKSDILLSWPIMSSGLFYNRAPGRSRLIINTRGQIMGIVVISFEKPSHKIRYNKCIPVRRSLEENNEEQTLTNECWGLANPTFGYNCGSNFFPKFKVDKMIGPGSTKYYQKRLSGKHKLSCLTKYTGDEFSGVDLYWFPLLQKLSDKCLTAPTSRFRVVLDISNSELKGIIDVEERNKKCVTVWDVSTFLSNNIYISSSTLNLDKVGDSHWPESCFGHKLKSKIIWLYLEFALKNWMSTLRGGNPHLPFTSQKFIYSWLIRPEESKKDSSNHVFALVYNAKHNSYKLYLMKTRNIKVDVPNSCLEFSTDVIDSLRKHIGDKHNPEESLSLDR	1	1	1	Microbial ribonucleases(SUPERFAMILY);Microbial ribonucleases(Gene3D)	0.838		1jd2Y00	0.3227	Glutamine Phosphoribosylpyrophosphate, subunit 1, domain 1,Glutamine Phosphoribosylpyrophosphate, subunit 1		d1jd2y_	0.3227	N-terminal nucleophile aminohydrolases (Ntn hydrolases)		5le5S	0.3192	NATIVE HUMAN 20S PROTEASOME AT 1.8 ANGSTROM
1	Blugr2_2551	392	DDIPYSDMYLPDGINGFVCGLEFHSIDHVREVAKKGVEAFFYKKLPLIFPKTFEDTQLFNVKSDILLSWPILSSRNFYNRTQGKSRLIINTRGQIIGIVVISLEKPSHKISYNKCKPVRRSLEEDNEEQTLLNERWGLANPTFGYNCGSKFFPKSIVDKIFARNSSRFCKKRLSGKHKLSCLEKYSGDEFSGVDLYWYPMHQKLTYKCSSGPPGRFRVVFDISNGEFKGIIDVEERNKKCVTVWDVSSISSKNIYISSSTLDLDRFPDSYWPESCFGHMLKSKLIWLYLEFALKDLMSTFNGSNPNLPIGNQKLRHYWLLRPEETNKDSSHHVFAIDHDTQLNTYKLYHIKTRNLNINALKPCLKFSSDDIHRLQKHIADKLNPEESLSLDR	1	1	1	Microbial ribonucleases(Gene3D)	0.819		1g0uG00	0.3251	Glutamine Phosphoribosylpyrophosphate, subunit 1, domain 1,Glutamine Phosphoribosylpyrophosphate, subunit 1		d1g0ug_	0.3251	N-terminal nucleophile aminohydrolases (Ntn hydrolases)		5lf6S	0.3175	HUMAN 20S PROTEASOME COMPLEX WITH Z-LLY-KETOALDEHYDE AT 2.1 ANGSTROM
1	Blugr2_2557	392	DDIPDSDMYLPDGTNGFACGLEFHSIDHVREVAKRGVEAFFSKTMFGKFPTTFEDTQLFNVKSDILLSWPIMSSGLFFKRTPGKSRLIINTKGQIMGIVLITSKRLAHKISYNKCIPVRRSLEENNEEQTMLNECWGLANPTFGYNCGMKFFPKPTLDKIPGPDSIRYYQQRLSGQHKLPSLQKYTGDEFSGVDLYWYPFQQGTSEKAISGPPGKYRAVFDMSNSEFKGIINLKERNEKCITVWDVSSISPNNIYISSSTLNLDRVRDNIWPQTCFGHKLKSKIVWLYLELALKNMKSALNQSSPNLSIKKQILKDLLLLRPEETNKDSTYNVFAIYHDPNSNAFNLYLVRPRNVELRSFKPCLQFPRHDIQRLQKYIGNKHNPEESLSLDH	1	1	1	Microbial ribonucleases(Gene3D);Microbial ribonucleases(SUPERFAMILY)	0.838		1g0uG00	0.3256	Glutamine Phosphoribosylpyrophosphate, subunit 1, domain 1,Glutamine Phosphoribosylpyrophosphate, subunit 1		d1g0ug_	0.3256	N-terminal nucleophile aminohydrolases (Ntn hydrolases)		1g65D	0.3189	CRYSTAL STRUCTURE OF EPOXOMICIN:20S PROTEASOME REVEALS A MOLECULARBASIS FOR SELECTIVITY OF ALPHA-BETA-EPOXYKETONE PROTEASOME INHIBITORS
1	Blugr2_2559	392	DDIPYSDMYLPDGTNGFVCDLEFHSIDHVREVAKRGVEAFFSKTMFGKFPTTFEDTQLFNVKSDILLSWPIMSSGLFFKRTPGKSRLIINTRGQIMGIVMITSKKQPHEIILNKCTPVRRFLEENNEEQTLLNERWGLANPTFGYNCGMKFFPNPTLDKIPGPDSIRYYQQRLSGKHKLPSLQKYTGDEFSGVDLYWYPVQQRITEKPSSGPPGKYRAVFDMSNGEFKGIINVKERNEKCVTVWDVSSISSNNIYISSSNLNLDRFRDSICPHSCFGHKFKTKILWLYLELALKNWMSTLNGRNSYLPIENQILKDFLLLRPGETSQDSTYYVFAIGHNTNFDAFTLYLVKPRKEKLGSFIPCLRLPSYDIQRLQKYIGNKHNPEESLSLDR	1	1	1	Microbial ribonucleases(SUPERFAMILY);Microbial ribonucleases(Gene3D)	0.819		4fzgU00	0.3211	Glutamine Phosphoribosylpyrophosphate, subunit 1, domain 1,Glutamine Phosphoribosylpyrophosphate, subunit 1		d4jsuu_	0.3217	N-terminal nucleophile aminohydrolases (Ntn hydrolases)		3gpwR	0.3178	CRYSTAL STRUCTURE OF THE YEAST 20S PROTEASOME IN COMPLEXWITH SALINOSPORAMIDE DERIVATIVES: IRREVERSIBLE INHIBITORLIGAND
1	Blugr2_2560	392	DDIPYSDMYLPDGTNGFVCGLKFHSIDHVREVAKRGVEAFFSKTRFGNFPTTFEDTQLFNVKSDILLSWPIVSSRKFYNSTPGKSRLIINTRGQIMGIVLITSKKPLQKISYNKCIPVRRSLEENNDEQTMLNECWSLANPTFGYNCGLKFFPKSILDNILGPDWNTNYQQRLSRKHKIPSLQKYTGDEFSGIDLYWYPFQQGITEKPSSGRPGKYRAVFDMSNGEFKGIINIKERNEKCVTVWDVSSISSNNIYISSSTLNLDGVRDSIWPQTCFGHKFKSKIIWLYLELALKNWMSTSNRTSPNLPIKNQTLKDFLLLRPEETNKDSTYHVFAMGHDPISNAFNLYFVIIRDAQLKSFKPCLQFPRDDIHSLQKYIGDTYNPEESLSLDH	1	1	1	Microbial ribonucleases(SUPERFAMILY);Microbial ribonucleases(Gene3D)	0.821		3unfE00	0.325	Glutamine Phosphoribosylpyrophosphate, subunit 1, domain 1,Glutamine Phosphoribosylpyrophosphate, subunit 1		d2f16r_	0.3251	N-terminal nucleophile aminohydrolases (Ntn hydrolases)		5lf6S	0.3196	HUMAN 20S PROTEASOME COMPLEX WITH Z-LLY-KETOALDEHYDE AT 2.1 ANGSTROM
1	Blugr2_2537	392	DDIPYSDMYLPDGINGFVCDSDFYSIDHVREVAKKGVEAFFCTKKPLKFPKTFEDTQLFNVKSDILLSWPIMSSGLFYNKTPGNSRLIINTRGQIMGIVVLSSKKPSHKISYDKCIPVRRSLEENNEEQTMLNECWGLANPTFGYNCGSNFFPKFKVDKMIGPESTKYYQQRLSGKHKLSCITKYTGDEFSGVDLYWFPLLQKLSEKCFAGPARRFRIVLDLSNSECKGIIDVEERNKKCFTVWDLSSISSNNIYISSSTLNLDKVGDSHWPETCFGHKLKSKIMWLYLEFALKYWMSNLNGNNPNLPLTSQKFIHLWLIRPKETNKDSSNHVFAIVYNTKHNTYNLYLMNPQNVKVDVPNPCLEFSTDDIHRLQKQIGDRHNPEESLSLDR	1	1	1	Microbial ribonucleases(Gene3D);Microbial ribonucleases(SUPERFAMILY)	0.84		1iruF00	0.3245	Glutamine Phosphoribosylpyrophosphate, subunit 1, domain 1,Glutamine Phosphoribosylpyrophosphate, subunit 1		d1iruf_	0.3245	N-terminal nucleophile aminohydrolases (Ntn hydrolases)		2gfqC	0.3049	STRUCTURE OF PROTEIN OF UNKNOWN FUNCTION PH0006 FROM PYROCOCCUSHORIKOSHII
1	Blugr2_2550	393	DDIPYSDMYLPDGTNGFVCDLEFHSIDHVREVAKKGVEAFFYRQRVVKFPTTFKDTKLFNVKSDILLSWPIMPSGLFYHKTPGKSRLIINTRGQILGIVVISFEKPSNKIIYEKCIPVRSSLEENNEEQTLLNECWGLANPTFGYNCGSKFFPKFKIDKMIGPNATKYYQQRLSGKHRLSCLRNYTGDVFTGVDLYWYPFQLGTTEKATSGPPGRYRVVYDISNSEFKGIIDVEEGNIKCGTVWDVSSISLNNIYISSSTLNLDRFRDSYWPETCFGHKLKAKTIWLYLEFALKDLMSTLNGSNPNLPIGNQKFRHYWLLRPEETNKDSSNHVFVILYNTELNTYYLYLITTRNFKLDALNPCLQFSSDVIHVLQKHIGDKHNPEESLSIDHW	1	1	1	Microbial ribonucleases(Gene3D);Microbial ribonucleases(SUPERFAMILY)	0.836		3oevU00	0.327	Glutamine Phosphoribosylpyrophosphate, subunit 1, domain 1,Glutamine Phosphoribosylpyrophosphate, subunit 1		d3oevu_	0.327	N-terminal nucleophile aminohydrolases (Ntn hydrolases)		1iruU	0.3211	CRYSTAL STRUCTURE OF THE MAMMALIAN 20S PROTEASOME AT 2.75 ARESOLUTION
1	Blugr2_2561	393	DDIPYSDMYLPDGTNGFVCDLEFHSIDHVREEAKRGVEAFFSKTMFGKFPTTFEDTQLFNVKSDILLSWPIMSSRLFYRRTPGKSRLIINTRGQIMGIVLITSKKQAHEIILNKCTPVRRFLEENNEGQTMLNECWGLAYPTFGYNCGMKFFPKSMLNSILGPDLNKYYQQGLSGKNKPLNLQKYTGDEFSGIDLYWYPVQQRINGKPCSGPPGKYRAVFDMSNGEFKGIINIKERNEKCVTVWDVSSISSNNIYISSSTLNLDGVRDSIWPQTCLGHKFKSKIIWLYLELALKIWMSALNRSSPNLPIENQTLKDFLLLKPEETNKESKYHVFAIGHDPISNAFKLYLVRQSKDKLGSFTQCLQFSDDNIQQLQKYIGDKHNPEESLSLDHW	1	1	1	Microbial ribonucleases(Gene3D);Microbial ribonucleases(SUPERFAMILY)	0.817		1g65U00	0.3205	Glutamine Phosphoribosylpyrophosphate, subunit 1, domain 1,Glutamine Phosphoribosylpyrophosphate, subunit 1		d1g65u_	0.3205	N-terminal nucleophile aminohydrolases (Ntn hydrolases)		1j2qD	0.3161	20S PROTEASOME IN COMPLEX WITH CALPAIN-INHIBITOR I FROM ARCHAEOGLOBUSFULGIDUS
1	Blugr2_2544	393	DDIPYSDMYLPDGINGFVCDSEFHSIDHVREVAKKGVEAFFYTKRALTFPKAFEDTQLFNVKSDILLSWPIMSTRKFYHTSAGKSRLIINTRGQIIGIVVISFKRSAHRISYEKCIPVRRSLEEDNEEQTLLNECWGLANPSFGYSCGSKFFPKSLVDKMIGPNSTRYYQERLSGKHKISCLQKYTGDEFSGVDLYWYPMHQKPSYKYTSGPTGRFRFVFDMSNSEFKGIIDVGEGNKKCGTVWDVSSISLNNIYISSSTLNLDRFRDSYWPESCFGHKLKAKIIWLYLEFALKNWMSTLNGSHPNLPVENQNFKDFVLLRSEETYNESTYHVFAIDHNTQLNTYNLYLIKTRNFNMDVLKPCLQFSSNDIHLLQKHIEDKHNPEESLSLDYW	1	1	1	Microbial ribonucleases(SUPERFAMILY);Microbial ribonucleases(Gene3D)	0.821		1g0uG00	0.3248	Glutamine Phosphoribosylpyrophosphate, subunit 1, domain 1,Glutamine Phosphoribosylpyrophosphate, subunit 1		d1g0ug_	0.3248	N-terminal nucleophile aminohydrolases (Ntn hydrolases)		1qe0B	0.3134	CRYSTAL STRUCTURE OF APO S. AUREUS HISTIDYL-TRNA SYNTHETASE
1	Blugr2_2553	393	DDVPYSDMYLPTGINGFVCGSEFHSIDHVREAAKNGAEAFFYRKRIVKFPKSFEDTKLFNVKSDILLSWPIMSTRNFYHRAPGKSRLIINTRGQILGIVVISFQKLSHRISYNKCIPVRRSLEENHEEQTMLNEYWGLANPTFGYNCDSKFFPKYIVDKIIGPNSLEYYQQRLSGKHKISCLQKYTGDEFSGVDLYWYPMHQKLSYKYTAGPPGRFRVVFDISNSEFKGIINIEERNKKCVIVWDLSSISSNNIYISSSTLNLDEVGDSYWPESCFGHKLKAKIIWLYLEFALKNRMSTLNGSHPNLPVENQKFKDFVLLRSEETYNDSSYHVFAINLNTQLNTYNLYHIKKRNFNKDVLKPCLQFSSDDIQRLQKYIGVRHNPVESFSLDHW	1	1	1	Microbial ribonucleases(SUPERFAMILY);Microbial ribonucleases(Gene3D)	0.824		1vsyO00	0.321	Glutamine Phosphoribosylpyrophosphate, subunit 1, domain 1,Glutamine Phosphoribosylpyrophosphate, subunit 1		d3gpwd_	0.3202	N-terminal nucleophile aminohydrolases (Ntn hydrolases)		3tddD	0.3188	CRYSTAL STRUCTURE OF YEAST CP IN COMPLEX WITH BELACTOSIN C
1	Blugr2_2520	401	ADVPYSDLYLPEGTNGFLCQMGIFTIDHVREVAKNAFESFYIETIYRKFPKLFEDTHLFNKQVDILLSFPMMLSRSFFVIGNPGKIRLIINIWGQIIGVLVENNDSLSKETNYEKCNPLRMSVEEDSIQNSYLNELWDIAFPTLGFNCGSNFFSVLTVNSIMNLLQNSRDPDRRDRTSVYLRKYTGTDFKGVNLYSYPLRKSVSNKVASGIFMSLNRYIHRSNLPSLGQPGPFRIIFDMNNYEFKGIINVEDSRVKFKTVWDLSSIPPHMIYSPSSVLNLEREPDNCWPKTCLGRKFKAKAIWLYLEFVMKKWPSHMNGRKLNFPILIDEVLQLWPIRAQGDYDYDPIYAVAIGHDTSLNTYSLYQAKVRNGKLDNYLKCMDFTQEEIQFVRRAIGLSA…	1	1	1	Microbial ribonucleases(Gene3D)	0.815		3sdiU00	0.3217	Glutamine Phosphoribosylpyrophosphate, subunit 1, domain 1,Glutamine Phosphoribosylpyrophosphate, subunit 1		d3sdiu_	0.3217	N-terminal nucleophile aminohydrolases (Ntn hydrolases)		5gjqD	0.3116	STRUCTURE OF THE HUMAN 26S PROTEASOME BOUND TO USP14-UBAL
1	Blugr2_2564	403	INVPYSDMYLPVATNGFVCRTEFFTIDNLRGATDKAMESTFFKGYLQKFPRLFEDTHLFNVKSDILLSWPVFDSGKFLHGKPGRIRLIINIRGQIMGMVMINSALPDQKIIFEKCNPVRRYLKEEDDEENFLNQNWSVTRPTFGYSCGLKFISGSTVDGLMKIASNNHFIRRSTRGVKLVGFEKFMGDEFLGDDLYSFPVHQGLTDKVTHGIFLSLNRFLQGSNFSSLGAPGPFRIIFEMKDYEFKGIINLENRNEKCVTLWDLSSTSLSIAYSPSSVLNLEATQESYWHDTCFGHKFKTKTVLLYLEFALKEWKSKLEGRKLNFPYLLGNVVKLWPMRTPEVHDKTLNDTFAIGYNIKLATYGIYLVDIRKGAFHEVNLCLKFSGNDILNIQRILGPA…	1	1	1	Microbial ribonucleases(SUPERFAMILY);Microbial ribonucleases(Gene3D)	0.815		4jt0R00	0.3152	Glutamine Phosphoribosylpyrophosphate, subunit 1, domain 1,Glutamine Phosphoribosylpyrophosphate, subunit 1		d1g65d_	0.3158	N-terminal nucleophile aminohydrolases (Ntn hydrolases)		1httC	0.307	HISTIDYL-TRNA SYNTHETASE
1	Blugr2_603	347	TDGPGNYICDKDYLLSDHISQYVRGSCKLLKFADISSKHPVTFDGSSHFGISDATLFATPTRIDYMKKYTRGNSGKNRIVIDSMCNLIGLVYVTNQSYKRCIKILDSIGESWSPYGTISNPVPKTYGYDCNSKIVILEEALQYYRNLKQQISNLDKRKISRHIDMIISTELAEKVYLWPYHSNGILKDSTYKHKTPHRIAVDKDLVFMGMMYRLGSEWKRCKHIEYVDPEPPRSLDPTKNSIGEYIFENVSAYKCDDVYISAITVNSHMQAACTSIIEDQRNTVGFIGMWPIRREEFYITSRSRANGITTSNLIRVVIFGCVSSFSNSYGSVKRTSHLCTPLNRDPP	2	1	1	Microbial ribonucleases(SUPERFAMILY);Microbial ribonucleases(Gene3D)	0.79		4zzgA00	0.3159	Glutamine Phosphoribosylpyrophosphate, subunit 1, domain 1,Glutamine Phosphoribosylpyrophosphate, subunit 1		d1j2qd_	0.3163	N-terminal nucleophile aminohydrolases (Ntn hydrolases)		4r1dB	0.3211	THE CRYSTAL STRUCTURE OF TLE4-TLI4 COMPLEX
1	Blugr2_601	355	DGPGSYVCDKDYLLSDLISKYIKGSCNSLKYADISNRHPVTFDGSSHFGISDAMLFATPTRIYYMEKFSIGNIGKNRIIIDSMCNFVGLVYVTNQSYKRCVKILDSIDESWSTSRSISNPVLKTYGYNCNFNIFILEDTLQYYRNLKQQISKLEKWKISKHINKIISTEFAEKEVYLWPIQLNGMLKDSTYKNKTPYRIAVDKDLIFMGLMYRPGLDWKRCKQIDYVDPEPPRSLDPTKNSIGEHIFENVSAYKCDDVYISAITINSHMQAACTSLKEDQRNTGGFIGMWPIRREEFSITPRTKWNYYVKYDHKCNFLGVHLHFSKSYGECQKDESSLHPTKQRPALTCLNLFPH	2	1	1		0.808		4r3oF00	0.3109	Glutamine Phosphoribosylpyrophosphate, subunit 1, domain 1,Glutamine Phosphoribosylpyrophosphate, subunit 1		d1z7qs1	0.313	N-terminal nucleophile aminohydrolases (Ntn hydrolases)		5h7zA	0.3115	APO STRUCTURE OF IMMUNITY PROTEIN TPLEI OF T6SS FROM PSEUDOMONASAERUGINOSA
1	Blugr2_602	356	TDGPGNYVCDKDYMPSDLISECVKASCKLLKYARISYRHPVTFDGSSHFDILDATLFATPARIQNMKKYEGGNIGKNRIVIDSMCNLVGLVYVTNQSYKRCVKILDSIDESWSTSGTISNPVPKTYGHDCNSRIFILEETLQYYRNLKQQISTLDKWTFSIYIHKIISTEFAEKEVYLWPIQVKGMLKDITYTKKTPHRIAVDRDMVFMGMMYRQGSQWERCKQIEYVDPEPPRSLDPTKNSIGEHIFENVSAYKCDDVYLSAITINSHMQAACTSLMEDQRNLVGSIEMWPIRREEFSMASITRWNYYVKYDHECNFLGVYLRLNNSYVECEKDESSLHPNKQRPTLTCLNLFPH	2	1	1	Microbial ribonucleases(Gene3D)	0.812		5lexS00	0.3058	Glutamine Phosphoribosylpyrophosphate, subunit 1, domain 1,Glutamine Phosphoribosylpyrophosphate, subunit 1		d5lexs_	0.3058	N-terminal nucleophile aminohydrolases (Ntn hydrolases)		5h7zA	0.309	APO STRUCTURE OF IMMUNITY PROTEIN TPLEI OF T6SS FROM PSEUDOMONASAERUGINOSA
1	Blugr2_608	356	TDGPGNYVCEKDYLPSDLISKYVKGSCNSIKNADISNRYPVRFDGSSHFGISDATLFATPTRVDCSKKNAGGCVGKNRIVIDSMCNLIGIVYVTNQSYKRCVKILDSIDESWSTSLTISNPVPKTYGYDCNFKIFILEDTLQYYRNLKQQISKLEKLKISKYINKIISTEFAEKEVYLWPIQVNGKMREYTYKQKTLYRIAVDKDKIFMGMTYRVGPEWMRCKQIDYVDPEPPRSLDPTKNSIGEQIFENVSAYKCDDAYISAITVNSHMQAACASIIEDQRKTVGFIGIWPIRREEFSITPRKKWNYYVKYDHECNFLGVHVRYNNSYGQCQKDESSLHPTKRRPALTCLNLFPH	2	1	1	Microbial ribonucleases(Gene3D)	0.808		4eu2E00	0.3073	Glutamine Phosphoribosylpyrophosphate, subunit 1, domain 1,Glutamine Phosphoribosylpyrophosphate, subunit 1		d4eu2e_	0.3073	N-terminal nucleophile aminohydrolases (Ntn hydrolases)		4q1sD	0.306	YEAST 20S PROTEASOME IN COMPLEX WITH KENDOMYCIN
1	Blugr2_600	357	DGPGNYICDKDYLLSDDISKYVRGSCKLLKYADTSYRHPVTFDGSSHFGISDATLFATPARIDYTKKYMGGNTGKIRIVIDSMCNLVGLVYVTNQSYKRCIKILDSIDESWSTSGTISNPIPKTYGYDCNVKIFILEETLQYYRNLKQHISKLEKWKISKYINKIISTEFAEKEVYLWPIQVNGMLNESTYKHRTLHRIAVDEDLIFMGMMYRPGSEWKRCKHIEYVDPEPPRSLDPTKNSIGEHIFENVRAYKCDDVYISAITVNSHMQAACTSIMEDQRNTVGFIGMWPVRREEFSIASRITAKWNYYVKYDHKCNFLGVYLRSNNSYGQCQKDASSLHPTKQRPALTCLNLFPH	2	1	1	Microbial ribonucleases(SUPERFAMILY);Microbial ribonucleases(Gene3D)	0.805		1iruF00	0.306	Glutamine Phosphoribosylpyrophosphate, subunit 1, domain 1,Glutamine Phosphoribosylpyrophosphate, subunit 1		d3oeuu_	0.3086	N-terminal nucleophile aminohydrolases (Ntn hydrolases)		5h7zA	0.3101	APO STRUCTURE OF IMMUNITY PROTEIN TPLEI OF T6SS FROM PSEUDOMONASAERUGINOSA
1	Blugr2_606	357	TDGPGNYICDKEYLQSDLISKYVKGSCNSIKYADISNKYPVTLDGSSHFGISDATLFATPTRMYHVDRFTAGYVGKNRIVVDSMCNLVGLVYVTNQSYHRCVKILDSIDESWSTSLTISSPVPKTYGYNCNFKIFILEDTLQYYQNLKLPISTLNKRKMRHYIDTIISTEFVEKQVYLWPIQVNGKFRKYSLDKNKTPYRIAVDKDKIFLGMVYPLGSEWKRCKQIDYVDPEPSRSIDPTKNSIGEQIFENVSAYKCDDVYISAITVNSHMQAACTSLSEDQRNTVGFIVMWPIRREEFSITPRKKWNNYVKYDLDCNFLGVHQRLSNSFGECQKDESSLHPTKQRPAKTCLNLFPH	2	1	1		0.801		3sdiU00	0.3122	Glutamine Phosphoribosylpyrophosphate, subunit 1, domain 1,Glutamine Phosphoribosylpyrophosphate, subunit 1		d3sdiu_	0.3122	N-terminal nucleophile aminohydrolases (Ntn hydrolases)		5h7yA	0.3132	STRUCTURE OF IMMUNITY PROTEIN TPLEI OF T6SS FROM PSEUDOMONASAERUGINOSA COMPLEXED WITH "L" PEPTIDE
1	Blugr2_605	357	KDGPGDYVCDRDYLLSDRISEYVKGSCKSLKYAQISNRHPVTFDGSSHFDILDATLFATLAQIHYMKKFIGGNIGKNRIVIYSMCNLVGLVYVTNRSYKRCVKILDSIDESWSTSLTISNRLPKTYGHDCNSKIFILEETLQYYRNLKLPISTLNKRKMRHYIDTIISTEFVEKQVYLWPIQVNGKFRKYSLDKIKTLHRMAVDKDLIFMGMMYRQGSEWKRCKHIEYVDPEPPRSLDPTKNSIGEYIFENVSAYKCDDVYLSAITINSHMQAACTSLSEDQRNTVGFIAMWPIRREEFSMASITRWNYYVKYDHECNFLGVYLRLNNSYAECEKDESSLHPNKQRPTLTCLNLFPH	2	1	1		0.798		1iruT00	0.3084	Glutamine Phosphoribosylpyrophosphate, subunit 1, domain 1,Glutamine Phosphoribosylpyrophosphate, subunit 1		d1irut_	0.3084	N-terminal nucleophile aminohydrolases (Ntn hydrolases)		5lf0S	0.3061	HUMAN 20S PROTEASOME COMPLEX WITH EPOXOMICIN AT 2.4 ANGSTROM
1	Blugr2_607	357	DGPGNYVCDKDYLLSDNISECVRGSCKLLKYADISHRHPVTFDGSSHFGISDATLFATPARIHYMKKYMGGNTGKNRIVIDSMCNLIGIVYVTNQSYKRCVKILDSIDESWSTSLTISNRLPKTYGHDCNSKIFILEETLQYYRDLKQYISKLEKWKISKYINKIISTEFAEKEVYLWPIQVNGMLNESTYKIKTLHRMAVDKDLIFMGMMYRQGSEWKRCKHIEYVDPEPPRSLDPTKNSIGEQIFENVSAYICDDVYISAITVNSHMQAACTSLSEDQRNTVGFIGMWPIRREEFSITPRSTASWNHYIKYDHKCNFLGVHLRSNNSFEQCQKDESSLHPTKQKPALTCLNLFPH	2	1	1	Microbial ribonucleases(Gene3D);Microbial ribonucleases(SUPERFAMILY)	0.813		1jd2G00	0.309	Glutamine Phosphoribosylpyrophosphate, subunit 1, domain 1,Glutamine Phosphoribosylpyrophosphate, subunit 1		d1jd2g_	0.309	N-terminal nucleophile aminohydrolases (Ntn hydrolases)		1yauA	0.2993	STRUCTURE OF ARCHEABACTERIAL 20S PROTEASOME- PA26 COMPLEX
1	Blugr2_561	358	NVVESDFICEKDVVPKERINTAISNACSTLRNPSSLAKFPAVFDASTVYFIHDAILFSWPVKIVGENYYKGHAGNFRLLIDSSCNFHGIIVTTKNRPVLRCYQPVKAVRLHDLSLSFGPSHPTVFRGYRCQNKVFELSFVYNTLKTSLHLYKRQISNNINFHLYGHPAVDELFHTRAHLLPSEVINFDNHYIEKSNNPYFFVINYNFERLGMVSKYLNSWTKCDELYENEPELRQSSDKNKNSIGEFIYPIESDYICGTTKFSRNSINSHMQLACNLIGPQDESTLNNLKSIFGHPFILHDVGFNSVFKQTLKFSESEVNVIANIKPIRAFVVFDKNCNFHGVFWLTQRNLIRCLKST	2	1	1	Microbial ribonucleases(Gene3D);Microbial ribonucleases(SUPERFAMILY)	0.826		3mg6U00	0.3072	Glutamine Phosphoribosylpyrophosphate, subunit 1, domain 1,Glutamine Phosphoribosylpyrophosphate, subunit 1		d3mg6u_	0.3072	N-terminal nucleophile aminohydrolases (Ntn hydrolases)		4ri0A	0.3085	SERINE PROTEASE HTRA3- MUTATIONALLY INACTIVATED
1	Blugr2_597	358	TDGPGNYICDKDYLPSDLISEYVRGSCRSLKYSDIINKHPVTFDGSSHFGISDATLFATPTWIDYMKKYTGGNSGKNRIVIDSMCNLIGLVYVTNQSYKRCVKILDSIDESWSSYGTISNPVPKTYGYDCNFEIFILEDILQYYRNFKQQISKLDKRKISRHIDMITSTEFAEKEVYIWPMQSSGILKETTYKNKTPHRIAVDKDLIFMGMMYRLDSRWKRCKQIEYVDPEPPRSLDPTKNSVGEHIFENVSAYKCDDVYISAITVNSHMQAACTSIFEDQRKTVGFIEMWPIRQEEFPIIARSTAKRNYFVKFDQSCNFLGVYLRFSNSYGECQKDESSLHPTKQRPTLTCLNLFPH	2	1	1	Microbial ribonucleases(Gene3D);Microbial ribonucleases(SUPERFAMILY)	0.803		5lf6S00	0.3068	Glutamine Phosphoribosylpyrophosphate, subunit 1, domain 1,Glutamine Phosphoribosylpyrophosphate, subunit 1		d1rypo_	0.3104	N-terminal nucleophile aminohydrolases (Ntn hydrolases)		4r1dB	0.3107	THE CRYSTAL STRUCTURE OF TLE4-TLI4 COMPLEX
1	Blugr2_599	358	TDGPGNYICDKHYLPSDLISKYVRRSCQSLEYADISNQHPVTFDGSSHFGISDATLFATPARIHYTKKYTGGDMGKDRIVIDSKCNLVGLVYVTNQSYKRCIKILDSIDESWSTSGTISNPVLKTYGYDCNFEIFFLEDTLQYYRNLKQQISKLEKWKISKHINKIISTEFAEKEVYLWPIQLNGMLKDSTYKNKTPHRIAVDKDLIFMGMMYRRGSEWKRCKHIEYVDPEPPRSLDPTKNSIGEHIFENVSAYKCDDVYISAITVNSHMQAACASIIEDQRNTVGFIEMWPIRQEEFSIASRSTAKWNYYVKYDHKCNFLGVYLRSNNSYGQCQKDASSLHPTKQRPALTCLNLFPH	2	1	1	Microbial ribonucleases(SUPERFAMILY);Microbial ribonucleases(Gene3D)	0.77		3m6xA02	0.3095	Rossmann fold		d1jd2g_	0.3082	N-terminal nucleophile aminohydrolases (Ntn hydrolases)		5h7zA	0.3036	APO STRUCTURE OF IMMUNITY PROTEIN TPLEI OF T6SS FROM PSEUDOMONASAERUGINOSA
1	Blugr2_560	360	NVVESDFICERDVVPKERIKTALTHACSALGTSSSKAKYPAAYDASTLFFIHDAILFSWPVTIIGDSYFKGHAGTHRLLLDSSCKFFGMISTNLKRPDTRCYQPVKAVRLYDLSLSSGPSNPTVFRGYRCQNEIFVPYYQDYILKKNLELFEEWKSRKNNVHVDRSIAVDQLFQTTVYLLPSEIVNIPYYRIENFRSPYFIVINPQLEMLGMVFRSNNIWTRCEQLHEQEPIPPQSSEITKNSIGETIIPVANRYICGPYEYSRKSIISHMSLACNMLRRRTASPSSHLNGDEIHKISISQATTPSLLSQILRLPEALSPTQGYETTKKRAIIMFDKKCNYHGTFWYYERRITRCTQLQD	2	1	1	Microbial ribonucleases(Gene3D);Microbial ribonucleases(SUPERFAMILY)	0.799		3sdkU00	0.3128	Glutamine Phosphoribosylpyrophosphate, subunit 1, domain 1,Glutamine Phosphoribosylpyrophosphate, subunit 1		d3sdku_	0.3128	N-terminal nucleophile aminohydrolases (Ntn hydrolases)		3tnqA	0.2943	STRUCTURE AND ALLOSTERY OF THE PKA RIIB TETRAMERIC HOLOENZYME
1	Blugr2_558	360	NVVESDFICEKDVVPKHRINTAIFNACSSFSDLSSRTKFPAEFDPSTTYFIQDAILFSWPVVIHGDQYIKGHAGKFRLLLDSSCIFYGMIIINKNEPVKRCYQPVESEYSQDLSSSSGPRKQPILRGYRCQNEIFDMSSNEKTVKVATNRHKKHKDSQNKTYLHRYEAVDELFQSSVYLVPKESARTENYRTEDFPSPYFVVINSQNKILDMVYKSNNIWTRCEKLFENEPEPRYSSDIVSNSIGEINFPGVKSYKCGPYKFTRKSINSHMQLGCNVMLQYDKSLNSPIGQLDTGSITFEVGTFKTLKKSLKLPEAVFQSIGREKEAPNKAFIFFDKNCNFYGAFWLHKRNFQKCDELSP	2	1	1	Microbial ribonucleases(Gene3D);Microbial ribonucleases(SUPERFAMILY)	0.808		3unhS00	0.2995	Glutamine Phosphoribosylpyrophosphate, subunit 1, domain 1,Glutamine Phosphoribosylpyrophosphate, subunit 1		d3unbu_	0.2986	N-terminal nucleophile aminohydrolases (Ntn hydrolases)		3tnpE	0.3062	STRUCTURE AND ALLOSTERY OF THE PKA RIIB TETRAMERIC HOLOENZYME
1	Blugr2_543	363	TLISEDFICGKRIILNHAVKKTVSDACDGIKSSTKPKIFPYVYNGSSTFFVSDAALFAWPIIFLNGPHSKVTSEKLRLIIDSSCNLFGIVMKSKNSPDKRCFRPVKRPSANDPSSSHVSRNQPRFRGYRCGNTIFGHLQLEITMKDTLGIYQLWQYEGRQIGYYGLEDIDKLFGESVLLLPSHGAKIPEEIMKMTSNPNLIVMSPQQQLIGMVNKIGNQWEKCLELWEKEPERPQAVDSTRNSIGEFLFSGVGNYRCGELVYSRESINSHMQVACTLIKPPQGSKTTAWKNFLVSMGIIPSIGNHEVWKMHLKLPENDNNSIEQKLANNGIIILDKECNFHGVYWHSDRALTPCDKLSPSESS	2	1	1	Microbial ribonucleases(Gene3D);Microbial ribonucleases(SUPERFAMILY)	0.832		1g0uU00	0.3277	Glutamine Phosphoribosylpyrophosphate, subunit 1, domain 1,Glutamine Phosphoribosylpyrophosphate, subunit 1		d1g0uu_	0.3277	N-terminal nucleophile aminohydrolases (Ntn hydrolases)		4r3oT	0.3252	HUMAN CONSTITUTIVE 20S PROTEASOME
1	Blugr2_555	364	AYSQKGDFFCGHKKVPFADVQSSAKRACKSLRNVENSHTLPAAYSGTLTLNIDDAILFSWPIEKNSGTHSEVFDKFRVVINAKCKLIGVVMKNKVSGDKRCIQSVNSPLTLSLSTATNKNEKPNIYGYHCRDRLITQKIAQVTKAQANKIKKLGISYHDSISAAEKLILNKMFKTQVTLFPIDMSNSPSKRMSNSPYQVVLNQLFDIRGMVHKVKDKWIACEEVWYVKEDKPILSSLGVNSMGELRPKNLRAHTCGALEFSATSINSHLHAACHALQDQTTAEPNDHDKYPLMTQSHSLQESGPTLMWPLRLPEEATYNIHERQSNTCMIFINKACRLVGVFRHTPNGDIPCLQSKILSRSRIR	2	1	1	Microbial ribonucleases(Gene3D);Microbial ribonucleases(Gene3D)	0.808		3unfS00	0.322	Glutamine Phosphoribosylpyrophosphate, subunit 1, domain 1,Glutamine Phosphoribosylpyrophosphate, subunit 1		d3unfs_	0.322	N-terminal nucleophile aminohydrolases (Ntn hydrolases)		1iruT	0.3207	CRYSTAL STRUCTURE OF THE MAMMALIAN 20S PROTEASOME AT 2.75 ARESOLUTION
1	Blugr2_604	366	TDGPGNYICDKDYLLSDHISQYVRGSCKLLKFADISSKHPVTFDGSSHFGISDATLFATPTRIDYMKKYTRGNSGKNRIVIDSMCNLIGLVYVTNQSYKRCIKILDSIGESWSPYGTISNPVPKTYGYDCNSKIVILEEALQYYRNLKQQISNLDKRKISRHIDMIISTELAEKVYLWPYHSNGILKDSTCTFIITLFLHKHKTPHRIAVDKDLVFMGMMYRLGSEWKRCKHIEYVDPEPPRSLDPTKNSIGEYIFENVSAYKCDDVYISAITVNSHMQAACTSIIEDQRNTVGFIGMWPIRREEFYITSRSRARWNYYVKFDQSCNFLGVYLRFSNSYGECQKDESSLHPTKQRPTLTCLNLFPH	2	1	1	Microbial ribonucleases(Gene3D);Microbial ribonucleases(SUPERFAMILY)	0.788		3dy4Q00	0.3019	Glutamine Phosphoribosylpyrophosphate, subunit 1, domain 1,Glutamine Phosphoribosylpyrophosphate, subunit 1		d3dy4q_	0.3019	N-terminal nucleophile aminohydrolases (Ntn hydrolases)		3tnqA	0.3025	STRUCTURE AND ALLOSTERY OF THE PKA RIIB TETRAMERIC HOLOENZYME
1	Blugr2_598	374	TDGPGDYICDKDYLLSDRISEYVRGSCKLLKFADISSKHPVTFDGSSHFGISDATLFATPIRIDYMKKYTGGNSGKSRIVIDSMCNFVGIVYVTNQSYKRCIKILDSIGESWSPYGTISNPVPKTYGYDCNSKIVILEEALQYYRNLKQQISNLDKRKISRHIDMITSTELAEKVYLWPYHSNGILKDSTYKHKTPHRIAVDKDLVFMGMMYRLGSEWKRCKHIEYVDPEPPRSLDPTKNSVGEHIFENVSAYKCDDVYISAITVNSHMQAACTSIFEDKQKFFAQVSMHAVPYLDQRNRIGFIRMWPIRQEEFPIIARSTAKRNYFVKFDLECNFLDVYVRSNNNYSRCQKDKSSLHPTKQRPTLTCLNLFPH	2	1	1	Microbial ribonucleases(Gene3D);Microbial ribonucleases(SUPERFAMILY)	0.785		6qm7T00	0.2959	Glutamine Phosphoribosylpyrophosphate, subunit 1, domain 1,Glutamine Phosphoribosylpyrophosphate, subunit 1		d1j2qc_	0.2981	N-terminal nucleophile aminohydrolases (Ntn hydrolases)		5lezT	0.2926	HUMAN 20S PROTEASOME COMPLEX WITH OPROZOMIB IN MG-ACETATE AT 2.2ANGSTROM
1	Blugr2_6035	379	ATNRPRSFVCERKYFSADVVSKSLENACVALTYSDVSCRFTAAFDGSKLFGIQDAALFSVPTTVCYGHQYSGGNLLHRITSAENRVNSRIVIDSMCNLVGLVYRSKRSYHRCEETFDSHDGLTVKSENESEISTKNFAYRCNGKIFLYQDIFSSYEYLKDKLSLSAEKKAKVNIIRINSHQFGDNEIYLWSIYGDGDFLVKRAGPYRIAVNKAKDIVGLAYRKNNHWLRCTEMQSVDPKPPKVIDGTKNSIGETLFANISPFKCGNKLFSAITLNSHMQAACRVIQEDANKAINEEFSFPMPDLAEKNEGRNTGFWPIRQLEMGDDRKANSPIHSIIEGSGRVGKGIKRRNIFIKLNSACDFLGVYARVGDKFLECQKL	2	1	1		0.776		4eu2O00	0.3095	Glutamine Phosphoribosylpyrophosphate, subunit 1, domain 1,Glutamine Phosphoribosylpyrophosphate, subunit 1		d4eu2o_	0.3095	N-terminal nucleophile aminohydrolases (Ntn hydrolases)		6pauA	0.3214	STRUCTURE OF HUMAN NMT2 WITH MYRISTOYL-LYSINE PEPTIDE AND COA PRODUCTS
1	Blugr2_3465	385	SPTLEDPFYCGKRIIPYAAVKSTRINACISLGDSDWLNEFPAALDGSKIFNIKDATLFSWPLDWISKTERAEGDATSVRVVIDSMCRLIGVLNIVGDSYLKCIQPLNPQAISTQSLELSLGNPIKNYGIGCNEYLFLHDDLQRARESLNRYHLTFKTLGNLHPQNGLLQSHTLLSGGEKVWSWPIEFIAEEFSPKISPKTMFRVVLDSTGKSRGLIQSHGGDWSWCQDIQFIDTKPTKSLNKHKNSVGENYYNVNGDVLCGDQTITAITINSHMQAACIRVQALLKSGGTRKLRYPWSPPNVEYQSKPIWYWPIRLPEIYGQKLSRMHQLIFLTSNCEYLGIFYFLGAQKMECQKLQAPLLSLGLQTEAATSESHPTGRYFQFLT	2	1	1		0.773		1g65D00	0.3066	Glutamine Phosphoribosylpyrophosphate, subunit 1, domain 1,Glutamine Phosphoribosylpyrophosphate, subunit 1		d1g65d_	0.3066	N-terminal nucleophile aminohydrolases (Ntn hydrolases)		5h7yA	0.3082	STRUCTURE OF IMMUNITY PROTEIN TPLEI OF T6SS FROM PSEUDOMONASAERUGINOSA COMPLEXED WITH "L" PEPTIDE
1	Blugr2_3479	385	TPDLQRLFYCGKEIIDFKAVERARRHACNGLSGSYWWSKFPATFNGSKIFHINDAILFMWPLNLGSNHEFNEGGAATERIVIDSQCNFVGLINKIDEVYQRCIQPIDPSYVPTHVPEFPMEDQPKHYGYKCSDKIIPRTDVRLTYNYISNHWSKLKNYGHGPSGKLQDQFTESPGYEKCWTWPIRVKKRKSKSRDYAPDRFRAAVSQVNKSFALIYKDENRWKKCDGIYFFDPKPPRLSEDTKTSVGETIFKGVSAFKCGNDNFSATTVNSHIQAGCNRVRNLVNPRGINTYEFPSSPENIQYKSKPIWHWPLRRFETNDGSSKHMNHYSVRLGSDCEFLGVYLLMGEAYRPCTRQGNTIPTPISQSMDFDSRLSSKKRKFADLP	2	1	1	Microbial ribonucleases(Gene3D)	0.771		4hrdD00	0.2931	Glutamine Phosphoribosylpyrophosphate, subunit 1, domain 1,Glutamine Phosphoribosylpyrophosphate, subunit 1		d4lqir_	0.2944	N-terminal nucleophile aminohydrolases (Ntn hydrolases)		5h7zB	0.2957	APO STRUCTURE OF IMMUNITY PROTEIN TPLEI OF T6SS FROM PSEUDOMONASAERUGINOSA
1	Blugr2_556	391	SVIGENDYICGTDVITAANIFKSIDKACHTLYHSRKVIRYPADYDASATFFISDARLFSWPLMKDERIFNTGRAGNIRLIIDSSCRFIGIIQKTINQPDQRCFRPMKLPRDMVDSSNPLPGRLPVLRGYSCGGIVFDSVQVEKVRQETLKEFQRWNSLNHQISLTTLRVVQELYGSMVFLLPKKTPVSPTQLLRLADYSCFIVIDSNHKTLGMVSRSIDNWDKCDELWEMEPERHHIHHPQKNSVGETVFEGLTDYECGPFKFLRETINSHMQIACTIFQKIQMSSAHFQRGRLCSAQIDTDTGSFEVWKFPLQLPERDLITEHILSSNNCVIMLDEQCYFHGVYMYSKKTKEKCNQLFPQYVQETLDYEDEISDLSWVDEMIVDWSSPLK	2	1	1	Microbial ribonucleases(SUPERFAMILY);Microbial ribonucleases(Gene3D)	0.797		3tddQ00	0.3006	Glutamine Phosphoribosylpyrophosphate, subunit 1, domain 1,Glutamine Phosphoribosylpyrophosphate, subunit 1		d3shjq_	0.301	N-terminal nucleophile aminohydrolases (Ntn hydrolases)		3tnqA	0.3011	STRUCTURE AND ALLOSTERY OF THE PKA RIIB TETRAMERIC HOLOENZYME
1	Blugr2_7052	402	KTDYICGKDVISELNIKTSIKNACYALYESRRKFRYPAVYSASDMFHVTDAILFSWPIAVKDKVYQIGTNQSFQRLRRKSSVNNEDMSDKYLGHPGNLRLIIDSSCRFYGIIMKFKLLPDQRCYHPVEPPLGIDDSSNSADRRLSGIRGYNCKGEIFDSIYVEKVRRFTISELRGFVPDSQQTGLNNPEEVNKLFGPLVFLLPSEPVNSNLNREISDISYFTVVDSQHKELGMAFRSEDKWERCDELWEMEPEHRQVSAPGINSVGETLFEGVGDYQCGTHQFTRKSVNSHMHVACKIIKDAQKSEKPIQTSRLRGAVIATPTGLFKAWKFPLQFYERENISRHESATNKCVIILDRLCNFHGVYLYDSRMRVACKPLSPPGSSGTNNPKISTPGPSLP…	2	1	1	Microbial ribonucleases(SUPERFAMILY);Microbial ribonucleases(Gene3D)	0.744		2zcyG00	0.2995	Glutamine Phosphoribosylpyrophosphate, subunit 1, domain 1,Glutamine Phosphoribosylpyrophosphate, subunit 1		d2zcyg_	0.2995	N-terminal nucleophile aminohydrolases (Ntn hydrolases)		1a0iA	0.3024	ATP-DEPENDENT DNA LIGASE FROM BACTERIOPHAGE T7 COMPLEX WITHATP
1	Blugr2_3471	405	YPRHGTNYYCGKKIIESEIVERGKSDACLSLSGSPWWVEFPASLDGSKIFGIVDATLFSWPLYWQSVNEVAGRKAGNLRVIIDSTCRLIGVLNRIDNTYQKCIQPLNPNSISTSLELSLRNPIKTYGIDCNGFIFFEEELDGAYDSLHRYFVAGAISDQSKEPNGSLQSHILSEFGNEMIWSWPVQFVMEKKTYESTRKILFRATINRFGNKMGMIYKTEDSWRRCSVISYMDKIQKTAIKKHKTAVDKELLYEDNDFQCGDQIINAITINSHLRAACPRVWALVKSGNMNEYLYPWSLSGLSHNSNLIWYWPIRKPELSNGQECKFPQNLLVGNTDSIGVEVDNSKHQLISLGNKCEFLGVYYLVDDRRTECRKLNKSLLSLELRTKSANLELNPLKR…	2	1	1	Microbial ribonucleases(Gene3D)	0.734		5le5S00	0.2982	Glutamine Phosphoribosylpyrophosphate, subunit 1, domain 1,Glutamine Phosphoribosylpyrophosphate, subunit 1		d3sdiu_	0.2994	N-terminal nucleophile aminohydrolases (Ntn hydrolases)		6xmjF	0.2959	HUMAN 20S PROTEASOME BOUND TO AN ENGINEERED 11S (PA26) ACTIVATOR
1	Blugr2_3035	272	LLMQRRMNQPNEPGYYCNNQIYLSSDIETVRQTACEAFTYPRKGSRRPLLYTDDDNVENWIFEWSIPASLANHSNGVKKATPDKIIFNNNCEITGVLSFDSASQNYKLCATVPEVSTSVSSRMSKDPVKPFIQCGSLSLEIVEIQHCASAKSTKFLNGLVEVENSSYEIDGPWRRNILSRRVSVNSRQHNIFYEIIVNNQNEARGMVVTHYVKRTYPTAAKCNEKNYKMSHKKPVRESQSIRLVCFFDTKFQLFPNGPTWKPYISRKRKTLN	17	1	1	Microbial ribonucleases(Gene3D);Microbial ribonucleases(SUPERFAMILY)	0.745		2zf4F00	0.3707	outer membrane lipoprotein receptor (LolB), chain A		d4qa8a_	0.3303	Prokaryotic lipoproteins and lipoprotein localization factors		2zf4F	0.3707	CRYSTAL STRUCTURE OF VIOE COMPLEXED WITH PHENYLPYRUVIC ACID
1	Blugr2_291	272	SLLQRGINLSDQPGYHCKKKVYPFSEVENVRKAACNAFVSKNKRSKRPLVHTYDTEVENLIYEWKFPMSVFTQYGGKSREEKEKIIFNNNCELKDVLYRDSDSHKYEPCTIVPEASTSTNPGINQVHTETSVQCGSLSWEIKDIQRHKIRGLSQFLDTFIEVEHSSHNIDGPWKRTLLKKNVIIKQVVQNIPYEIMVNNQYEAQGIIVTHYISHKLISAVNSNGVKINPSRQKPIRDKQSIRLVCLLEKPFPLFPNEKISNEVKSLKRKSRD	17	1	1		0.739		2zf4F00	0.3538	outer membrane lipoprotein receptor (LolB), chain A		d4qa8a_	0.3241	Prokaryotic lipoproteins and lipoprotein localization factors		2zf4F	0.3538	CRYSTAL STRUCTURE OF VIOE COMPLEXED WITH PHENYLPYRUVIC ACID
1	Blugr2_286	272	SFIQRRMEQPKEPGYYCRNRRYSFSEVEDTRVLACNAFTSTRSDARRPRVYIHANDVENLTFEWSLRSARRKYKNGGKVNNTEWIIFNNSCELKDVFHFNHISKKYESCEKIPEIFTSMTSGRKQIPEKPLLQCGSLSWEIEEIQLSAMRRLFKSQLNFIEMKDTSNQIDGPWKKAILGKMMTRQNRPHNVPYHVIVNNKNEVRGAIVEHHISQKSTVFPYFIKDKINRSTLSVMWRKQTIDLTCNFDTKFLLTPEFEGPHVMNSHKLKTLA	17	1	1		0.724		2zf4F00	0.3645	outer membrane lipoprotein receptor (LolB), chain A		d4qa8a_	0.3312	Prokaryotic lipoproteins and lipoprotein localization factors		2zf4F	0.3645	CRYSTAL STRUCTURE OF VIOE COMPLEXED WITH PHENYLPYRUVIC ACID
1	Blugr2_3410	272	MTGRIAVRNEAGYHCKYKIYPHSVVETTRLVACRGFTSPKFHARRPVIYADYSTVENMIFEWAFPLAVTKDNQGKIRKYTDKITFNNSCELRGLLYYDYATSQFEPCVNVPEVSTSETSGIGQELTEPFIKCGSLSWEITEIQKNAKSKLFETMNSFYEVEHTSMEVDGPWKKISLTKKVIVDGKVQAIEYGVIINNQNEVRSIIIKHYISRKLPVTRRFIREASKQEKSTPIREKKIVTLECPIDKIFPLFPNDGISDLPSPKRQKTSEVV	17	1	1		0.718		2zf4F00	0.3751	outer membrane lipoprotein receptor (LolB), chain A		d4qa8a_	0.3379	Prokaryotic lipoproteins and lipoprotein localization factors		2zf4F	0.3751	CRYSTAL STRUCTURE OF VIOE COMPLEXED WITH PHENYLPYRUVIC ACID
1	Blugr2_308	273	SLLQRRMNLSTEPGYHCNKKIILEKTVEESLRAACRGFLIVRDTARRPLVFIEAEEDENLIYEWALPIVLENHPNYKGKKSTGKITFNNRCELISVLCYERTTKQFNISQKFPGDSTDTTSKEKQVTTKPFLQCGSLSWEIEDIQKSARKELSRSRLKFFEITSTSNRVDGPWERAFLTKKTGEYHGWLNVRYEIVVNNQKEARGIVLTHHIGRKLATAKSPDRNDTDLPVFIRKPEKQTIRLVCFFQRTFPLIYPDVSKSLKRKASSEATQD	17	1	1		0.721		2zf4F00	0.3738	outer membrane lipoprotein receptor (LolB), chain A		d4qa8a_	0.3254	Prokaryotic lipoproteins and lipoprotein localization factors		2zf4F	0.3738	CRYSTAL STRUCTURE OF VIOE COMPLEXED WITH PHENYLPYRUVIC ACID
1	Blugr2_313	275	HASLLQRRMNLSTEPGYHCNKKVILETTVEKSLRAACRGFLIERDDSRRPIVFLEAEEDEDLIYEWALPIVLENYPNDKAKTSIGKITFNNRCELINVLCHRRYSNRFYIIHKVPGDSTDTNLKEGQVPSKPPIQCGSLSWEIEDIQKSARKELSRSRLQFFEIKSTSNLVDGPWKRAYLTKKTDEHRGSLNVRYEIIVNNQKEAGGLVLTHHIRRRLATAINPERKDTDLAGFRIKPEKQTIRLVCYFQRTFPLIPPDVSKSRKRKAPSKATQD	17	1	1		0.73		2zf4A00	0.3778	outer membrane lipoprotein receptor (LolB), chain A		d3mhaa_	0.3273	Prokaryotic lipoproteins and lipoprotein localization factors		2zf4A	0.3778	CRYSTAL STRUCTURE OF VIOE COMPLEXED WITH PHENYLPYRUVIC ACID
1	Blugr2_294	276	SLIQQRTSESTEPKYCCENKIYLFSEIEMARKAACFGFISLKKRTRRPLVHIEDDKDENLIFEWTIPLSTSKTPEGKRRKVIERITINNSCELIDVLYFDVKKSQFEPCLKIPGVPTFTNSETEEISTEPIVRCGSLSWKQSELQRHSIQHLTVFMDNFVEVKYTSSELDGPWKRNTMKKRVLVKQMPQLIPYQVIVNSQNEIRGIVVTHNISRRSTTAHNSNSSHDITPNPKPANKKEIISLVCLLDKKIPLFSPTLTSMLSESRKRKYRGEPSS	17	1	1		0.715		2zf4F00	0.3635	outer membrane lipoprotein receptor (LolB), chain A		d4qa8a_	0.3255	Prokaryotic lipoproteins and lipoprotein localization factors		2zf4F	0.3635	CRYSTAL STRUCTURE OF VIOE COMPLEXED WITH PHENYLPYRUVIC ACID
1	Blugr2_2930	287	MTSRITVTNEAGYYCKYKIYPHSLVEATRQVACRGFTLKKSHARRPVVYSEDGTIANMIFEWAFPMAVTKNDQGKKRKYADKITFNNNCELKGLLYYDYATDQFEPCLNKPEVSTSTTPGIGRDLTEPFIKCGSLSWEITEIQKNAKNKLFEAMNSFDEVGLTYIEVDGPLKAIPLTKMVTVNGKGKFFKPVSNENSLIFFKAQGIGYRVIVNNQNEVHGIVIKHNISKKLPVTRSFIRESSRQHKLTPIREKKIITLECPIDKKFPLFSNGQISDLPSPKRQKTSE	17	1	1		0.671		2zf4F00	0.3656	outer membrane lipoprotein receptor (LolB), chain A		d4qa8a_	0.3215	Prokaryotic lipoproteins and lipoprotein localization factors		2zf4F	0.3656	CRYSTAL STRUCTURE OF VIOE COMPLEXED WITH PHENYLPYRUVIC ACID
1	Blugr2_3409	356	SPAASVSSPQNVKYSDYMCEDNYLKGEVLKMNIHAAWIALFNSEPTNSLPAYVGDSWPFGNSFGSLFIWPILMEKEHLGTGPVSNVRIIFNFRATLVGIVTIHQSELRYCQEVFNPTNSDLFDPNLHTVIGFRCANQVFEYDYVYNSYSAALNSLQTSGINHPDMYPKIVTRYNSAYQDFYVWPLLSRNKIYTLDDTNIMNFVAFKNSPDSLNVFHVADGKEVLCPIIWMNIVPALSIPSSLINSNLDPKDSQIAVDCNGQMFKQSYIEDNMQAAIRGIKHQQAGGTPYLYPQFTGNDYQIFGSRASLICYSTFGFTNLLVREPTVVYFLTVKESHKYHGVYSFKDGRYSACKSYR	46	1	1		0.756		5lf4T00	0.3116	Glutamine Phosphoribosylpyrophosphate, subunit 1, domain 1,Glutamine Phosphoribosylpyrophosphate, subunit 1		d4qluu_	0.3132	N-terminal nucleophile aminohydrolases (Ntn hydrolases)		5lf4T	0.3116	HUMAN 20S PROTEASOME COMPLEX WITH DELANZOMIB AT 2.0 ANGSTROM
1	Blugr2_3411	357	SPIILLPSRPEVKYSDYICDDNYLTGEYLKRNIITAWNALYNSEPTHSLPAHVGDSWLFYSTHRTLFVWPILMKNKLRETAAVSKIRIIIDFQATLVAIVTVHQSELRYCREVFNLTNSDLFDPNLHTIIGFRCANQVFEYHYVHNSHSAALKSLQTSGINHPDMYPKIVTRYDSPYQNFLVWPLLSGNKIYTLDGKIFSMMNFVAFKNSPDSLSVFHVADGKEVSCPLIWMNSVPALSIPSSLINSNLDPKDSQIAVDCNGQMFKQSYIEDNLQAAIRGIKHQQSEGKPYLYPQFTGNDNQTFGSRVWKWPLRHPSNFFEVREPTVVFFLTIKESHEYHGVYFLKDGRYSACKSYR	46	1	1		0.786		1jd2Y00	0.3138	Glutamine Phosphoribosylpyrophosphate, subunit 1, domain 1,Glutamine Phosphoribosylpyrophosphate, subunit 1		d3hyer_	0.3159	N-terminal nucleophile aminohydrolases (Ntn hydrolases)		4ri0A	0.3248	SERINE PROTEASE HTRA3- MUTATIONALLY INACTIVATED
1	Blugr2_3408	370	SPKLILDSEPELLFSGYLCDGNYISSEYIIQSINSAWQGLFNSKTGSGVVSHFEDTRIFGDTSKPLFAGPVPIDHSQHGRDHAENIRVVFDIERKFIGLITIHDTDIRHCREILDTTSIADFNPNLHVILGYKCAHQVYELEYVEKSYIAASSELHEYGLNQPHMFPMLRDRPGSAYHSYMIWPLLIGKKVFANGNTCARDFIAFQHDFGSLGVFHNEDNEDYICPLVWTNITPFHSTLRFLKEHIIAPGNIEKEINCQDQVFKYDYLMYNIKYVIAAHKYRQALNVEFKYPLYTKINSKLKKRGWLWPLQTQESPRGVPQSNLQYFLYVDELFQYLGVYSMKDNNYSLCIPRVVEKFSNFTPQYCELGL	46	1	1		0.798		3m6uB02	0.309	Rossmann fold		d4lqid_	0.3072	N-terminal nucleophile aminohydrolases (Ntn hydrolases)		6n0yF	0.3067	CRYSTAL STRUCTURE OF ANAEROLINEA THERMOPHILA MEVALONATE 5-PHOSPHATEDECARBOXYLASE COMPLEXED WITH (R)-MVAPP
1	Blugr2_6962	415	SSVGSNAIDHAADSSYYLCAGNPFSQRAIEVNRQLACEKLHNVDPNGSFPAQLEDNRQFEGAPDALVVWPIIDENTVYKTAVPGKMRIVIDLDCNLAGLIIRHENTFERCMKLSRNHEVDSNGPDLDTYTGYNCSNTFFSSTYVEKSIAKALDLFKSRLSAIYCEKYPKTVNCRSAKQRIFSWPLLADHTLYNSGVTSLISRMYYVEFSENRAFTRVVSRYDGRKICPEINAIILPEANARPRAHTHHENEGRKQRAVCMGQNFSSSYIRLNKEKAIRAYAQLYANVRRNYRYPRHSFYNSRKRPNHEWVWPLRHVEKALRRNNPEVSYILVFTGRDIFKGVFYRHEGTFKECELEDEVEEHRQVEADECRRDGNIGDLDLNKPVGCPECWKTEGCLCS…	46	1	1	Microbial ribonucleases(SUPERFAMILY);Microbial ribonucleases(Gene3D)	0.723		5lf0S00	0.3002	Glutamine Phosphoribosylpyrophosphate, subunit 1, domain 1,Glutamine Phosphoribosylpyrophosphate, subunit 1		d5lf1s_	0.2984	N-terminal nucleophile aminohydrolases (Ntn hydrolases)		6pauA	0.2977	STRUCTURE OF HUMAN NMT2 WITH MYRISTOYL-LYSINE PEPTIDE AND COA PRODUCTS
1	Blugr2_1306	351	SNLKGYICGDLVVRHDEAIEVARLAFELLKRKEPHYVYPALLEDTKLFGNKDKNLFLVPFRLFKHIRNGAKYGPDRVVVDEYGDFVGVAFDVNNGESLVPTYEKCKTFLTYDDLPSEPNMENKYKVLGFVCGSNFLGAELKTGLKSKCNGLENLSPTNKQFFQFLDQKGITLSNKKLWYKHTGKRDYNSQQINQLAIYHVEITRKCHLIQIKQVVRYVNPKPACLEVWTREPSLDISINPLLNTQNQNQESDEIYHCTHITFRMIILKNYLNQFYSILENSPKSIEDALIHQEEDLMLWPILGPERFVKKIYLRKVYAIGFNSNKIFTGMYYASSRGLKGTNFKPCTQPKI	49	1	1		0.812		3ho6B00	0.3081	Rossmann fold		d3rgla1	0.2939	Class II aaRS and biotin synthetases		1h74D	0.3085	CRYSTAL STRUCTURE OF HOMOSERINE KINASE COMPLEXED WITH ILE
1	Blugr2_1305	360	YICGDLVLWHDRVAEFAQLASELLKSSTVCRKFPALLENTQLFGGEDQVLFVVPCRIFSSIRSGGRNGQDRIVLDAFGNFKGVVYDTNNGNDNPMPAYRKCSPFIDYSHLELEKYIDDGYQISGIACGSNFIDRDIETKFHNKCVEYINSPPEMRSKHKFPESKIQHLGDDGFLFTHATHKDYDYLHIRRFTRYHFEFNPQCRGLQVRKFSFKIQEQAPCLDVWSAEPSPDTITADSLFDLQSQNFRTSEEFYTCMQFTFRITSILNYVTYVLEMLRMNLSSSEHQIFKKHDNLLLWRIILPERRVLFPNYTFLYAIGIDEHNQFSGIYFVPTKQRSKKNVELCPDSNILTSRFLERGSS	49	1	1		0.795		3nckA00	0.3152	Beta-lactamase		d5fyeb_	0.3131	Nucleotide-diphospho-sugar transferases		1qe0B	0.3269	CRYSTAL STRUCTURE OF APO S. AUREUS HISTIDYL-TRNA SYNTHETASE
1	Blugr2_1296	365	ADISGYICDDLVVPYDKVVEVAKKASEFVKSVDGRYRFPALLEDTQLFGVEGQNMFVVPFRRFDSMRSGGNKGRDRIVLDASGNFKGVVYDTNDGNVHPMPTYRKCRPFLDDKHLELEKYIDDGYQISGFACGSNFLDRDVETNLYNECIRYISLPQKIKDKYKFPRCRYAFQKINELWFQYNTNKNYDNKQTKVINSFMATFNNRCEFLNIKRISRVITHEEPCSYTWTAIPSAEATMTDSLFDVQSKNYKISDEFYACKSYIFRITSIQNHMFHIFSLLLSNEPSSIEHMMHRQGELLLWPMTLPERHEPRINHPLTFSIGFDRSNQFSGIYFVTGSEWTWKKAKPCPNFNLLESRLKARGSG	49	1	1		0.812		6he7A00	0.3	Glutamine Phosphoribosylpyrophosphate, subunit 1, domain 1,Glutamine Phosphoribosylpyrophosphate, subunit 1		d1o9ga_	0.3063	S-adenosyl-L-methionine-dependent methyltransferases		1httB	0.3175	HISTIDYL-TRNA SYNTHETASE
1	Blugr2_1395	375	SDVSGYICDDKIVWHEEAQEVAQFATELMTRVDTPFKYPALLEDTQLFGKADQNLFVVPLKNYRSIRVGGRPGSDRVVIDDRGSLVGVVINIRNGIDLRSAYKVCTPFLKYDKLSLGLNEDSTSKISGFACGANFLSSRIETEMKRKCSGLENLSPTNKQFFQYLDRNGITWSENKFWYKHFTKKDYNDQYINKAAVYRVEFTPRCRLIQITPMVRCASPKPACIEIWTPKPTTDMISINPSRNPQHQNQESSEIYRCSDVSFKMINLRMYLTRFYSLHSTTTRTSTEGALIIQNENLHLWPIFPPERPERKLKIRSIYAMGFNEKNVFMGLYFASTRGQLGKVYKPCPNPNLLKFLLADRNLTEGNKDTIDFFH	49	1	1	Microbial ribonucleases(Gene3D)	0.796		1g1lF00	0.2973	Spore Coat Polysaccharide Biosynthesis Protein SpsA; Chain A		d2gfqc2	0.3009	AF0625-like		1qe0B	0.3113	CRYSTAL STRUCTURE OF APO S. AUREUS HISTIDYL-TRNA SYNTHETASE
1	Blugr2_4282	399	FPNDSNPKEVSNDFICAGSYFSAQVLEENIKTTCDKFTNASPSSRYPSRLEDTGIFGSISDSLITGLLSYKDNQYAKGITGNNRIVIDMDCNFFGVVIYKNKKQPIPCLELSYPAGNSETGTDSNYFEGYNCTGAVFSDEYIKRSMTIASGKKKRKPENYPREFILKNGRSVLSWPILASHNIYKPGSFYYSGTKYFLLITETGQMVGVRELRGDEELECQPIKVGLVPHTTRMKSLPIPDNVDQENAVRYNCDGQIFKGHYIKKNLQKAADAHKHNRLTKLTRFNYPCQILISKSECPSGRWQWPLRNHAGAKKATLSVSSTVLVFSQNFDFLGVYYIKNKKHIKCAKYFVQRRPDKASMILFPDLNVSASCCLDCMDDSGCCPETNEASDRDTSMKI	52	1	1	Microbial ribonucleases(Gene3D)	0.701		3unfE00	0.3081	Glutamine Phosphoribosylpyrophosphate, subunit 1, domain 1,Glutamine Phosphoribosylpyrophosphate, subunit 1		d3unfe_	0.3081	N-terminal nucleophile aminohydrolases (Ntn hydrolases)		4kk7A	0.2974	STRUCTURE OF ECCB1 FROM THE TYPE VII (ESX-1) SECRETION SYSTEM OFMYCOBACTERIUM TUBERCULOSIS.
1	Blugr2_4454	402	SPSSRKAEYVADVIGDFVCDNNLFVSENVKRSYNTGCNALHNDHVDNQIPARLEDHYLDSKIQRTLFTWPLKESLHTFDNRVTGNFRTVFDLHCRFYGVIIRGEVSHRSCIELSDIIDTNVISLASNIFRGYKCQSLIFGEPYVQASITAARERNFKKTKPKAYPVRFSQTGIDGYKYEWPLCRKNVIYGPQYISKHRPKYYVSYVDGSDNVQVIDKSNPIQRVCPLIARKIVFGSHHSDSISAQERVVYDKKKSYDCSGQIFTDYYIQEVYTMMMNVISGRQYDLNRPHYVRFVKISQIDATNKIWIRHLRITETDFEDSDAKTRYILAMSHQYQLIGVYQVRKDEYVQCNTKNDSIDSSTKKIVFNIDLNEVNAQCERCNDDTGCSCEENFHDPKRH…	52	1	1	Microbial ribonucleases(Gene3D);Microbial ribonucleases(SUPERFAMILY)	0.737		5o6jB00	0.2906	Aminopeptidase		d2znhb_	0.2904	Serpins		1ym5A	0.301	CRYSTAL STRUCTURE OF YHI9- THE YEAST MEMBER OF THEPHENAZINE BIOSYNTHESIS PHZF ENZYME SUPERFAMILY.
1	Blugr2_4462	403	SPSSRKAEYVADVIGDFVCDNNLFVSENVKRSYNTGCNALHNDHVDNQIPARLEDHYLDSKIQRTLFTWPLKESLHTFDNRITGTFRTVFDLYCRFYGVIIRGETSHRSCIELSDIIDTNMISPVSNIYRGYKCQSMIFEESYVQASITAARKKFVTKTMPNAYPIMVSKSRVDGYKYEWPLCRKNVIYGSQYRSKHRLKHYVSYADGSDNFQVIDKSHPTQTVCPLIARKIVFGSYHSDSISAQELVVHDKKKSYDCSGQIFTDYYIQEVYAMMRNVLSGRQLSDVNKHHHLRFVKISQIDATNKIWIWHLRITETDYQRSEAKTRYILAMSHQYQLVGVYQVRNDEYVQCNTKNDSIESSTKINVEDLTLNEGITQCERCKDDTRCSCEENLHDPKR…	52	1	1	Microbial ribonucleases(Gene3D)	0.735		4g4sE00	0.289	Glutamine Phosphoribosylpyrophosphate, subunit 1, domain 1,Glutamine Phosphoribosylpyrophosphate, subunit 1		d4g4se_	0.289	N-terminal nucleophile aminohydrolases (Ntn hydrolases)		3g7kB	0.2965	CRYSTAL STRUCTURE OF METHYLITACONATE-DELTA-ISOMERASE
1	Blugr2_4456	421	APRSKKARYPDRAVHDYYCENEYFDRETVTNSYKTGCYKLWNTDSRKLFPAKLEDNHFVNGAHRTLFSWPLNNALDRTNIRFTGIYRTVFDINCRFHGVMIRRENHHEHCMKLSDRQDFDNFDTNLEEYEIHKCKNVVFGETYLKASVKAACEAGRKPHTHRYPLKYGETPLKRTIYKWPLHYNNKIHGMHQGKKSYHLKYFVLYIHEDGPMHVIETSKKLSKDCSLKKKVIPPSAYDSNIIGAQESLNYDDKKIYDCRGQIFTDKYIQEVFLAVKSETSGSNDPSLRKDEYTLLENIGEENASDLVWIWYLRVREADFRSSSSIEKYVLAVDKNYQTFNVYYFENRKYIACNSGYKQVTSISEYSPDSPEFSVECPDCGKCRYHIKWKCENNLADQKR…	52	1	1	Microbial ribonucleases(Gene3D)	0.692		3ntdB02	0.2921	FAD/NAD(P)-binding domain		d1g0uu_	0.2876	N-terminal nucleophile aminohydrolases (Ntn hydrolases)		3p24C	0.2845	STRUCTURE OF PROFRAGILYSIN-3 FROM BACTEROIDES FRAGILIS
1	Blugr2_6701	337	DNVSPEGHKEVFKCNLNFIAMDEAQKAVRLGCRQMELAPPTSPFPASFPEPELFDLTNIGLFTWPVFSYKNILREDHGQNRVVFDSSCRLVGLIHTKSSGNEPCLHLMEVADQRKSHEIRIYGTQLNEIPLYGYRFQQEVYVKTAVEEFVRSNYHHFYLNKNNQEIFDLYPSALMNSNHNIWTRTILLGSKAITKKNRRLIINSRNDIIGICRKLEKVWKPLAELRKLDDVYRSNIVLKRRPEVGFKKLHSMIHNGIQLPVSMLRSHLIMACNVLLQKYQGLDLNLGYPIQTNVEAIQDQPVFTWPLRMPENFVHEERDIRLVLDQRCNLLGVTSKI	62	1	1	Microbial ribonucleases(Gene3D)	0.861		3mg7D00	0.3439	Glutamine Phosphoribosylpyrophosphate, subunit 1, domain 1,Glutamine Phosphoribosylpyrophosphate, subunit 1		d3mg7d_	0.3439	N-terminal nucleophile aminohydrolases (Ntn hydrolases)		1jd2D	0.3422	CRYSTAL STRUCTURE OF THE YEAST 20S PROTEASOME:TMC-95A COMPLEX: A NON-COVALENT PROTEASOME INHIBITOR
1	Blugr2_6705	339	KPAPRKSHTEVFKCGREFISMVQAQKAVKLGCNQMEVASPASLFPASFSESELFDLIGVVFFTWPVFRSENILREDYGLNRVVFDSSCQLIGLIQKKPTGPEPCLHLMEAEDLEKAYELEIYNVQWKYLPIYGYKFENEIYLKNVVDEFVKSNIKKFYKATNRKNVLSYYPSDIINLDAGILALSIKPGPQGIQISGKKSIRRLIINGRHEIIGISRKAFLTWRPLAEIRNLDDAYKMKLILEREPDIGNEPLDDINFRGIHLSGAMLKSNLQIACKVFTEKKMGTNLNMGHPSWTNLETISNQPVLTWPLRMPETYFRDGINIWLVLDAECNLLGVTT	62	1	1	Microbial ribonucleases(Gene3D)	0.861		4r3oF00	0.3399	Glutamine Phosphoribosylpyrophosphate, subunit 1, domain 1,Glutamine Phosphoribosylpyrophosphate, subunit 1		d4r67v_	0.3403	N-terminal nucleophile aminohydrolases (Ntn hydrolases)		5lf0S	0.3413	HUMAN 20S PROTEASOME COMPLEX WITH EPOXOMICIN AT 2.4 ANGSTROM
1	Blugr2_6702	339	KPASRKSHTEVFKCRDEFISMVQAQKAVDIGCRKMQFAPPTSPFPASFSESELFGLTNIGLFTWPVFPSDSTSSEDYGLNRVVFDSSCQLIGLIHLSPNGPEPCLHLMEGEDLETAYKLEIYNAPWKNLPLYGYKFENEIYLNNEVEDFVKSNLEKFHRGTYKQSILDNFPSEVNEKKASIWTCLIRRGPTGIEIPKNFFNRRLIINSVNQIVGIARKAWKGWRPFGELRSLDDAYRTKIFQQRKPEMGNDNWNDVNFRGIHLSGAMLKSNLQIACKIITERMIGINSIEGYPSWTNLETISDQPVLTWPLRMPETFFHDGISIWLVLDAKCNLIGMTT	62	1	1	Microbial ribonucleases(Gene3D)	0.853		1iruT00	0.3438	Glutamine Phosphoribosylpyrophosphate, subunit 1, domain 1,Glutamine Phosphoribosylpyrophosphate, subunit 1		d1irut_	0.3438	N-terminal nucleophile aminohydrolases (Ntn hydrolases)		1iruT	0.3438	CRYSTAL STRUCTURE OF THE MAMMALIAN 20S PROTEASOME AT 2.75 ARESOLUTION
1	Blugr2_6706	339	KPALRKSHTELFRCNLKYISMVQAQEAVKLGCNQMEVAPPASLFPASFSGSELFGLVGVGLFTWPVFPSKNVLREDYGLNRVVFDSSCRLVGLIHIKPTGPECCLHLMEIEDLKMTHELKVYDTRWDSLQLYGYRFDDELYLKNSVEEFVKFNFQSFRRNPSIKNALSMYPNLEQFTKFEIRTRPIELGPNGIQQAAVRFNRRLIINSNKEIIGICRKSDNVWKPFAELRILNDVYKLKVISARGPERGYEGLHGMNHNGIQVSTAMLRSHLLMACKVLMERNMGTNTNDENSMLAKMESTSDRLIFTWPLRMPENFVHDGKFIKLVLDDKCSLLGLTS	62	1	1	Microbial ribonucleases(Gene3D)	0.869		5lezT00	0.3421	Glutamine Phosphoribosylpyrophosphate, subunit 1, domain 1,Glutamine Phosphoribosylpyrophosphate, subunit 1		d5le5t_	0.342	N-terminal nucleophile aminohydrolases (Ntn hydrolases)		5lezT	0.3421	HUMAN 20S PROTEASOME COMPLEX WITH OPROZOMIB IN MG-ACETATE AT 2.2ANGSTROM
1	Blugr2_249	390	DLLQTRTSKADAFDYNCVHVIFKADYIRLRVSDACSALKNSPELSRYPASLKDDYIFGERYYGRLISWPIYLRNKRYEGGKPGPFRIIITTSCELVAVAVSSKPKNRNEEASLVPCSQFITVGSQPGPITDQGEAVNELARYKCGENVMFTRRFAAELVHRGCKIEIIKHELITVAHDRNIFSTNNLLMFPPKSTEQNLGIGESKYYGAAFDNECNLYGMIYSEDGGIKRCSEAKVVQFDPDNAEEQLNDPNNETIHLHKKNTVSCAGQPLNLRMIIANLNVARSLLEEKLRNPSVASNYPMMTQEGRVWLWPLRSQEDISGKRKKNHLFFMLGVDSSMKMVDVYYTTSRSPDVRKYTRCIRKQTKEEQIDSVVTIKLPVVIDNLESEEE	65	1	1	Microbial ribonucleases(Gene3D);Microbial ribonucleases(SUPERFAMILY)	0.715		1rypO00	0.3169	Glutamine Phosphoribosylpyrophosphate, subunit 1, domain 1,Glutamine Phosphoribosylpyrophosphate, subunit 1		d2gplg_	0.3182	N-terminal nucleophile aminohydrolases (Ntn hydrolases)		4cr2B	0.3014	DEEP CLASSIFICATION OF A LARGE CRYO-EM DATASET DEFINES THECONFORMATIONAL LANDSCAPE OF THE 26S PROTEASOME
1	Blugr2_224	408	STPELQAREIEAHGHGFNCGNFIFTRKDINLHMKDGCTALRNSPEFNVFPSFFEKSYLFPEYSDSVLFSWPVYFGSKRFQTGPTGYNRIVFTHLCELVGLVIVIPPKFNFDGEELTVCRQYEDVASQPGSSLDISDIKDELDRVNCSDQIMITKEFIMDATKRACSIKNLKYRATWKHAPRNLFASNELLIVPIPLLRKFTRKGLHIDTFIVVNTSCELQAVIYSDRDGDDYNFQHCTKAKILESPQHDADDHFSHQDVDEYDGSLLRESKKFKCHGIILDSRMIRDNLRAAKHYFRQNLSEINKITKESNKKERNYLPYPQKTLEGHIWLWPLRVPGSLFASMGKRKDRVYFLIGLNESNELTGVYHSIARNKRRRSFGRCIGAHETKNGSHRKVSLG…	65	1	1	Microbial ribonucleases(SUPERFAMILY);Microbial ribonucleases(Gene3D)	0.793		3k85B00	0.3032	Ribosomal Protein S5; domain 2		d3unfe_	0.302	N-terminal nucleophile aminohydrolases (Ntn hydrolases)		1kmnA	0.3308	HISTIDYL-TRNA SYNTHETASE COMPLEXED WITH HISTIDINOL AND ATP
1	Blugr2_221	414	STTGLQTSNIGAEEYDYNCQNFIFLAKDVKLNLKDACTALKYSPEFNTFPAYFKESYLFPAYSDRVLFSWPVYLGTKRFRPGSIGNYRLVFTHFCELVELVIVKPNKLTTGKRTVSLCPRVSKVATLPGPISDFSETKDELDRIRCGDQVMFTREFIIKATYRACRRRGVLSKSRWKPAPKRLLNSDHLWISPLYAMSKIHNKGLRSDIFIVVDNGCKLQGLLYSKGVNLHHCTEAKITKPYQYGPDDHLEHQEIDDYEGRLLKKSDTFGCCNILLDNEMITKNLKAANDNFVVNSIEIKKRKKDGANENKTKDDEEDEVGYDLQYPQHTLEGDIWLWPLRLPESSILGVGKRKNQVYFMLGLNSSNKLTGVYYSHARVNRKRKFRRCLGRHETKSESH…	65	1	1	Microbial ribonucleases(Gene3D);Microbial ribonucleases(SUPERFAMILY)	0.791		5leyS00	0.2988	Glutamine Phosphoribosylpyrophosphate, subunit 1, domain 1,Glutamine Phosphoribosylpyrophosphate, subunit 1		d1zczb2	0.2957	Cytidine deaminase-like		1kmnA	0.3206	HISTIDYL-TRNA SYNTHETASE COMPLEXED WITH HISTIDINOL AND ATP
1	Blugr2_2572	216	IDTPHSDMYLPDGINGFVCETEFTSMNYARQETNVVMQSFFFDNRFQMFPKLFEDTHLFNVKSDILLSWPAKPTGITYTKGNPGKFRLIINLRGQIMGMVIIDHAKQNKNVSFKRCNPVRSSIPEGDIESRLLDECWSLAYPICGYKCGSKYFPLSAVKSGNDPDLNYYFQDVLEAKDSRIKFKNYFGDQFIGSDLRVYPLHHSLSSLVLSCSFTC	94	1	1	Microbial ribonucleases(Gene3D);Microbial ribonucleases(SUPERFAMILY)	0.763		1nrjA00	0.339	Beta-Lactamase		d1nrja_	0.339	SNARE-like		3k8jA	0.3482	STRUCTURE OF CRYSTAL FORM III OF TP0453
1	Blugr2_6017	313	DDIPASDTYLPNGTNGFVCGLEFHSIDHVREVARRGVEAFFSKTRFGNFPTTFEDTQLFNVKSDILLSWPIVSNRKFYNRTPGKSRLIINTRGQIMGIVVIAFEKPSHKISYNKCMPVHRSLEENNEEQTLLNERWGLANPTFGYNCDSKFFPKSIVDKIIGPDSSIFFKKRLSAKHKLPSLQKYTGDEFSGVDLYWFPMHRKLTYKCSTEFALKNWMPTLNGSNPNLPFETQDLKDFLLLRPEETNNDSSHHVFAIDHNKQLDTYNLYHITKRNFSVNILKPCLEFSSDDIRRLQKHIGNKHNPEESLSLDR	94	1	1	Microbial ribonucleases(Gene3D);Microbial ribonucleases(SUPERFAMILY)	0.518		1xkrA00	0.2995	Chemotaxis protein chec		d1xkra_	0.2995	CheC-like		3k8gA	0.3226	STRUCTURE OF CRYSTAL FORM I OF TP0453
1	Blugr2_3628	165	MRSNDRGFSCDGKFFPESKVLEVEEKIAQLRAQPQPLENDMVLPQYPLQIMGVPKPRSKPKYAFPILESGEIYNGGDTGPYFVFVNKDNSPFHVLIKEGVTWRKCIWGIHSVEEKPKARPIDSSQSSSGSRGFSRSGSDSMPGQSLADDADSEVAKIYGWTVRGA	s	1	1	Microbial ribonucleases(Gene3D);Microbial ribonucleases(SUPERFAMILY)	0.521		1rdsA00	0.6087	Nuclear Transport Factor 2; Chain: A,		d1rdsa_	0.6087	Microbial ribonucleases		1rdsA	0.6087	CRYSTAL STRUCTURE OF RIBONUCLEASE MS (AS RIBONUCLEASE T1 HOMOLOGUE)COMPLEXED WITH A GUANYLYL-3'-5'-CYTIDINE ANALOGUE
1	Blugr2_1701	193	TEMGSYYRQVKNIIPTITSNNLGITCEKSRSYNFDYLIEASKNAHANKHPMSNFPLRFEVFKYEIEGPYYLYPIYMDEIYYNEGPIGEDFVVINSHRTILGGVTVKLIYNDLNYYPCLPQRTYLRLAEEETILGALKAAVDNPILSSSESNTVGVMDSPKKELVVTQDDTDPQGWNPFMPMKYWKFEGRNFLA	s	1	1	Microbial ribonucleases(Gene3D);Microbial ribonucleases(SUPERFAMILY)	0.622		4ftxA01	0.3305	Beta-Lactamase,Dynein light chain 2a		d5nzca_	0.338	Profilin (actin-binding protein)		4v1oS	0.367	ARCHITECTURE OF THE RNA POLYMERASE II-MEDIATOR CORE TRANSCRIPTIONINITIATION COMPLEX
1	Blugr2_6758	99	TGLDEGYEMYNCYGQTFYSNNVYNTALKSFKMSIGESEGYPRNYEAPGLDGTPPYTIFPILNEVLFKIASPKPYYFLVVDGEGAQAGMVYETSHGYVAC	11	5	1	Microbial ribonucleases(Gene3D)	0.808		1rdsA00	0.7474	Nuclear Transport Factor 2; Chain: A,		d1rdsa_	0.7474	Microbial ribonucleases		1rdsA	0.7474	CRYSTAL STRUCTURE OF RIBONUCLEASE MS (AS RIBONUCLEASE T1 HOMOLOGUE)COMPLEXED WITH A GUANYLYL-3'-5'-CYTIDINE ANALOGUE
1	Blugr2_6766	99	GNAKYNCSGVIFYSESINASTAMASTINIGSLNGYPAPYPVYGLSGTAPYHLFPMVKDVMVYAGGVVSKFFLIIDINDIEQGMVYVREGYEGYLPCTAM	11	5	1		0.851		1rdsA00	0.8383	Nuclear Transport Factor 2; Chain: A,		d1rdsa_	0.8383	Microbial ribonucleases		1rdsA	0.8383	CRYSTAL STRUCTURE OF RIBONUCLEASE MS (AS RIBONUCLEASE T1 HOMOLOGUE)COMPLEXED WITH A GUANYLYL-3'-5'-CYTIDINE ANALOGUE
1	Blugr2_6768	101	QGIDDGYEMFNCRGVKFYSQSITNSATRAHNARLGSINTYPKVYHGTAGGPGPHRIFPMVRDEEVYSGGPLSFYFLIVDAQGQQQGVVQTLAGGHMPCEAY	11	5	1	Microbial ribonucleases(SUPERFAMILY);Microbial ribonucleases(Gene3D)	0.856		1rdsA00	0.8124	Nuclear Transport Factor 2; Chain: A,		d1rdsa_	0.8124	Microbial ribonucleases		1rdsA	0.8124	CRYSTAL STRUCTURE OF RIBONUCLEASE MS (AS RIBONUCLEASE T1 HOMOLOGUE)COMPLEXED WITH A GUANYLYL-3'-5'-CYTIDINE ANALOGUE
1	Blugr2_6773	102	GYPMYNCRGVTIYSDSVINSAARAHGLEIGEINGYPMDMDPYGVNGPPPHKSFPLVPDQEVYSGGIESFYFVIVDGNGQHQGVVYSAVGGYVPCQDLVNPEY	11	5	1	Microbial ribonucleases(Gene3D);Microbial ribonucleases(SUPERFAMILY)	0.821		1rdsA00	0.7997	Nuclear Transport Factor 2; Chain: A,		d1rdsa_	0.7997	Microbial ribonucleases		1rdsA	0.7997	CRYSTAL STRUCTURE OF RIBONUCLEASE MS (AS RIBONUCLEASE T1 HOMOLOGUE)COMPLEXED WITH A GUANYLYL-3'-5'-CYTIDINE ANALOGUE
1	Blugr2_6767	102	GYPMYNCRGVTIYSDSVINSAARAHGLEIGEINGYPRDMDPNGVNGPPPHKSFPLVPDQEVYSGGVESFYFVIVDGNGQHQGVVYSAVGGYVPCQDLVNPEY	11	5	1	Microbial ribonucleases(Gene3D);Microbial ribonucleases(SUPERFAMILY)	0.811		1rdsA00	0.8032	Nuclear Transport Factor 2; Chain: A,		d1rdsa_	0.8032	Microbial ribonucleases		1rdsA	0.8032	CRYSTAL STRUCTURE OF RIBONUCLEASE MS (AS RIBONUCLEASE T1 HOMOLOGUE)COMPLEXED WITH A GUANYLYL-3'-5'-CYTIDINE ANALOGUE
1	Blugr2_6770	102	QFVNDGSPMFHCKGVTFYSESVRKSAETAHNAYFGSINGYPMEISSEIITGPPPHKLFPMVRDVDVYSGGAVSYYFLFIDGNGQQRGVGYSIEVGYQLCDAY	11	5	1		0.846		1rdsA00	0.8025	Nuclear Transport Factor 2; Chain: A,		d1rdsa_	0.8025	Microbial ribonucleases		1rdsA	0.8025	CRYSTAL STRUCTURE OF RIBONUCLEASE MS (AS RIBONUCLEASE T1 HOMOLOGUE)COMPLEXED WITH A GUANYLYL-3'-5'-CYTIDINE ANALOGUE
1	Blugr2_6769	102	QFVNDGSPMFHCKGVTFYSESVRKSAETAHNAYFGSINGYPMEISSEIITGPPPHKLFPMVRDVDVYSGGAVSYYFLFIDGNGQQRGVGYSIEVGYQLCDAY	11	5	1		0.847		1rdsA00	0.8042	Nuclear Transport Factor 2; Chain: A,		d1rdsa_	0.8042	Microbial ribonucleases		1rdsA	0.8042	CRYSTAL STRUCTURE OF RIBONUCLEASE MS (AS RIBONUCLEASE T1 HOMOLOGUE)COMPLEXED WITH A GUANYLYL-3'-5'-CYTIDINE ANALOGUE
1	Blugr2_6757	105	DDLEDGYVMYNCFGKKFYSENVLNSVTEAIKHKRAPIRGYPQSFNADCYGGLPPYTIFPVPDIERFDIKTSGLYFFVVMDSRNAKVGMAYKTTHGHEPCKDILLQ	11	5	1		0.785		1rdsA00	0.7693	Nuclear Transport Factor 2; Chain: A,		d1rdsa_	0.7693	Microbial ribonucleases		1rdsA	0.7693	CRYSTAL STRUCTURE OF RIBONUCLEASE MS (AS RIBONUCLEASE T1 HOMOLOGUE)COMPLEXED WITH A GUANYLYL-3'-5'-CYTIDINE ANALOGUE
1	Blugr2_6771	107	QGVNDGYPMYNCRGVIFYSDSVTNSAARAHRLKMGEINGYPQKLNSFNADGPPPHRIFPMVRDEDVYSGGIESFYFVIVDRSGQQQGVAYSVADGYMPCQTIVNPEY	11	5	1	Microbial ribonucleases(Gene3D);Microbial ribonucleases(SUPERFAMILY)	0.84		1rdsA00	0.8022	Nuclear Transport Factor 2; Chain: A,		d1rdsa_	0.8022	Microbial ribonucleases		1rdsA	0.8022	CRYSTAL STRUCTURE OF RIBONUCLEASE MS (AS RIBONUCLEASE T1 HOMOLOGUE)COMPLEXED WITH A GUANYLYL-3'-5'-CYTIDINE ANALOGUE
1	Blugr2_6761	107	AQDGDKGYEMYNCKDIYFYSTSVYASAKRVHDLNGQTVDGYPTSYISRGFSGTGPHKMIPMTPGIEVYMGGQTCGYFLIVDSQGNPRGMIYRDGQKYENCEAYQDES	11	5	1	Microbial ribonucleases(Gene3D);Microbial ribonucleases(SUPERFAMILY)	0.824		1rdsA00	0.8117	Nuclear Transport Factor 2; Chain: A,		d1rdsa_	0.8117	Microbial ribonucleases		1rdsA	0.8117	CRYSTAL STRUCTURE OF RIBONUCLEASE MS (AS RIBONUCLEASE T1 HOMOLOGUE)COMPLEXED WITH A GUANYLYL-3'-5'-CYTIDINE ANALOGUE
1	Blugr2_545	94	DGFDCNGVIFTAAYIRQVLHVAFHTELNSISGWPKLFVPSTPARGHDGYREYPLLSSLEIWNGGGFSYRALLSPVGDTVNVYSDVDGGYECVSA	28	5	1		0.83		1rdsA00	0.762	Nuclear Transport Factor 2; Chain: A,		d1rdsa_	0.762	Microbial ribonucleases		6fmbA	0.7684	CRYSTAL STRUCTURE OF THE BEC1054 RNASE-LIKE EFFECTOR FROM THE FUNGALPATHOGEN BLUMERIA GRAMINIS
1	Blugr2_2309	97	GSYTCRDGQSFTEGYVNTIAAYCFDMDEESYAGYPKKYENEQLGPSCDQFRMYPLVPGGSEWGGGSFQYFVASDSGRQTKRVYQRSRRFDEDCPYTR	28	5	1	Microbial ribonucleases(SUPERFAMILY)	0.782		1rdsA00	0.7653	Nuclear Transport Factor 2; Chain: A,		d1rdsa_	0.7653	Microbial ribonucleases		6fmbA	0.7832	CRYSTAL STRUCTURE OF THE BEC1054 RNASE-LIKE EFFECTOR FROM THE FUNGALPATHOGEN BLUMERIA GRAMINIS
1	Blugr2_3679	97	LEYFDCQGVTFTLDYVNRAAYQALEMQMYSHHDFPIPYNDNGMSRGREGYRQFPLLTSGEIWNGEQFDYYLLTSPELDTLDVFSTANGNVACDVVNG	28	5	1	Microbial ribonucleases(SUPERFAMILY)	0.835		1rdsA00	0.7503	Nuclear Transport Factor 2; Chain: A,		d1rdsa_	0.7503	Microbial ribonucleases		6fmbA	0.834	CRYSTAL STRUCTURE OF THE BEC1054 RNASE-LIKE EFFECTOR FROM THE FUNGALPATHOGEN BLUMERIA GRAMINIS
1	Blugr2_4781	98	NAEYRCQGHTFTADYIHTVAAYAWRVELNTHGSFPQVAQLAPQSSGYGPARQFPLLTSGQIWQGGSCNYVVNSNRDRTVLEVYEFINNSWEFCRATNL	28	5	1	Microbial ribonucleases(Gene3D)	0.861		1rdsA00	0.7579	Nuclear Transport Factor 2; Chain: A,		d1rdsa_	0.7579	Microbial ribonucleases		6fmbA	0.8063	CRYSTAL STRUCTURE OF THE BEC1054 RNASE-LIKE EFFECTOR FROM THE FUNGALPATHOGEN BLUMERIA GRAMINIS
1	Blugr2_4782	98	NAEYRCQGHTFTADYIHTVAAYAWRVELNTHGSFPQVAQLAPQSSGYGPARQFPLLTSGQIWQGGSCNYVVNSNRDRTVLEVYEFINNSWEFCRATNL	28	5	1	Microbial ribonucleases(Gene3D)	0.856		1rdsA00	0.7578	Nuclear Transport Factor 2; Chain: A,		d1rdsa_	0.7578	Microbial ribonucleases		6fmbA	0.8064	CRYSTAL STRUCTURE OF THE BEC1054 RNASE-LIKE EFFECTOR FROM THE FUNGALPATHOGEN BLUMERIA GRAMINIS
1	Blugr2_6723	98	NAEYRCPGNTFTAHYIHTVAAYAWRIELYTHGEYPHVAQLAPQSSEHGPARQFPLLLASQIWQGGSYHHVVISNQARTVLEVYEWRNNTWEFCRGTNI	28	5	1		0.865		1rdsA00	0.7618	Nuclear Transport Factor 2; Chain: A,		d1rdsa_	0.7618	Microbial ribonucleases		6fmbA	0.8074	CRYSTAL STRUCTURE OF THE BEC1054 RNASE-LIKE EFFECTOR FROM THE FUNGALPATHOGEN BLUMERIA GRAMINIS
1	Blugr2_2994	95	YWDCDDYRVPDKNVRDAAVFAFSKEKGSFHGYPITVHGASALSRLGSIRKFPVDCSEENWQGEHVNFYVLTNRDRKFIQVVYTFGDGGNCAHVQD	30	5	1		0.821		3wr2C00	0.7084	Nuclear Transport Factor 2; Chain: A,		d3wr2c_	0.7084	Microbial ribonucleases		6fmbA	0.8606	CRYSTAL STRUCTURE OF THE BEC1054 RNASE-LIKE EFFECTOR FROM THE FUNGALPATHOGEN BLUMERIA GRAMINIS
1	Blugr2_4804	95	YWNCQGTAISDENVRAAVQSAFSYPKESFHGFPATFIIGSTFSGVGEVRQFPVEDSDANWQGGAVKYYILTNKRGSYLEVFSSVGSGNECTFVEG	30	5	1		0.817		3wr2C00	0.7145	Nuclear Transport Factor 2; Chain: A,		d3wr2c_	0.7145	Microbial ribonucleases		6fmbA	0.885	CRYSTAL STRUCTURE OF THE BEC1054 RNASE-LIKE EFFECTOR FROM THE FUNGALPATHOGEN BLUMERIA GRAMINIS
1	Blugr2_3691	95	YWDCDDYRVPDKNVRDAAVFAFSKEKGSFHGYPITVHGASALSRLGSIRKFPVDCSEENWQGEHVNFYVLTNRDRKFIQVVYTFGDGGNCAHVQD	30	5	1		0.82		3wr2C00	0.711	Nuclear Transport Factor 2; Chain: A,		d3wr2c_	0.711	Microbial ribonucleases		6fmbA	0.8631	CRYSTAL STRUCTURE OF THE BEC1054 RNASE-LIKE EFFECTOR FROM THE FUNGALPATHOGEN BLUMERIA GRAMINIS
1	Blugr2_4803	97	AGYWACDGVVIPNDNALSAARSAFGFAAGFYHGYPSIVRTTPPQEGLGELRLFPVSLTNESWSGGAVDYYVMTNQDRSYIKVYSNVGLGTMCGYYET	30	5	1		0.826		1rdsA00	0.7138	Nuclear Transport Factor 2; Chain: A,		d1rdsa_	0.7138	Microbial ribonucleases		6fmbA	0.8832	CRYSTAL STRUCTURE OF THE BEC1054 RNASE-LIKE EFFECTOR FROM THE FUNGALPATHOGEN BLUMERIA GRAMINIS
1	Blugr2_4805	97	AAYWDCDGTEIPERNVRAAVVLAFNYRKESFHGYPATFIIGSTFSGVGEVRQFPVEDSDANWQGGAVKYYILTNKRGSYLEVFSSVGSGNKCTFVEG	30	5	1		0.82		1rdsA00	0.7205	Nuclear Transport Factor 2; Chain: A,		d1rdsa_	0.7205	Microbial ribonucleases		6fmbA	0.8974	CRYSTAL STRUCTURE OF THE BEC1054 RNASE-LIKE EFFECTOR FROM THE FUNGALPATHOGEN BLUMERIA GRAMINIS
1	Blugr2_5322	101	YWDCNGTLILYENVRAAVDFAFSCSPGSFYEYPSIYRSQPPWPGLGQLREFPITASGKLWQGSFFSSLLYIAYYILATQDTSYCQVFATEGLGYECTHILG	30	5	1	Microbial ribonucleases(SUPERFAMILY)	0.767		1rdsA00	0.7147	Nuclear Transport Factor 2; Chain: A,		d1rdsa_	0.7147	Microbial ribonucleases		6fmbA	0.837	CRYSTAL STRUCTURE OF THE BEC1054 RNASE-LIKE EFFECTOR FROM THE FUNGALPATHOGEN BLUMERIA GRAMINIS
1	Blugr2_3350	95	VYWQCLSVSFREPVVVEAATSAWSNGLNSVSNYPKTCFWEDPSGIDEIFRSFPMNANGLPWTSGPANYYVVSNSDRSRIKVFSNLDGGYQCNLIQ	66	5	1		0.844		1rdsA00	0.742	Nuclear Transport Factor 2; Chain: A,		d1rdsa_	0.742	Microbial ribonucleases		6fmbA	0.8299	CRYSTAL STRUCTURE OF THE BEC1054 RNASE-LIKE EFFECTOR FROM THE FUNGALPATHOGEN BLUMERIA GRAMINIS
1	Blugr2_3351	95	VYWQCLDVKFSWGVVVDAANSAWSFRLNSVSNYPKACFWGDSSGDDQEFRSFPINSNTMPWTSGPVYYYVVSNSDRSRIKVFADLNGGFECNLIQ	66	5	1		0.82		1rdsA00	0.7405	Nuclear Transport Factor 2; Chain: A,		d1rdsa_	0.7405	Microbial ribonucleases		6fmbA	0.8332	CRYSTAL STRUCTURE OF THE BEC1054 RNASE-LIKE EFFECTOR FROM THE FUNGALPATHOGEN BLUMERIA GRAMINIS
1	Blugr2_3352	95	VYWQCLSVSFREPVVVEAATSAWSNGLNSVSNYPKTCFWEDPSGIDEIFRSFPMNANGLPWTSGPANYYVVSNSDRSRIKVFSNLDGGYQCNLIQ	66	5	1		0.846		1rdsA00	0.7451	Nuclear Transport Factor 2; Chain: A,		d1rdsa_	0.7451	Microbial ribonucleases		6fmbA	0.8291	CRYSTAL STRUCTURE OF THE BEC1054 RNASE-LIKE EFFECTOR FROM THE FUNGALPATHOGEN BLUMERIA GRAMINIS
1	Blugr2_5453	99	SLVECGLFVIDVNHVKRVAVNLWRMEYESLESSDGVLYPTEYNGINSNGSEPLRRFPFNVDGHDWNRVYFMYFFVSSESQNVVKLFFQDQFGALECSLN	80	5	1		0.796		2hohB00	0.7353	Nuclear Transport Factor 2; Chain: A,		d2hohb_	0.7353	Microbial ribonucleases		6fmbA	0.7598	CRYSTAL STRUCTURE OF THE BEC1054 RNASE-LIKE EFFECTOR FROM THE FUNGALPATHOGEN BLUMERIA GRAMINIS
1	Blugr2_5461	100	DDYFSCGFAQISVENVDRVAGNLWSHELGAFQSSFEGRFPVSLGESEYGELRKFPLLYNGKDWEFGCFMYHVISNREGSYVKLFYEGTKGLEECVIVIPE	80	5	1		0.844		3hohD00	0.7223	Nuclear Transport Factor 2; Chain: A,		d3hohd_	0.7223	Microbial ribonucleases		6fmbA	0.8084	CRYSTAL STRUCTURE OF THE BEC1054 RNASE-LIKE EFFECTOR FROM THE FUNGALPATHOGEN BLUMERIA GRAMINIS
1	Blugr2_5487	103	SLVKCGLNKIDVNHVKRVAEGLWRKEYGSLKSYNNVLYPTEYKEITSNGSEPLWKFPLNADGQDWNGVFFMYFVVSSKSQNVVKLFYEDDFGVHECSLDKSSE	80	5	1		0.834		2hohD00	0.7448	Nuclear Transport Factor 2; Chain: A,		d2hohd_	0.7448	Microbial ribonucleases		6fmbA	0.7806	CRYSTAL STRUCTURE OF THE BEC1054 RNASE-LIKE EFFECTOR FROM THE FUNGALPATHOGEN BLUMERIA GRAMINIS
1	Blugr2_50	58	FDCNGVQFTDDYVSRSVDWATTKFEAPLDEKHRLEFDARYFYYPLLASGGNLQVRDGA	88	5	1		0.597		5okzH01	0.4682	OB fold (Dihydrolipoamide Acetyltransferase, E2P)		d5gy6a_	0.4672	Microbial ribonucleases		3btpB	0.4515	CRYSTAL STRUCTURE OF AGROBACTERIUM TUMEFACIENS VIRE2 IN COMPLEX WITHITS CHAPERONE VIRE1: A NOVEL FOLD AND IMPLICATIONS FOR DNA BINDING
1	Blugr2_67	69	SSWYDCNGVEFTEDYVIETVMEAVRKFVPQARDHPLADNDAIYMYYPLLTSGQLYSQGAQSLLVRLYSF	88	5	1		0.596		1rn4A00	0.587	Nuclear Transport Factor 2; Chain: A,		d1rmsa_	0.5915	Microbial ribonucleases		1rmsA	0.5915	CRYSTAL STRUCTURES OF RIBONUCLEASE MS COMPLEXED WITH 3'-GUANYLIC ACIDA GP*C ANALOGUE- 2'-DEOXY-2'-FLUOROGUANYLYL-3'-5'-CYTIDINE
1	Blugr2_518	101	LSYNCEGAMFSEDYVRQTLHRAVARFVPEAGSHPNADVEAEYLYFPLLSSGQLWDREQPIENYFIKCHRASRDWKVIILDNPGYHAGREENSNSRECSVIQ	147	5	1		0.732		1rmsA00	0.6471	Nuclear Transport Factor 2; Chain: A,		d1rdsa_	0.6544	Microbial ribonucleases		1rdsA	0.6544	CRYSTAL STRUCTURE OF RIBONUCLEASE MS (AS RIBONUCLEASE T1 HOMOLOGUE)COMPLEXED WITH A GUANYLYL-3'-5'-CYTIDINE ANALOGUE
1	Blugr2_68	106	SSLYSCNGVEFTEDYVSETVEQAVKRYIPQARQHSLADNDAIYMYYPLLTSGQLYHKGLKPEIYFVRIEIATKNFQVVMMKNLDYPPGASVNANPPLCDYIENHNQ	147	5	1		0.776		1rmsA00	0.6378	Nuclear Transport Factor 2; Chain: A,		d1rdsa_	0.6441	Microbial ribonucleases		1rdsA	0.6441	CRYSTAL STRUCTURE OF RIBONUCLEASE MS (AS RIBONUCLEASE T1 HOMOLOGUE)COMPLEXED WITH A GUANYLYL-3'-5'-CYTIDINE ANALOGUE
1	Blugr2_216	79	GFTGRLMLSPQNQHKEFSFLCEDERSYNKEFLEVAVTHALQLMGDPHPEQLYPAEFNFLPYAISGPLWYQPLYSNYIIH	16	7	1		0.613		2ex3J01	0.4501	Single alpha-helices involved in coiled-coils or other helix-helix interfaces		d5rnta_	0.5299	Microbial ribonucleases		1fusA	0.5185	CRYSTAL STRUCTURES OF RIBONUCLEASE F1 OF FUSARIUM MONILIFORME IN ITSFREE FORM AND IN COMPLEX WITH 2'GMP
1	Blugr2_3261	83	MSRLGRTAASPVPDPNQEFSFSCPNSRVYEKNHLIQVVQTARQLMDQNDTDNGYPSTFNQLSYDITGALWHHPLEGNDRIHEI	16	7	1		0.614		2ex3J01	0.4077	Single alpha-helices involved in coiled-coils or other helix-helix interfaces		d1rn4a_	0.5383	Microbial ribonucleases		1rn4A	0.5383	HIS92ALA MUTATION IN RIBONUCLEASE T1 INDUCES SEGMENTAL FLEXIBILITY. ANX-RAY STUDY
1	Blugr2_3526	111	MSRPTRPFLSPVPVPSQDFSFRCPNGMIYTKDHLMQVVQTASQIMGLNRTDEQYPLRLIQPRYSVNGNVWYHPIPGGQHVQDFVVFNTDYEVVGVVSRVSEDEHLQPCLIN	16	7	1		0.797		1rmsA00	0.6867	Nuclear Transport Factor 2; Chain: A,		d1rmsa_	0.6867	Microbial ribonucleases		1rmsA	0.6867	CRYSTAL STRUCTURES OF RIBONUCLEASE MS COMPLEXED WITH 3'-GUANYLIC ACIDA GP*C ANALOGUE- 2'-DEOXY-2'-FLUOROGUANYLYL-3'-5'-CYTIDINE
1	Blugr2_215	113	VSVPNSGRGITVPNPDRNFSFLCENGRSYAKDYLIGKVEEAINILRDPDTHYDFPVQLNHLNYHILGPLWYYPVNLPAPSDFVVFNTNSRIAGVATYVDLPYGEMTFRACSLN	16	7	1		0.823		1rmsA00	0.693	Nuclear Transport Factor 2; Chain: A,		d1rmsa_	0.693	Microbial ribonucleases		1rmsA	0.693	CRYSTAL STRUCTURES OF RIBONUCLEASE MS COMPLEXED WITH 3'-GUANYLIC ACIDA GP*C ANALOGUE- 2'-DEOXY-2'-FLUOROGUANYLYL-3'-5'-CYTIDINE
1	Blugr2_210	113	GFTGRLMLSPQNQHKEFSFLCVDERSYNKEFMVAVVANALQLMRDPHPEQLYPEKFNFLPCAISGPLWYQPLYNYGPDDFIIFNEEREIAGVATCEDQNDGSVWCEECDLTIY	16	7	1		0.807		5gy6A00	0.6836	Nuclear Transport Factor 2; Chain: A,		d1rmsa_	0.6842	Microbial ribonucleases		1rmsA	0.6842	CRYSTAL STRUCTURES OF RIBONUCLEASE MS COMPLEXED WITH 3'-GUANYLIC ACIDA GP*C ANALOGUE- 2'-DEOXY-2'-FLUOROGUANYLYL-3'-5'-CYTIDINE
1	Blugr2_209	113	ISVPNIGRGITVPNPDRNFSFLCENGRSYAKDYLIGKVQEGRTIMRHPNAHIDYPVQLNYLNYHIVGPLWYYPVNLPAPADFVVFNTNSQIAGVATYVDLPYGEIPFRACSLN	16	7	1		0.817		1rmsA00	0.6922	Nuclear Transport Factor 2; Chain: A,		d1rmsa_	0.6922	Microbial ribonucleases		1rmsA	0.6922	CRYSTAL STRUCTURES OF RIBONUCLEASE MS COMPLEXED WITH 3'-GUANYLIC ACIDA GP*C ANALOGUE- 2'-DEOXY-2'-FLUOROGUANYLYL-3'-5'-CYTIDINE
1	Blugr2_211	114	MPDNYHSGSTPVPDQDNDFSFYCPSDQIYNKNYLISVVQEARQIMRDSYTQYVYPSTFNHFNYDIIGELWHYPLTVSYGAQDFVVFNTNNDIAGVAHRKSVNGRSIFEPCSLLG	16	7	1	Microbial ribonucleases(Gene3D)	0.821		1rmsA00	0.6934	Nuclear Transport Factor 2; Chain: A,		d1rdsa_	0.694	Microbial ribonucleases		1rdsA	0.694	CRYSTAL STRUCTURE OF RIBONUCLEASE MS (AS RIBONUCLEASE T1 HOMOLOGUE)COMPLEXED WITH A GUANYLYL-3'-5'-CYTIDINE ANALOGUE
1	Blugr2_208	138	ISDHKLPGLTLVPEQNGDFSFNCPNGQTYTKDYLSGVVQEAIQIIHNSPGINSFPTHFNAFLFNIRGQQWFYPLRGNDKPMEFSCFARSLALTNEYNLLAVYNLRDYVVFTTDYEIAGVIYYRTSDNGEEQCFPCQFA	16	7	1	Microbial ribonucleases(Gene3D);Microbial ribonucleases(SUPERFAMILY)	0.667		4rntA00	0.6274	Nuclear Transport Factor 2; Chain: A,		d1rmsa_	0.645	Microbial ribonucleases		1rmsA	0.645	CRYSTAL STRUCTURES OF RIBONUCLEASE MS COMPLEXED WITH 3'-GUANYLIC ACIDA GP*C ANALOGUE- 2'-DEOXY-2'-FLUOROGUANYLYL-3'-5'-CYTIDINE
1	Blugr2_3127	134	VLSEITAYTPYLEPKLPILDANFNLMCPLALKMHIKFIQDKANKAFQLNKDPNTRLPEYRHSKFPGQILYTYPLNDLVSFSKGILAQNHMVIDSAGYFLHGFTRIQSNGLESETPCVFSKSTNFGSYHDTRFVF	24	7	1		0.783		1rmsA00	0.5951	Nuclear Transport Factor 2; Chain: A,		d1rmsa_	0.5951	Microbial ribonucleases		1rmsA	0.5951	CRYSTAL STRUCTURES OF RIBONUCLEASE MS COMPLEXED WITH 3'-GUANYLIC ACIDA GP*C ANALOGUE- 2'-DEOXY-2'-FLUOROGUANYLYL-3'-5'-CYTIDINE
1	Blugr2_3120	136	HITDEGEIFQNGVRRPILNSNFRMSCLENTFYNENQILDFAQKAYRIIENSKSRLDRCTFDPFPKEVLYIYHIGKSQTQATGQISHYMIINFVGQFFAGFYQYQGNEGQVTKLCEFDEGTTFIFPGTLDDSAHSAK	24	7	1		0.815		6rntA00	0.5817	Nuclear Transport Factor 2; Chain: A,		d1rmsa_	0.6007	Microbial ribonucleases		1rmsA	0.6007	CRYSTAL STRUCTURES OF RIBONUCLEASE MS COMPLEXED WITH 3'-GUANYLIC ACIDA GP*C ANALOGUE- 2'-DEOXY-2'-FLUOROGUANYLYL-3'-5'-CYTIDINE
1	Blugr2_3126	137	HMEFYDDDTEFNYNYKLPVLNPYFKINCYGSSSYTESSIRRYVRKAKYNNENPRTRLETYSFIRFPSQDLLIYKIGDDRLDQGIRSQVFIIIDTEYKFLAGMIRYPGIDPHTGLPGTRETVCKFGTETQFTHYIEPR	24	7	1		0.806		4birA00	0.5795	Nuclear Transport Factor 2; Chain: A,		d1rdsa_	0.5868	Microbial ribonucleases		1rmsA	0.5877	CRYSTAL STRUCTURES OF RIBONUCLEASE MS COMPLEXED WITH 3'-GUANYLIC ACIDA GP*C ANALOGUE- 2'-DEOXY-2'-FLUOROGUANYLYL-3'-5'-CYTIDINE
1	Blugr2_3124	147	LQVIDNDPAFRREPKLPVLDSNFGLDCDTPLSYNSDTVRAAAEKAYISTQNAAISSLETCTFDRFPGETLFLQHIGGDYMESVGVYAYHYILINSSGQFLAGLRSYQITYRIEHVVCRFMPGTIFTSYENSRRLDTFGDQRYYGSGY	24	7	1		0.786		1fusA00	0.565	Nuclear Transport Factor 2; Chain: A,		d1fusa_	0.565	Microbial ribonucleases		1fusA	0.565	CRYSTAL STRUCTURES OF RIBONUCLEASE F1 OF FUSARIUM MONILIFORME IN ITSFREE FORM AND IN COMPLEX WITH 2'GMP
1	Blugr2_3125	165	IHLSEDDGAFINEPKLPVLDSNFGMDCYSDKTYGQITVKSAAAEAYTNTCNSPGQMERCTFDRFPMENLFLHPIGGGYVSHLGVPAQHYIIINSAGQFLAGMLKYETHGNLVSALCRFTPYTAFLSYAESRRLNTQGDRNYYGSQYGQAGQQPPIGSNRRSHSGY	24	7	1		0.726		2c11C02	0.3873	Nuclear Transport Factor 2; Chain: A,		d5y39c_	0.3916	Roadblock/LC7 domain		5ja8C	0.3992	CRYSTAL STRUCTURE OF THE HIGB2 TOXIN IN COMPLEX WITH NB2
1	Blugr2_3123	179	FTVIDDNQTFQNEPKLPILNDKFQMTCYSNQVYLAHEIKQFSEIAYREKNNVGLESGSFTRFPAVTVYKYLIGEHYVPELGYAHHYVLIDNVGLFLAGMLEYPTNEGTAYAACKFSKHTRYESYQDSRQLHTQDDQVYDVSRHGQHHQQPPIGHGRQRPGQSSKERPGQSSRERGGWWN	24	7	1		0.675		2y74A02	0.3763	Nuclear Transport Factor 2; Chain: A,		d1tfoa_	0.3686	Colicin D/E5 nuclease domain		1tfoA	0.3686	RIBONUCLEASE FROM ESCHERICHIA COLI COMPLEXED WITH ITSINHIBITOR PROTEIN
1	Blugr2_1523	125	MYSPAQSNTIQPVPVQDYNLTFTCGTTLYTNGPIGRTLGRVYKTRRESKPYPMEFNAIQYRVSTTVYIFPLLPSFRLYSDEKNPEHFLVFNDDKLILGGVYLMETSEGRVFRPCYFPMKTQFLTT	55	7	1	Microbial ribonucleases(Gene3D);Microbial ribonucleases(SUPERFAMILY)	0.839		3wr2D00	0.7029	Nuclear Transport Factor 2; Chain: A,		d3wr2d_	0.7029	Microbial ribonucleases		3wr2D	0.7029	RNASE PO1 COMPLEXED WITH 3'GMP
1	Blugr2_5474	129	TSMMHINRGTFGYEVPVQDHKLWFSCSGVKYENEYLFRVLHHAYPRIHSDSSYPVPIDRVIYKRRPEYYLFPLLTNGEIYDLDTHQNHYLVFNVDGEIMGGYEVIPDRYNPKSTVCVYPKNLRYLQQNW	55	7	1		0.841		1rmsA00	0.7198	Nuclear Transport Factor 2; Chain: A,		d1rmsa_	0.7198	Microbial ribonucleases		1rmsA	0.7198	CRYSTAL STRUCTURES OF RIBONUCLEASE MS COMPLEXED WITH 3'-GUANYLIC ACIDA GP*C ANALOGUE- 2'-DEOXY-2'-FLUOROGUANYLYL-3'-5'-CYTIDINE
1	Blugr2_4220	131	EQDDYLFPTKRPIPDQDKCFIMKCGQNQHKSADLKKLVSKVVPLINKTHRFPDEPRLYNFEATGSFYSYPILPNLELYENGTFPTDYVLFNEDEVVVGGMRYFGVALNNIERCMDEDCPCEGNQTSCDKIT	55	7	1	Microbial ribonucleases(Gene3D);Microbial ribonucleases(SUPERFAMILY)	0.721		1rmsA00	0.6616	Nuclear Transport Factor 2; Chain: A,		d1rmsa_	0.6616	Microbial ribonucleases		1rmsA	0.6616	CRYSTAL STRUCTURES OF RIBONUCLEASE MS COMPLEXED WITH 3'-GUANYLIC ACIDA GP*C ANALOGUE- 2'-DEOXY-2'-FLUOROGUANYLYL-3'-5'-CYTIDINE
1	Blugr2_2422	131	GFLNAKATGNSQPLRVPIQEKPFYITCGSGSSYDYSYLESSVHEGLSRISDLSKGQEAYPIENTDFVYKVDGKYWVYPILHTNQVYQQGQVDDDFVVFNSKGLILGGLHLDKTSPRTVYPCKFSETTEFMP	55	7	1	Microbial ribonucleases(Gene3D);Microbial ribonucleases(SUPERFAMILY)	0.879		1rmsA00	0.719	Nuclear Transport Factor 2; Chain: A,		d1rmsa_	0.719	Microbial ribonucleases		1rmsA	0.719	CRYSTAL STRUCTURES OF RIBONUCLEASE MS COMPLEXED WITH 3'-GUANYLIC ACIDA GP*C ANALOGUE- 2'-DEOXY-2'-FLUOROGUANYLYL-3'-5'-CYTIDINE
1	Blugr2_409	116	LLHQKRNGPILPIPDCTRAFTIHCRDGAQYTSHYLKGVVGVGVGLLVSGNTQITPISKFKYELDGPYYTMSLRQNADFVVFTKEGYLLGGISAGIGKHRKTVPCSFGEGTVFMDFS	106	7	1		0.839		1rdsA00	0.6815	Nuclear Transport Factor 2; Chain: A,		d1rdsa_	0.6815	Microbial ribonucleases		1rdsA	0.6815	CRYSTAL STRUCTURE OF RIBONUCLEASE MS (AS RIBONUCLEASE T1 HOMOLOGUE)COMPLEXED WITH A GUANYLYL-3'-5'-CYTIDINE ANALOGUE
1	Blugr2_1526	120	MPWGQEVLPVPDPVRSFSFTCGGSRTYHKADLDRYVDQALGRMNTGQPITTTQAFQYTHPGPYFSAYINPDLNVFRTEFNREEHVVFDQHGYIMGGMTYEMVGGTPRFVPCKFPASTKFM	106	7	1		0.751		1rmsA00	0.6621	Nuclear Transport Factor 2; Chain: A,		d1rdsa_	0.6626	Microbial ribonucleases		1rdsA	0.6626	CRYSTAL STRUCTURE OF RIBONUCLEASE MS (AS RIBONUCLEASE T1 HOMOLOGUE)COMPLEXED WITH A GUANYLYL-3'-5'-CYTIDINE ANALOGUE
1	Blugr2_2439	157	KMTENSSRVRLKVRDQLTFKCHRLMYDWPKVIAAKKQACELLKKNKKTNGFVRYPRSYTTEENERKKAAKKVYGHYFVYPILPSGKIYRRWSLKFWRRSEKNLIVIDIRCVFYGVILRKVVKKDRNCQGYRCKKYIVYRPCTKYKNFYRSKISSGEE	113	7	1	Microbial ribonucleases(Gene3D);Microbial ribonucleases(SUPERFAMILY)	0.662		1aqzB00	0.5549	Nuclear Transport Factor 2; Chain: A,		d1fusa_	0.6473	Microbial ribonucleases		1ygwA	0.6004	NMR STRUCTURE OF RIBONUCLEASE T1- 34 STRUCTURES
1	Blugr2_2438	184	HKRIAPSIPRANKDEPIKFECRTTTYHKKQVNAAVKQACDLLNRNKKTMGFIRYPKSYTTSVADPRSSTGRSYKDNFLYPILPNGKIYRRWSFRFWRRSESHLIKMDAYCKHSAVVMRTVVNTDLGCRKFRCKKTIIYPACIAVYKAKEPVYSDESDLEESDASSNEQSDDEQDYSTGEESDIE	113	7	1	Microbial ribonucleases(SUPERFAMILY);Microbial ribonucleases(Gene3D)	0.613		9rntA00	0.6094	Nuclear Transport Factor 2; Chain: A,		d4bira_	0.6108	Microbial ribonucleases		4birA	0.6108	RIBONUCLEASE T1: FREE HIS92GLN MUTANT
1	Blugr2_1481	139	SSIPGFSNVERRHEAQSAVPFAIYIQQKYSVPEVPITSQRYRFQCDKKSYSGVKVQDALDRGCRVFKENKQRRRFPQSFTAFKYQDMTSLNEWPLQWTHSYQILFPGNKRVIFDNECKLAGLVVREKDRTYTSCTPMAA	136	7	1	Microbial ribonucleases(SUPERFAMILY);Microbial ribonucleases(Gene3D)	0.615		1rmsA00	0.6747	Nuclear Transport Factor 2; Chain: A,		d1rmsa_	0.6747	Microbial ribonucleases		1rmsA	0.6747	CRYSTAL STRUCTURES OF RIBONUCLEASE MS COMPLEXED WITH 3'-GUANYLIC ACIDA GP*C ANALOGUE- 2'-DEOXY-2'-FLUOROGUANYLYL-3'-5'-CYTIDINE
1	Blugr2_3020	145	SSIPGASSLERRHGLTHTQVHPINIVIVNDQKNDVHKPFFPTFGENDNFKCGKKIYKRTKIMKSLSKGCQVYKEQRQKSPFPSVFTAFQTQSHAPLLEWPLRWRRTWFLHFRGSRRVVFDDKCCLVGLVIRKRDGKYETCNPVSN	136	7	1	Microbial ribonucleases(SUPERFAMILY);Microbial ribonucleases(Gene3D)	0.603		1rdsA00	0.6415	Nuclear Transport Factor 2; Chain: A,		d1rdsa_	0.6415	Microbial ribonucleases		1rdsA	0.6415	CRYSTAL STRUCTURE OF RIBONUCLEASE MS (AS RIBONUCLEASE T1 HOMOLOGUE)COMPLEXED WITH A GUANYLYL-3'-5'-CYTIDINE ANALOGUE
1	Blugr2_4146	107	VLVGGSSVTNRYNCDGDIFTSSTVAEALKSSRANSVREGHIYPQSFESTNVESTDRQIFPIFPDGSTYIGQQEVKHFLVTDPDFNVMGLIMRDGKDFKECKDLSAQS	s	7	1	Microbial ribonucleases(Gene3D);Microbial ribonucleases(SUPERFAMILY)	0.776		1rmsA00	0.762	Nuclear Transport Factor 2; Chain: A,		d1rmsa_	0.762	Microbial ribonucleases		1rmsA	0.762	CRYSTAL STRUCTURES OF RIBONUCLEASE MS COMPLEXED WITH 3'-GUANYLIC ACIDA GP*C ANALOGUE- 2'-DEOXY-2'-FLUOROGUANYLYL-3'-5'-CYTIDINE
1	Blugr2_220	153	STTSLQTSNIGAEEYDFNCQNFIFLAKDVKLNLKDACTALKYSPEFNTFPAYFKESYLFPAYSDRVLFSWPVYLGTKRFRPGSIGNYRLVFTHFCELVELVIVKPNKLTTGKRTVSLCPRVSKVASLPGPISDFSETKDELDRIRELAEEEGF	s	7	1	Microbial ribonucleases(Gene3D);Microbial ribonucleases(SUPERFAMILY)	0.661		1tfkA00	0.3994	Nuclear Transport Factor 2; Chain: A,		d1fusa_	0.6573	Microbial ribonucleases		1fusA	0.6573	CRYSTAL STRUCTURES OF RIBONUCLEASE F1 OF FUSARIUM MONILIFORME IN ITSFREE FORM AND IN COMPLEX WITH 2'GMP
1	Blugr2_3154	190	LGMQSIVFRDTLQGRSIPIFNDNFGMKCDSPSIYGRKYIRLMVNLARKDRRENPHRIQPFLNPKHPTFIFYAYHMGGRMLRADGDKITDYLILNSQWLAVDGAMHVVRNNVDTIKFCKFLPGTSFLNPDKSIITISEDEAITDPEVETIEPPNFTETQSMNKQSEATWNSFSGLRYPIIKDALRSNGLYD	s	7	1		0.614		2j3tD01	0.3944	Beta-Lactamase		d1tfoa_	0.3918	Colicin D/E5 nuclease domain		3cueM	0.3998	CRYSTAL STRUCTURE OF A TRAPP SUBASSEMBLY ACTIVATING THE RAB YPT1P
1	Blugr2_5386	105	YEVFYCDNTAITDNHVRIAYSNAHNAPTAGYPRSYWNDYIAENTSLQIYPIFLNGETTINTSDQVFLAWFGQGVSWGVVRISGSGAQLCDRVDRGTSLELSTIVN	32	17	1		0.841		3wr2D00	0.6678	Nuclear Transport Factor 2; Chain: A,		d3wr2d_	0.6678	Microbial ribonucleases		3wr2D	0.6678	RNASE PO1 COMPLEXED WITH 3'GMP
1	Blugr2_5385	106	YNVFYCGNTAITDEHVRTAYNNALNSAIPGYPRSYKNDDIAYNTTLKIYPLFLNGETRINSSYQCYLAWVGQEIAWGVVIISDMGTQSCERVDFEPFLQLSTIVFG	32	17	1		0.762		1rmsA00	0.653	Nuclear Transport Factor 2; Chain: A,		d3wr2d_	0.6612	Microbial ribonucleases		3wr2D	0.6612	RNASE PO1 COMPLEXED WITH 3'GMP
1	Blugr2_5384	106	YNVFYCGNTAITDEHVRTAYNNALNSAIPGYPRSYKNDDIAYNTTLKIYPLFLNGETRINSSYQCYLAWVGQEIAWGVVIISDMGTQSCERVDFEPFLQLSTIVFG	32	17	1		0.837		5gy6A00	0.6591	Nuclear Transport Factor 2; Chain: A,		d3wr2d_	0.6674	Microbial ribonucleases		3wr2D	0.6674	RNASE PO1 COMPLEXED WITH 3'GMP
1	Blugr2_69	107	DTVFNCNGTPITADHIKTAYENSRSSSIEGYPTVMRIQYYNDANDYNAYPILLNGETSLPNPHGHYFLIWTDDFSKWNVIIKYSPETKFCEMKNRYWGNDFGSILYL	32	17	1		0.838		3wr2D00	0.6689	Nuclear Transport Factor 2; Chain: A,		d3wr2d_	0.6689	Microbial ribonucleases		3wr2D	0.6689	RNASE PO1 COMPLEXED WITH 3'GMP
1	Blugr2_72	114	DNIFYCGRIGITDEHIKTAFFNSGTSPVDGFPAVMKIPHLPYSSDYTVYPIFLHGENRITSGFGHCFLVWSGTGVNWGVVLFHVMGTQSCKMNPNYLGRDLISFLTSQNDINNN	32	17	1		0.812		3wr2D00	0.6566	Nuclear Transport Factor 2; Chain: A,		d3wr2d_	0.6566	Microbial ribonucleases		3wr2D	0.6566	RNASE PO1 COMPLEXED WITH 3'GMP
1	Blugr2_6000	109	DFVFNCYGVEVTSAMIQRTYLLSLGGRVPNYPEITSISYLYNNEPIVIFPILGDDETSIAAELYRPFLIWSQSFLDWGVYFLGDNGYEICYKNPDYNGYTFRQIAFRNL	116	17	1		0.837		5gy6A00	0.6621	Nuclear Transport Factor 2; Chain: A,		d5gy6a_	0.6621	Microbial ribonucleases		5gy6A	0.6621	RIBONUCLEASE FROM HERICIUM ERINACEUS (RNASE HE1)
1	Blugr2_5999	109	DYVFNCYGLDVTRELIRRAYLLSMNGYVPDYPVITSISYLYNNEPIGIFPILGDDETSIAAELYRPFLIWSQSFLDWGVYFLGDNGYEICYKNPAYNGYTFRQIAFGNL	116	17	1		0.841		3wr2F00	0.6557	Nuclear Transport Factor 2; Chain: A,		d3wr2b_	0.6585	Microbial ribonucleases		3wr2B	0.6585	RNASE PO1 COMPLEXED WITH 3'GMP
1	Blugr2_3844	159	MSVSKSVASTIDKRQGAGISNPGFTCGSDTFSQEVVGKAAERSCTLQGNKDLDDFLSLRRFPKKFTPKAGQGDFAGVDGEQNIFPVFKDGDVFKNSDISGFTRVVTTGTDVGSCKVIGVVKEEIGVNAGVGLDVSTKDVDLDGDLDVGKKFTKCAPLKQ	s	s	1	Microbial ribonucleases(Gene3D)	0.639		1futA00	0.633	Nuclear Transport Factor 2; Chain: A,		d1futa_	0.633	Microbial ribonucleases		1futA	0.633	CRYSTAL STRUCTURES OF RIBONUCLEASE F1 OF FUSARIUM MONILIFORME IN ITSFREE FORM AND IN COMPLEX WITH 2'GMP
1	Blugr2_3075	172	AALPDLEGRCETSPNCSSDANTTITIDFRRHVHLKSNIRPVIAIPAHSLGVGNFLAPSTPEARCGSHIYTTDYIRRTLDSVTALGAQNATAGDSEFPRPFVDQPELSSFPLLRNGDIFDGVQSAPGPDRIAVRLVGKRRYRILTLAEQPATSGRVLRDYQSCEDLLAESPDD	s	s	1	Microbial ribonucleases(Gene3D);Microbial ribonucleases(SUPERFAMILY)	0.616		1rdsA00	0.6208	Nuclear Transport Factor 2; Chain: A,		d1rdsa_	0.6208	Microbial ribonucleases		1rdsA	0.6208	CRYSTAL STRUCTURE OF RIBONUCLEASE MS (AS RIBONUCLEASE T1 HOMOLOGUE)COMPLEXED WITH A GUANYLYL-3'-5'-CYTIDINE ANALOGUE
1	Blugr2_6019	88	GPHFRCSNGQKFKLLDLQDKSPSFLESNARDGDPLHPDGFCYPTHRLTKKSRGGQDTEYLFQLIDGKPTFHVYMRESTQFKPCPFNQD	5	3	3		0.818		5gy6A00	0.5353	Nuclear Transport Factor 2; Chain: A,		d5gy6a_	0.5353	Microbial ribonucleases		6fmbA	0.5566	CRYSTAL STRUCTURE OF THE BEC1054 RNASE-LIKE EFFECTOR FROM THE FUNGALPATHOGEN BLUMERIA GRAMINIS
1	Blugr2_7115	88	DSYFQCTHNQNFNLEQLRSGKSLFKKSKVMPGDPLGPRGEYYRTNRTTLILPEGVQVSYIFQLIGGPQTFRVYEYSGGVFKPCPFIED	5	3	3		0.806		5gy6A00	0.5348	Nuclear Transport Factor 2; Chain: A,		d1rmsa_	0.5375	Microbial ribonucleases		6fmbA	0.5441	CRYSTAL STRUCTURE OF THE BEC1054 RNASE-LIKE EFFECTOR FROM THE FUNGALPATHOGEN BLUMERIA GRAMINIS
1	Blugr2_3689	88	EKYFQCSYDQKFTLAYLEMHKSHCLVSSAIHGDPLGPNGEVYPANRYRMIPKDGYTTTYLFQLVDEAPTFRVFEKQSGEFYPCNLIEN	5	3	3		0.838		5gy6A00	0.549	Nuclear Transport Factor 2; Chain: A,		d5gy6a_	0.549	Microbial ribonucleases		6fmbA	0.5493	CRYSTAL STRUCTURE OF THE BEC1054 RNASE-LIKE EFFECTOR FROM THE FUNGALPATHOGEN BLUMERIA GRAMINIS
1	Blugr2_280	88	EKYFQCTQNKIFTMAELISHKSRYLETNMRHGNPLGPNGEVYPSRQYSTVPIGGYTTTYLFQLIDEAPTFNVYETQSRGFYPCNWIES	5	3	3		0.824		5gy6A00	0.542	Nuclear Transport Factor 2; Chain: A,		d5gy6a_	0.542	Microbial ribonucleases		6fmbA	0.5453	CRYSTAL STRUCTURE OF THE BEC1054 RNASE-LIKE EFFECTOR FROM THE FUNGALPATHOGEN BLUMERIA GRAMINIS
1	Blugr2_6020	88	GSHFRCGNQQKFTMTKLRLKISSFAVSNARADDPLHPRGSFCPTYRFTRKPRGGVHTEYLFQLIDRTPTFRVFEKQTTEFFPCLFILH	5	3	3		0.811		5gy6A00	0.5452	Nuclear Transport Factor 2; Chain: A,		d5gy6a_	0.5452	Microbial ribonucleases		5gy6A	0.5452	RIBONUCLEASE FROM HERICIUM ERINACEUS (RNASE HE1)
1	Blugr2_6685	88	DSYFQCTHNQNFNLEQLRSGKSLFKKSKVMPGDPLGPRGEYYPTNRTTLILPEGVQVSYIFQLIGGPQTFRVYEYSGGVFKPCPFIED	5	3	3		0.805		1rmsA00	0.5333	Nuclear Transport Factor 2; Chain: A,		d1rdsa_	0.5346	Microbial ribonucleases		6fmbA	0.5477	CRYSTAL STRUCTURE OF THE BEC1054 RNASE-LIKE EFFECTOR FROM THE FUNGALPATHOGEN BLUMERIA GRAMINIS
1	Blugr2_3583	88	DSYFQCTHNQNFNLEQLKSGKSLLKKSKVMPGDPLGPSGESYPTNRTTLILPEGVQVSYIFQLIGGPQTFRVYEYSGGVFKPCPFIED	5	3	3		0.809		1rmsA00	0.5375	Nuclear Transport Factor 2; Chain: A,		d1rdsa_	0.542	Microbial ribonucleases		6fmbA	0.5551	CRYSTAL STRUCTURE OF THE BEC1054 RNASE-LIKE EFFECTOR FROM THE FUNGALPATHOGEN BLUMERIA GRAMINIS
1	Blugr2_6022	88	GPYYQCVYDQKFSLAKLKRKKSSYTVTNAKAGDPLDPNGDFYPTDRFTRKAWRGIKTEYLFQLIDEEPTFRVYEKQFYEFFRCPLQEK	5	3	3		0.815		5gy6A00	0.5313	Nuclear Transport Factor 2; Chain: A,		d5gy6a_	0.5313	Microbial ribonucleases		6fmbA	0.5517	CRYSTAL STRUCTURE OF THE BEC1054 RNASE-LIKE EFFECTOR FROM THE FUNGALPATHOGEN BLUMERIA GRAMINIS
1	Blugr2_3690	88	EPYFKCTQNTIFTMAELQRDKVYFLETNAKHGDPLGPNGEAYPTHRYSMIPIRGYTTTYLFQLVDEAPTFRVFEKQSGEFYPCNLIEN	5	3	3		0.811		5gy6A00	0.5487	Nuclear Transport Factor 2; Chain: A,		d5gy6a_	0.5487	Microbial ribonucleases		6fmbA	0.5531	CRYSTAL STRUCTURE OF THE BEC1054 RNASE-LIKE EFFECTOR FROM THE FUNGALPATHOGEN BLUMERIA GRAMINIS
1	Blugr2_2304	88	EKYFQCSYDQKFTLADLIRTKSQCLVIIASDGEPLDPYGNFYPTRAFVRKIPGIYTMNYIVQLIDETPTFHVYEKLKAGFKKCIFMKD	5	3	3		0.831		5gy6A00	0.5422	Nuclear Transport Factor 2; Chain: A,		d5gy6a_	0.5422	Microbial ribonucleases		6fmbA	0.5543	CRYSTAL STRUCTURE OF THE BEC1054 RNASE-LIKE EFFECTOR FROM THE FUNGALPATHOGEN BLUMERIA GRAMINIS
1	Blugr2_3528	90	DVVHKCESGEVFELEEVQGYASNATLDQVRPGDPVNPDAQIHGTHHFSRKTKGNKDARYVVQLAGHHRLLQLYEYGQSGWQFCSLALRKT	5	3	3		0.815		1rn4A00	0.5402	Nuclear Transport Factor 2; Chain: A,		d1rn1a_	0.5461	Microbial ribonucleases		6fmbA	0.563	CRYSTAL STRUCTURE OF THE BEC1054 RNASE-LIKE EFFECTOR FROM THE FUNGALPATHOGEN BLUMERIA GRAMINIS
1	Blugr2_3685	95	ENYYECLNDQKFSEQTIMNRGRSATIDGARYGDPKGPNEETCKASRFSITTASGVSTTYLVQAIDNPSSYRVYELQDFQWIECHLRQGSTNRGRW	5	3	3		0.785		5gy6A00	0.5427	Nuclear Transport Factor 2; Chain: A,		d5gy6a_	0.5427	Microbial ribonucleases		6fmbA	0.5829	CRYSTAL STRUCTURE OF THE BEC1054 RNASE-LIKE EFFECTOR FROM THE FUNGALPATHOGEN BLUMERIA GRAMINIS
1	Blugr2_282	101	VGYFQCSHDERFSLAYIQHKDSQCEARHAKDDEPRGPNGEVYRTTHIMTVPRVGFFVYYIIQVIDDSPTYRLYEDLSNEWEPCVYQETNKHTDSDSDESDI	5	3	3		0.756		5gy6A00	0.5186	Nuclear Transport Factor 2; Chain: A,		d5gy6a_	0.5186	Microbial ribonucleases		6fmbA	0.539	CRYSTAL STRUCTURE OF THE BEC1054 RNASE-LIKE EFFECTOR FROM THE FUNGALPATHOGEN BLUMERIA GRAMINIS
1	Blugr2_3680	102	AEYFDCGNGVIFPYSQVLQFAGGATRGRRASGDPEPPNGDRHKTRKFSRVPSSGVITTYLLQVDRQDSSINLFELRSGQWSECGYIDNFQHDPAWRTDLYTT	5	3	3		0.676		5gy6A00	0.5399	Nuclear Transport Factor 2; Chain: A,		d5gy6a_	0.5399	Microbial ribonucleases		6fmbA	0.5626	CRYSTAL STRUCTURE OF THE BEC1054 RNASE-LIKE EFFECTOR FROM THE FUNGALPATHOGEN BLUMERIA GRAMINIS
1	Blugr2_3674	85	NLYYKCDVGDSVNLEEVLNMDCDAALTENRDEHPRIPTGNHTSLIFSPKELVEIVSYPAPTTLVKLTVPPRTRFSLLLTTSLWVP	9	3	3		0.347		5gy6A00	0.4244	Nuclear Transport Factor 2; Chain: A,		d5rnta_	0.4278	Microbial ribonucleases		5rntA	0.4278	X-RAY ANALYSIS OF CUBIC CRYSTALS OF THE COMPLEX FORMED BETWEENRIBONUCLEASE T1 AND GUANOSINE-3'-5'-BISPHOSPHATE
1	Blugr2_1273	91	NQHYKCDDGDPVGVEEAQSMEDDCASTKNLDEHPAILTGESHKSYLFARRVYLNKPGISIYMIQVYGNPKKYQLSRHVDKEWIVCSLQDIS	9	3	3		0.79		3u1wB02	0.513	Nuclear Transport Factor 2; Chain: A,		d5gy6a_	0.5564	Microbial ribonucleases		6fmbA	0.5601	CRYSTAL STRUCTURE OF THE BEC1054 RNASE-LIKE EFFECTOR FROM THE FUNGALPATHOGEN BLUMERIA GRAMINIS
1	Blugr2_1282	91	NLYYKCDVGDSVNLEEVLNMDCDAALTENRDEHPRIPTGESHKSYFFTKRACRDRLGLACYLLQVYGYPKKYQFSQYSNMEWKVCSLQDIR	9	3	3		0.807		6rntA00	0.5489	Nuclear Transport Factor 2; Chain: A,		d1rn1c_	0.5563	Microbial ribonucleases		6fmbA	0.5606	CRYSTAL STRUCTURE OF THE BEC1054 RNASE-LIKE EFFECTOR FROM THE FUNGALPATHOGEN BLUMERIA GRAMINIS
1	Blugr2_1272	91	NRQFKCDDGNPMSLEDVNKKACNSAFVENIDKHPNVPTEESHKSYLFAQRTYANIPGLSAYLLQVYGDPKKYQLSQYSDMEWKVCSLQDIR	9	3	3		0.816		3wr2E00	0.5526	Nuclear Transport Factor 2; Chain: A,		d3wr2d_	0.5555	Microbial ribonucleases		1rmsA	0.5626	CRYSTAL STRUCTURES OF RIBONUCLEASE MS COMPLEXED WITH 3'-GUANYLIC ACIDA GP*C ANALOGUE- 2'-DEOXY-2'-FLUOROGUANYLYL-3'-5'-CYTIDINE
1	Blugr2_3715	91	NLHYRCPYGDPFSVEEVLRLSNGHSERYNRNSDPTIPTGENYTSALFSKPLDKTVFEVSGYIIQVYGNPPKYRLSVFVDGRYHVCPLEEMQ	9	3	3		0.831		5gy6A00	0.5373	Nuclear Transport Factor 2; Chain: A,		d1rn4a_	0.5474	Microbial ribonucleases		1rn4A	0.5474	HIS92ALA MUTATION IN RIBONUCLEASE T1 INDUCES SEGMENTAL FLEXIBILITY. ANX-RAY STUDY
1	Blugr2_1271	91	NRYYKCELSDPVSEADVIKMVSDRTLEKNADIHPKVPTGESHKSYMFMKRTYANRPRITAYLVQVYGDPKEYQLSLHAGGRWHLCSLEDES	9	3	3		0.801		3ahsC00	0.5511	Nuclear Transport Factor 2; Chain: A,		d3wr2e_	0.5632	Microbial ribonucleases		1rdsA	0.5681	CRYSTAL STRUCTURE OF RIBONUCLEASE MS (AS RIBONUCLEASE T1 HOMOLOGUE)COMPLEXED WITH A GUANYLYL-3'-5'-CYTIDINE ANALOGUE
1	Blugr2_3711	91	SLQYRCDRGDPLSLEDVLKSATGKPENKFRKEQPAIPTGDKYSSIYFTKSVDSNDIYHAAFLLQVYGDPPQYQLSQYSEEGWGLCDVEEIH	9	3	3		0.808		3u1wC02	0.527	Nuclear Transport Factor 2; Chain: A,		d2ugia_	0.5354	Uracil-DNA glycosylase inhibitor protein		6fmbA	0.5395	CRYSTAL STRUCTURE OF THE BEC1054 RNASE-LIKE EFFECTOR FROM THE FUNGALPATHOGEN BLUMERIA GRAMINIS
1	Blugr2_3709	91	SKQYRCPRGDPISKEDVLRYSKGHSESFNLDEYPLTPAGKKYSSTYFTSPLGAPLTYAAAYVIQVYDNPPQYQLAQYNMGVWTVCTLEESQ	9	3	3		0.826		3u1wB02	0.5086	Nuclear Transport Factor 2; Chain: A,		d5gy6a_	0.5455	Microbial ribonucleases		1rn4A	0.5524	HIS92ALA MUTATION IN RIBONUCLEASE T1 INDUCES SEGMENTAL FLEXIBILITY. ANX-RAY STUDY
1	Blugr2_3710	91	SLQYGCELGDLVSMELVLRLSSGHNESHNRDGNPAIPTREKYTSTSFTKKLSAIDTRHVGYLIQVYGDPPQYQLSQYSERGWGVCALEESH	9	3	3		0.856		9rntA00	0.5464	Nuclear Transport Factor 2; Chain: A,		d1rdsa_	0.5617	Microbial ribonucleases		6fmbA	0.5715	CRYSTAL STRUCTURE OF THE BEC1054 RNASE-LIKE EFFECTOR FROM THE FUNGALPATHOGEN BLUMERIA GRAMINIS
1	Blugr2_3716	93	SIQYRCPRGDVVSMDMVLHYSSDHNERYNRDEYPLIPTGENYTSTTFRNERDSMEIFHIDYLIQVYGDPPQYQLSQLSNGIWNVCSMEKSYRY	9	3	3		0.812		1rmsA00	0.5625	Nuclear Transport Factor 2; Chain: A,		d1rmsa_	0.5625	Microbial ribonucleases		6fmbA	0.5688	CRYSTAL STRUCTURE OF THE BEC1054 RNASE-LIKE EFFECTOR FROM THE FUNGALPATHOGEN BLUMERIA GRAMINIS
1	Blugr2_281	87	DGYHECSYGKVFPMSEIRHKLEFGNFEDARDTDPTGPNDEEYFGMRFDMMPVPEVTVTYLIQIIYKAPYYRFYEETTSGWRPCPFLD	22	3	3		0.857		3whoB00	0.5455	Nuclear Transport Factor 2; Chain: A,		d3whob_	0.5455	Microbial ribonucleases		6fmbA	0.5563	CRYSTAL STRUCTURE OF THE BEC1054 RNASE-LIKE EFFECTOR FROM THE FUNGALPATHOGEN BLUMERIA GRAMINIS
1	Blugr2_5378	89	ADPYFECSMNTAVSFSGIIFYEQSHEYLDAEPGDPEGPNGEIYPARRFTRVRRDGSDVLILIQSLDEYPLRRAYEKTEQGWRLCPFHKP	22	3	3		0.789		5gy6A00	0.5391	Nuclear Transport Factor 2; Chain: A,		d5gy6a_	0.5391	Microbial ribonucleases		6fmbA	0.5524	CRYSTAL STRUCTURE OF THE BEC1054 RNASE-LIKE EFFECTOR FROM THE FUNGALPATHOGEN BLUMERIA GRAMINIS
1	Blugr2_5360	89	ADPYFECSMRTAISFSGILRCEKRHCYQDAEPGDPEGPNGEIYSAYRFTKVRTDGSEVLILIQSTNEYPLCRVFEKTAQGWQPCTFDKA	22	3	3		0.839		1rdsA00	0.5369	Nuclear Transport Factor 2; Chain: A,		d3whob_	0.5409	Microbial ribonucleases		6fmbA	0.5601	CRYSTAL STRUCTURE OF THE BEC1054 RNASE-LIKE EFFECTOR FROM THE FUNGALPATHOGEN BLUMERIA GRAMINIS
1	Blugr2_5361	89	ADPYFECSMNTAVSFSGIIFYEQSHEYLDAEPGDPEGPNGEIYPARRFTRVRRDGSDVLILIQSLDEYPLRRAYEKTEQGWRLCPFHKP	22	3	3		0.78		5gy6A00	0.5345	Nuclear Transport Factor 2; Chain: A,		d5gy6a_	0.5345	Microbial ribonucleases		6fmbA	0.5447	CRYSTAL STRUCTURE OF THE BEC1054 RNASE-LIKE EFFECTOR FROM THE FUNGALPATHOGEN BLUMERIA GRAMINIS
1	Blugr2_3666	90	FLMNPYFACSNDLNIYLSAIDHHERPDFYSEAQPGDPTDAQGNSCTAYRHTARVNGVDVLILIQLSYEFPYNRVFERTETGWQECPYYPY	22	3	3		0.793		5gy6A00	0.5284	Nuclear Transport Factor 2; Chain: A,		d5gy6a_	0.5284	Microbial ribonucleases		6fmbA	0.5415	CRYSTAL STRUCTURE OF THE BEC1054 RNASE-LIKE EFFECTOR FROM THE FUNGALPATHOGEN BLUMERIA GRAMINIS
1	Blugr2_5362	103	DNGRPQFFACRMGIHVHLSDIYRFEDVDYYKDAEPGDPEGPNGERYRARRLFKRTYGGSYGYILIQATDEYPFNRVFEDITGEWLPCSFHLLDSWSQYDRFKM	22	3	3		0.804		1rdsA00	0.503	Nuclear Transport Factor 2; Chain: A,		d1rdsa_	0.503	Microbial ribonucleases		1rdsA	0.503	CRYSTAL STRUCTURE OF RIBONUCLEASE MS (AS RIBONUCLEASE T1 HOMOLOGUE)COMPLEXED WITH A GUANYLYL-3'-5'-CYTIDINE ANALOGUE
1	Blugr2_7117	56	GPYFQCTQNQEFSLAELQGKISFYKVMTATVGDPLDSNGNYYPTRQFSMIPRPGYK	25	3	3		0.534		2ds6B00	0.399	Erythroid Transcription Factor GATA-1; Chain A,ClpX chaperone		d2ds6b_	0.399	Glucocorticoid receptor-like (DNA-binding domain)		2ds6B	0.399	STRUCTURE OF THE ZBD IN THE TETRAGONAL CRYSTAL FORM
1	Blugr2_6686	78	GPYFQCTQNQEFSLAELQGKISFYKVMTATVGDPLDSNGNFYPTRQFSMIPRPGYKLSIPLLLLPHTILLGEYTPKII	25	3	3		0.357		5c4jI02	0.5006	N-terminal domain of TfIIb		d2nvzi2	0.5085	Zinc beta-ribbon		5gy6A	0.4965	RIBONUCLEASE FROM HERICIUM ERINACEUS (RNASE HE1)
1	Blugr2_7118	78	GPYFQCTQNQEFSLAELQGKISFYKVMTATVGDPLDSNGNFYPTRQFSMIPRPGYKLSIPLLLLPHTILLGEYTPKII	25	3	3		0.522		5gy6A00	0.4928	Nuclear Transport Factor 2; Chain: A,		d5gy6a_	0.4928	Microbial ribonucleases		5gy6A	0.4928	RIBONUCLEASE FROM HERICIUM ERINACEUS (RNASE HE1)
1	Blugr2_3584	78	GPYFQCTQNQEFSLAELQGKISFYKVMTATVGDPLDSNGNFYPTRQFSMIPRPGYKLSIPLLLLPHTILLGEYTPKII	25	3	3		0.328		5gy6A00	0.4944	Nuclear Transport Factor 2; Chain: A,		d5gy6a_	0.4944	Microbial ribonucleases		5gy6A	0.4944	RIBONUCLEASE FROM HERICIUM ERINACEUS (RNASE HE1)
1	Blugr2_7114	78	GPYFQCTQNQEFSLAELQGKISFYKVMTATVGDPLDSNGNFYPTRQFSMIPRPGYKLSIPLLLLPHTILLGEYTPKII	25	3	3		0.449		5gy6A00	0.4957	Nuclear Transport Factor 2; Chain: A,		d5gy6a_	0.4957	Microbial ribonucleases		5gy6A	0.4957	RIBONUCLEASE FROM HERICIUM ERINACEUS (RNASE HE1)
1	Blugr2_7116	78	GPYFQCTQNQEFSLAELQGKISFYKVMTATVGDPLDSNGNFYPTRQFSMIPRPGYKLSIPLLLLPHTILLGEYTPKII	25	3	3		0.485		5gy6A00	0.4926	Nuclear Transport Factor 2; Chain: A,		d5gy6a_	0.4926	Microbial ribonucleases		5gy6A	0.4926	RIBONUCLEASE FROM HERICIUM ERINACEUS (RNASE HE1)
1	Blugr2_3676	91	MWVDPLLECPSGSRFLTSSIMNMAYDAKASNILPSHPPYSEKIEGALEFTLKIRNGSMGKFLLQEVEPPQCVRLFEWGNEQWNECGVSTRQ	35	3	3		0.767		1rdsA00	0.5586	Nuclear Transport Factor 2; Chain: A,		d1rdsa_	0.5586	Microbial ribonucleases		1rdsA	0.5586	CRYSTAL STRUCTURE OF RIBONUCLEASE MS (AS RIBONUCLEASE T1 HOMOLOGUE)COMPLEXED WITH A GUANYLYL-3'-5'-CYTIDINE ANALOGUE
1	Blugr2_3687	91	VWDDPLLECPSQSRFLTSSIMNMVHDAKASNILPSHPSYSEEIDAALEFSRKIRDGSMGKFLMQVVEPPQCVRLFEWGNEQWNECGVSTIP	35	3	3		0.645		1ch0B00	0.5416	Nuclear Transport Factor 2; Chain: A,		d1rdsa_	0.5656	Microbial ribonucleases		1rdsA	0.5656	CRYSTAL STRUCTURE OF RIBONUCLEASE MS (AS RIBONUCLEASE T1 HOMOLOGUE)COMPLEXED WITH A GUANYLYL-3'-5'-CYTIDINE ANALOGUE
1	Blugr2_3686	91	MWVDPLLECPSGSRFLTSSIMNMAYDAKASNILPSHPPYSEKIEGALEFTLKIRNGSMGKFLLQEVEPPQCVRLFEWGNEQWNECGVSTRQ	35	3	3		0.765		1rn1C00	0.5457	Nuclear Transport Factor 2; Chain: A,		d1rdsa_	0.5649	Microbial ribonucleases		1rdsA	0.5649	CRYSTAL STRUCTURE OF RIBONUCLEASE MS (AS RIBONUCLEASE T1 HOMOLOGUE)COMPLEXED WITH A GUANYLYL-3'-5'-CYTIDINE ANALOGUE
1	Blugr2_3677	91	MWVDPLLECPSGSRFLTSSIMNMAYDAKASNILPSHPPYSEKIEGALEFTLKIRNGSMGKFLLQEVEPPQCVRLFEWGNEQWNECGVSTRQ	35	3	3		0.781		1rn1C00	0.5469	Nuclear Transport Factor 2; Chain: A,		d1rdsa_	0.5662	Microbial ribonucleases		1rdsA	0.5662	CRYSTAL STRUCTURE OF RIBONUCLEASE MS (AS RIBONUCLEASE T1 HOMOLOGUE)COMPLEXED WITH A GUANYLYL-3'-5'-CYTIDINE ANALOGUE
1	Blugr2_3678	91	MWVDPLLECPSGSRFLTSSIMNMAYDAKASNILPSHPPYSEKIEGALEFTLKIRNGSMGKFLLQEVEPPQCVRLFEWGNEQWNECGVSTRQ	35	3	3		0.778		1rn1C00	0.545	Nuclear Transport Factor 2; Chain: A,		d1rdsa_	0.5654	Microbial ribonucleases		1rdsA	0.5654	CRYSTAL STRUCTURE OF RIBONUCLEASE MS (AS RIBONUCLEASE T1 HOMOLOGUE)COMPLEXED WITH A GUANYLYL-3'-5'-CYTIDINE ANALOGUE
1	Blugr2_3684	87	ALTYNCGEGANFSMDSIENYLKVVTKRGMRDSDPPYDIPIDGAYRFSMEIGGVNRTFLIQTFSEVPYYRFLEITSEPKECPVSTSGD	43	3	3		0.814		5gy6A00	0.5364	Nuclear Transport Factor 2; Chain: A,		d1rn4a_	0.5478	Microbial ribonucleases		6fmbA	0.5715	CRYSTAL STRUCTURE OF THE BEC1054 RNASE-LIKE EFFECTOR FROM THE FUNGALPATHOGEN BLUMERIA GRAMINIS
1	Blugr2_3683	88	TLMFDCGNDARFLTSTVMEYLSIATAASIEDDDPPYAQGQVNGAYRFTKNINNVNRTFLVQSTNIHPFYRFFEITSGHYECPLKEHYA	43	3	3		0.846		3wr2E00	0.5216	Nuclear Transport Factor 2; Chain: A,		d7rnta_	0.5391	Microbial ribonucleases		6fmbA	0.5721	CRYSTAL STRUCTURE OF THE BEC1054 RNASE-LIKE EFFECTOR FROM THE FUNGALPATHOGEN BLUMERIA GRAMINIS
1	Blugr2_3681	88	KLMYECWDSTRFEIETIRYYALHASPENTTVLDPTYDDGKIYGVFHFTKSVNSKENKYSVQTVEKEPFIRLFDMTSLARECHIRDLND	43	3	3		0.829		3d4aC00	0.5142	Nuclear Transport Factor 2; Chain: A,		d5gy6a_	0.5251	Microbial ribonucleases		6fmbA	0.5708	CRYSTAL STRUCTURE OF THE BEC1054 RNASE-LIKE EFFECTOR FROM THE FUNGALPATHOGEN BLUMERIA GRAMINIS
1	Blugr2_3682	88	EFIYECWDGARFDIDTIKHYALLGTPEQATVLDPPYEDGKIYGVYHFTKSINNKKSKYLVQTVEKEPFILFFDVTSFARECQIIDINA	43	3	3		0.834		5gy6A00	0.5276	Nuclear Transport Factor 2; Chain: A,		d1rdsa_	0.5407	Microbial ribonucleases		6fmbA	0.5716	CRYSTAL STRUCTURE OF THE BEC1054 RNASE-LIKE EFFECTOR FROM THE FUNGALPATHOGEN BLUMERIA GRAMINIS
1	Blugr2_6006	92	ANMWKCPSEMIFFIKTAKEYAKKATLDYWNESHPLGPDGQKCKANQFSILLANERTYNKYLAQVCSTIDNYRIYELYNSDWVICELYNDGVE	44	3	3		0.815		1rn1C00	0.5438	Nuclear Transport Factor 2; Chain: A,		d1rdsa_	0.5604	Microbial ribonucleases		6fmbA	0.5664	CRYSTAL STRUCTURE OF THE BEC1054 RNASE-LIKE EFFECTOR FROM THE FUNGALPATHOGEN BLUMERIA GRAMINIS
1	Blugr2_6553	93	LMTYECVSKNTIPIATIEKYEKKATVEKAKEGDPEVPRGQRCKAKRFTVRLPNRETMLYLLQVIGPQPSYQLYEYHEPKWHPCLLRQGTWLAS	44	3	3		0.798		5gy6A00	0.5474	Nuclear Transport Factor 2; Chain: A,		d5gy6a_	0.5474	Microbial ribonucleases		6fmbA	0.5945	CRYSTAL STRUCTURE OF THE BEC1054 RNASE-LIKE EFFECTOR FROM THE FUNGALPATHOGEN BLUMERIA GRAMINIS
1	Blugr2_6005	97	GHVLKCPSQNTFGIIEGKECARKATLENWNESHPLGRDGQKCKANQYSILSPLTRSWNYYLVQVCTTIDNFSLFEWDNPNWVKCEISLREGFAIPRP	44	3	3		0.687		1rn1C00	0.5304	Nuclear Transport Factor 2; Chain: A,		d1rdsa_	0.5417	Microbial ribonucleases		6fmbA	0.5656	CRYSTAL STRUCTURE OF THE BEC1054 RNASE-LIKE EFFECTOR FROM THE FUNGALPATHOGEN BLUMERIA GRAMINIS
1	Blugr2_6011	101	YVLKCSTGKEFDNQTMDDLASKVEYHYGHDSYPLGPGGEKCQAYEFDSDLPNSQSSSISAYSATDHTHLATATMAYLVQVCSSMEGYRLFEWYNYGWVKCE	44	3	3		0.754		5gy6A00	0.5068	Nuclear Transport Factor 2; Chain: A,		d1ch0b_	0.5111	Microbial ribonucleases		1fusA	0.5234	CRYSTAL STRUCTURES OF RIBONUCLEASE F1 OF FUSARIUM MONILIFORME IN ITSFREE FORM AND IN COMPLEX WITH 2'GMP
1	Blugr2_3914	89	EGYYKCPSTKTFGESDIMEYEHLASPDNNDSSHPEVPAGQTCSSYLFSGDSFDIGMKFYLFQIIGKTPKYRLFEFTSDSWTKCRFRKQN	78	3	3		0.832		4lylH00	0.4826	Nuclear Transport Factor 2; Chain: A, ,Bacteriophage PBS2		d5gy6a_	0.549	Microbial ribonucleases		6fmbA	0.6028	CRYSTAL STRUCTURE OF THE BEC1054 RNASE-LIKE EFFECTOR FROM THE FUNGALPATHOGEN BLUMERIA GRAMINIS
1	Blugr2_3919	89	EGYYKCPSDNKLKESEIMEYQHLASPDNNKSSHPKPPAGQTCSSYTLSSNPYGIGLKFYVFQIIGETPEYRLFELNSEGWTQCDYTNEN	78	3	3		0.835		1rdsA00	0.5522	Nuclear Transport Factor 2; Chain: A,		d1rdsa_	0.5522	Microbial ribonucleases		6fmbA	0.6156	CRYSTAL STRUCTURE OF THE BEC1054 RNASE-LIKE EFFECTOR FROM THE FUNGALPATHOGEN BLUMERIA GRAMINIS
1	Blugr2_3923	89	EGYYKCPSDNKLKESEIMEYQYLASPDNNKSSHPKPPAGQTCSSYTLSSNPYGIGLKFYVFQIIGETPEYRLFELNSEEWTQCDYTNEN	78	3	3		0.831		1rdsA00	0.5549	Nuclear Transport Factor 2; Chain: A,		d1rdsa_	0.5549	Microbial ribonucleases		6fmbA	0.6115	CRYSTAL STRUCTURE OF THE BEC1054 RNASE-LIKE EFFECTOR FROM THE FUNGALPATHOGEN BLUMERIA GRAMINIS
1	Blugr2_3046	87	SYYECNSGQIFDISTVRIKAALATHEQSHTIEPDVPSPRERKSFAFDVVNDQYGSQWYLVQYTGTFPTYYFFELGGTDWEPCTFKAE	93	3	3		0.726		5gy6A00	0.5563	Nuclear Transport Factor 2; Chain: A,		d1rdsa_	0.5619	Microbial ribonucleases		6fmbA	0.5946	CRYSTAL STRUCTURE OF THE BEC1054 RNASE-LIKE EFFECTOR FROM THE FUNGALPATHOGEN BLUMERIA GRAMINIS
1	Blugr2_3044	89	EQYFKCDSGKEFTMAEVVSYGKSATAELSRTIEPSVDDYLTRISYQFEIDYMIGGKYWYLVQICQSQGTYYFYELGGSYWNQCAPKMRY	93	3	3		0.703		5gy6A00	0.5662	Nuclear Transport Factor 2; Chain: A,		d5gy6a_	0.5662	Microbial ribonucleases		6fmbA	0.5845	CRYSTAL STRUCTURE OF THE BEC1054 RNASE-LIKE EFFECTOR FROM THE FUNGALPATHOGEN BLUMERIA GRAMINIS
1	Blugr2_1283	55	NLYYKCDVGDSVNLEEVLNMDCDAALTENRDEHPRIPTGESHKSYFFTKRACRDS	117	3	3		0.338		2ds8A00	0.4128	Erythroid Transcription Factor GATA-1; Chain A,ClpX chaperone		d5gy6a_	0.4191	Microbial ribonucleases		5gy6A	0.4191	RIBONUCLEASE FROM HERICIUM ERINACEUS (RNASE HE1)
1	Blugr2_3673	55	NLYYKCDVGDSVNLEEVLNMDCDAALTENRDEHPRIPTGESHKSYFFTKRACRDS	117	3	3		0.533		2ds6A00	0.4227	Erythroid Transcription Factor GATA-1; Chain A,ClpX chaperone		d5gy6a_	0.4249	Microbial ribonucleases		5gy6A	0.4249	RIBONUCLEASE FROM HERICIUM ERINACEUS (RNASE HE1)
1	Blugr2_3688	88	LHYFKCNSRRIFAYSVIVGYTDSATYEQIQAGDPHFAGGHTYGAYRFTDYLPDGSPRNYLVQMVNVNPYYRLFESSGGRWHICTMEGS	127	3	3		0.835		4lylP00	0.4769	Nuclear Transport Factor 2; Chain: A, ,Bacteriophage PBS2		d1rn1a_	0.5431	Microbial ribonucleases		6fmbA	0.5743	CRYSTAL STRUCTURE OF THE BEC1054 RNASE-LIKE EFFECTOR FROM THE FUNGALPATHOGEN BLUMERIA GRAMINIS
1	Blugr2_3675	88	LHNFECESSKVSAYSVIIEYAQSATYEQIQDGDPHFAGGNTYRAYRFTDYLPDGSPRNYLVQMVNVNPYYRLFESSGGRWHICTIKGS	127	3	3		0.829		1rn4A00	0.5395	Nuclear Transport Factor 2; Chain: A,		d1trpa_	0.5449	Microbial ribonucleases		6fmbA	0.5747	CRYSTAL STRUCTURE OF THE BEC1054 RNASE-LIKE EFFECTOR FROM THE FUNGALPATHOGEN BLUMERIA GRAMINIS
1	Blugr2_3045	62	EQYFKCHSGRQFTMERVRTYANYATTRLSQTIEPTVDEAETRVSFEFDLLDSRNEILLFSSI	s	3	3		0.369		5gy6A00	0.4669	Nuclear Transport Factor 2; Chain: A,		d5gy6a_	0.4669	Microbial ribonucleases		5gy6A	0.4669	RIBONUCLEASE FROM HERICIUM ERINACEUS (RNASE HE1)
1	Blugr2_3916	72	EGYYKCPSDNKLKESEIMEYQHLASPDNNKSSHPKPPAGQTCSSYTLSSNPYGIGYFPHFSDIFLINRPFHN	s	3	3		0.422		5gy6A00	0.4475	Nuclear Transport Factor 2; Chain: A,		d5gy6a_	0.4475	Microbial ribonucleases		6fmbA	0.4584	CRYSTAL STRUCTURE OF THE BEC1054 RNASE-LIKE EFFECTOR FROM THE FUNGALPATHOGEN BLUMERIA GRAMINIS
1	Blugr2_3525	93	APGEYVYACGDSDLFTIKEAQNYAVEATPNGRYESDPDSSGHDVLRAHHFCRVNKYEESGYYVVRAVKDRLALELWKYVDGRWMPCPILSVDS	s	3	3		0.789		5gy6A00	0.5415	Nuclear Transport Factor 2; Chain: A,		d1rn1a_	0.5482	Microbial ribonucleases		2hohD	0.555	RIBONUCLEASE T1 (N9A MUTANT) COMPLEXED WITH 2'GMP
1	Blugr2_3090	96	LFQFNCISGESLDEHLVRSDGEGSSPDNVREDDPPAPSGEWYGVKKFKRQAQDGRYIDYLVQRLQAYPNYILYEWNTDKWEECTMKIVLNYRKSRS	s	3	3		0.789		3wr2E00	0.5149	Nuclear Transport Factor 2; Chain: A,		d1rn1c_	0.516	Microbial ribonucleases		6fmbA	0.5709	CRYSTAL STRUCTURE OF THE BEC1054 RNASE-LIKE EFFECTOR FROM THE FUNGALPATHOGEN BLUMERIA GRAMINIS
1	Blugr2_6007	111	GNVLKCPSNKRFSLDAAEEHARKARFDRWKSSHPLGADGQKCKAHVFAILVSKESSNITWPKIVAPLTTTGSMNGIIQIGLYVDYITTGWSKHDGFPNKIKWLIKLSRNRE	s	3	3		0.344		2o9uX00	0.4913	Nuclear Transport Factor 2; Chain: A,		d2o9ux_	0.4913	Cystatin/monellin		2o9uX	0.4913	MONELLIN (MNEI) AT 1.15 RESOLUTION
1	Blugr2_6584	134	AQSSRHINEKSKVFHCNNDIHQEEYSRTPHYKIQDPDTIQGLNEELSYLVADTYDTRTVQFYDQDNGDYEYFNLSEICDRFQEQDGSVVIEHILVNDRQGRACAMMMLTTVIPLTNWDGQSPQRYYSLCAVGSG	8	4	4		0.854		1rrlB04	0.4828	Nuclear Transport Factor 2; Chain: A,		d1rmsa_	0.4881	Microbial ribonucleases		1rmsA	0.4881	CRYSTAL STRUCTURES OF RIBONUCLEASE MS COMPLEXED WITH 3'-GUANYLIC ACIDA GP*C ANALOGUE- 2'-DEOXY-2'-FLUOROGUANYLYL-3'-5'-CYTIDINE
1	Blugr2_6594	134	AIRVRHTNENAKVFRCDYFEIAQDEYSRVQHVELTDSLLNSQTLTNLVYGLVENILDRRNVIFHDQEYGYYQFFDLESKWTRTQTEEGTIDTHHILVNDQHARACAMMMRKSLYSRGNLMNEPVISYSLCEARS	8	4	4		0.832		1rmsA00	0.4922	Nuclear Transport Factor 2; Chain: A,		d3wr2d_	0.5246	Microbial ribonucleases		3wr2D	0.5246	RNASE PO1 COMPLEXED WITH 3'GMP
1	Blugr2_6583	134	AQYSRHINEELKVFHCNNDIHQEEYSRTPHYKIQDPDTIQGLNEELSYLVADTYDTRTVQFYDQDNGDYEYFNLSEICDRYQEQDGTVVIEHILVNDRQGRACAMMMIKTVIPFTNWDGQSPQRYYSLCAVGSG	8	4	4		0.857		4n6v200	0.4909	Nuclear Transport Factor 2; Chain: A,		d4n6v2_	0.4909	Cystatin/monellin		4n6v2	0.4909	PARTIAL ROTATIONAL ORDER DISORDER STRUCTURE OF HUMAN STEFIN B
1	Blugr2_6585	134	AQSSRHINEKSKVFHCNSDINQRQYSRTPHYKIQDPDTIQGLNEELSYLVADTYDTRTVQFYDQDNGDYEYFNLSEICDRFQEQDGSVVIEHILVNDRQGRACAMMMLTTVIPFTNWDGQSPQRYYSLCAVGSG	8	4	4		0.862		4n6v800	0.4828	Nuclear Transport Factor 2; Chain: A,		d1rmsa_	0.4837	Microbial ribonucleases		6yr8B	0.4975	AFFIMER K6 - KRAS PROTEIN COMPLEX
1	Blugr2_6586	134	AQYSRHINEKSKVFHCNSDIHQRQYSQGPHHKIQDPDIIQELNGEFSDLVADNYDTRTVQFYDQDNGDYEYFNLSAICDRYQEQDGSVVIEHILINDRQGRACAMMMLKTVSPFPNWDGRRPQRFHSLCAVASG	8	4	4		0.854		4n6v200	0.4896	Nuclear Transport Factor 2; Chain: A,		d3whoc_	0.5117	Microbial ribonucleases		4n6v2	0.4896	PARTIAL ROTATIONAL ORDER DISORDER STRUCTURE OF HUMAN STEFIN B
1	Blugr2_6602	135	ARYSSHINEVDKVFKCDGYDITQAEYSQAEPERFLDDNIILNLYEKHCELIRDLRDTRVIQFLDGDNRDYEYFDLTLQWFRYTTEFYTVDVQPILVIDRQGRACGMMMRKTIHNIGFEGRQIPLILYEMCEVGSR	8	4	4		0.847		3ahsB00	0.4936	Nuclear Transport Factor 2; Chain: A,		d3whob_	0.5148	Microbial ribonucleases		3whoB	0.5148	X-RAY-CRYSTALLOGRAPHIC STRUCTURE OF AN RNASE PO1 EXHIBITING ANTI-TUMORACTIVITY
1	Blugr2_6604	139	ARYSSHINEVNKVFKCDGYNIAQEEYSRAEAEKFSDSDILQNMYQKHYELIRDLRDTRVVQFHDADNGDYEYFDLTLKWFRYTTELDTVDVQFILVIDRQGRACAMMMRKTIYKHRYRGRQIPRISYKLCEVDSRYHIQ	8	4	4		0.853		3wr2D00	0.5062	Nuclear Transport Factor 2; Chain: A,		d3wr2d_	0.5062	Microbial ribonucleases		3wr2D	0.5062	RNASE PO1 COMPLEXED WITH 3'GMP
1	Blugr2_6605	142	TRYSPHPQWNHKIFFCDIVFSQEAYARIEREKINDRGTIQTLNQELNRLVADTTDLRIVLYYDTDNGGYEYFNFPTQHHNRYVDNDLSMTEHILVIDRQGRPCSMIMKKSVTPFEDRDRSLARISYSLCEVGTEFNPQWRQI	8	4	4		0.821		2iukA04	0.4718	Nuclear Transport Factor 2; Chain: A,		d2o9ux_	0.4684	Cystatin/monellin		6stjF	0.4795	SELECTIVE AFFIMERS RECOGNIZE BCL-2 FAMILY PROTEINS THROUGH NON-CANONICAL STRUCTURAL MOTIFS
1	Blugr2_6603	142	ARYAAHPQENYKIFFCDVEFEQEMYARIEREKITDTGTIQTLNQELNRLVADTTHQRFVQFYDTDNGGYEYFNFPTRSRNRYLGNDLAITEYIIVIDRQGRPCSMFMRETLVPLRLSNRSMVRRSYSLCEVGTKYLPRWRQI	8	4	4		0.825		1n9eB03	0.4574	Nuclear Transport Factor 2; Chain: A,		d4n6v6_	0.4882	Cystatin/monellin		6hjlD	0.4833	AFFIMER:BCLXL
1	Blugr2_6600	142	AYFMAHPQEEYKTFFCDVEFEQETYARIDRERIYDSGTFQTLNQELNSLVADTSDQRFVQFYDTDNGGYEYFKFPSRFHNKYVGNDLAITEYIIVIDRQGRACSMMMKKTLVPFEDRDRSTAQINYSLCEVGTKNHPRWRWD	8	4	4		0.832		4dulA01	0.4656	Metal Binding Protein, Guanine Nucleotide Exchange Factor; Chain A		d3whoc_	0.4934	Microbial ribonucleases		3whoC	0.4934	X-RAY-CRYSTALLOGRAPHIC STRUCTURE OF AN RNASE PO1 EXHIBITING ANTI-TUMORACTIVITY
1	Blugr2_6601	142	ARFMVHPHEDSKVFFCDMEFEQETYARIDREKIIDTGTIQTLNEELNRLVADTTDQRFVQFYDTDNGGYEYFNFPTRFRKRYDGNDLAITEYIMVIDQQGRPCSMMMSKTLVLKGIRNRRIVQRSYSLCAVGTKYSPQWRQI	8	4	4		0.831		2o9uX00	0.4713	Nuclear Transport Factor 2; Chain: A,		d4n6v6_	0.4798	Cystatin/monellin		2o9uX	0.4713	MONELLIN (MNEI) AT 1.15 RESOLUTION
1	Blugr2_6613	142	ALFSRHPQENDKVFFCDVEVEQEQYSSIQREKINDRGTIRTLNGEFDRLVADTGDQRVVQFNDIDNGGYEYFRLPTLMHNRYVGNDIAMTEYILIIDRQGRACSMMMKKSATPFEDRYRSATRRCYNLCEVGTKNPPRWRQI	8	4	4		0.824		1rrhA04	0.4795	Nuclear Transport Factor 2; Chain: A,		d4n6v6_	0.4826	Cystatin/monellin		6i1mA	0.4838	SECRETED TYPE 1 CYSTATIN FROM FASCIOLA HEPATICA
1	Blugr2_2387	126	ASNYKTAHIEEERKGFICDGEFFSEAQFRAERSGAVNDLKNGNRIPILAEEFMYYFVSEQQERLMMYDNGDAKEHYSFPLPSLAKGNFHCVPKSSQIPIRLSSRTGRFCAGVRFDFVEDRYTPIPL	39	4	4		0.537		1ch0C00	0.5215	Nuclear Transport Factor 2; Chain: A,		d1rmsa_	0.5255	Microbial ribonucleases		1rmsA	0.5255	CRYSTAL STRUCTURES OF RIBONUCLEASE MS COMPLEXED WITH 3'-GUANYLIC ACIDA GP*C ANALOGUE- 2'-DEOXY-2'-FLUOROGUANYLYL-3'-5'-CYTIDINE
1	Blugr2_2384	137	ASNYKTAHIGEERKGFICNGEYFYEAQYREVRTQALKVMKNSDMTAFPAGELEKIFEAEQPERLMMYDNGDAKGHYLFLIPSLTRVQTRRSYSLESQFNFLLDDSGRVCAFMVWKKKTATRGTSTEEPTYEVCSISS	39	4	4		0.81		1jbsA00	0.4554	Nuclear Transport Factor 2; Chain: A,		d1q9ec_	0.5332	Microbial ribonucleases		1aqzB	0.4649	CRYSTAL STRUCTURE OF A HIGHLY SPECIFIC ASPERGILLUSRIBOTOXIN- RESTRICTOCIN
1	Blugr2_5558	139	YRVTHIAEESKAFSCSQKRIDEASIHKERMEAIDLLKHGRLTVILPKTLKSYFEANMETQPLMFDDDRQHHFYIYDIKSLWSHYRAEEYNYLLMTSLLFDDNYRLCAILTDESWNNHHDQGPVMWDGKKSIKSSCIIVA	39	4	4		0.827		2iukB04	0.4579	Nuclear Transport Factor 2; Chain: A,		d5hohc_	0.5413	Microbial ribonucleases		3hohC	0.5397	RIBONUCLEASE T1 (THR93GLN MUTANT) COMPLEXED WITH 2'GMP
1	Blugr2_2386	139	ASNYKTAHIEEERKGFICDGEYLSESKFRADRYQGQKDLKESKDNLIGAGELKELFESQQPDRLMMYDNGDAKEHYSWLIPSLERVVSQKYYKLEADYYLVLDDSGRVCALIVWKIEAKTTPKGKSAEEKMHEVCSISS	39	4	4		0.843		4fxiC00	0.4533	YaeB-like fold		d4ls4b1	0.4294	RelE-like		1aqzB	0.4711	CRYSTAL STRUCTURE OF A HIGHLY SPECIFIC ASPERGILLUSRIBOTOXIN- RESTRICTOCIN
1	Blugr2_2385	148	ASNYKTAHIEEERKGFICNGEYFYEAQYSEDRVRALKIMEHSHMTPISAEKLNNIFEAEQPQRLMMYDNGDAKEHYVFLLPNLANVVRRESHKLEREYNLVLDDSGRVCALIVWNKKITPNGQISEEPTLEICSVRGQDGQCRDALPR	39	4	4		0.787		2kc9A00	0.4137	YaeB-like fold		d1fusa_	0.524	Microbial ribonucleases		1fusA	0.524	CRYSTAL STRUCTURES OF RIBONUCLEASE F1 OF FUSARIUM MONILIFORME IN ITSFREE FORM AND IN COMPLEX WITH 2'GMP
1	Blugr2_1812	135	YQTPHISEDQKTFDCGERFYDSRRLKAHRESFGRSPSELTASTAEAMQFSEIVATRYISKKVMYHEDLSTTMLYLMPIFHDTGSTHVTEDFLVFDEQSRMCAVKTKITAIPAPSRYSAGPWSSPVPFETLCEVAE	48	4	4		0.761		1rmsA00	0.5498	Nuclear Transport Factor 2; Chain: A,		d3wr2d_	0.5587	Microbial ribonucleases		1rmsA	0.5498	CRYSTAL STRUCTURES OF RIBONUCLEASE MS COMPLEXED WITH 3'-GUANYLIC ACIDA GP*C ANALOGUE- 2'-DEOXY-2'-FLUOROGUANYLYL-3'-5'-CYTIDINE
1	Blugr2_1922	135	ALKSYLASHIPEQQKAFNCDGRVYDSFYLQQHRADNGRFYSTEALDYGILKRLHGIARKQGTGQKLMYSGDFSTPCNGLVRIYSHYTPLNYIEDYLVFDTNSRICAMLGTSSRAPHYPGEKYEFLCYFSQGNAYY	48	4	4		0.814		3wr2D00	0.5615	Nuclear Transport Factor 2; Chain: A,		d3wr2d_	0.5615	Microbial ribonucleases		3wr2D	0.5615	RNASE PO1 COMPLEXED WITH 3'GMP
1	Blugr2_4480	136	SYKTPHVAQENKTFDCVYNTFDATTLMNQISTINYYGGINQLRQIQSQELDALYTSRWGNAKAMYHDDGSTVTHYLYELQGIEDNINKYKYTLVVNNKVRACAVLERVIPQNSDMGDSEDGYSGSSLANSKLCSIR	48	4	4		0.808		3wr2D00	0.563	Nuclear Transport Factor 2; Chain: A,		d3wr2d_	0.563	Microbial ribonucleases		3wr2D	0.563	RNASE PO1 COMPLEXED WITH 3'GMP
1	Blugr2_5883	137	LEEYQKPHVAEEQKSFTCDKRFYNSATLNKYRDENGNFPAKQYSRASLLDFLFNISHEQQTTAKVMYAGDKRSLKYQLMPIFTDHQPAHVTSDILVFDNQSRACAIITEVELITPSPRGGGSRSKKSKSYKKFCHLH	48	4	4		0.785		3whoC00	0.5356	Nuclear Transport Factor 2; Chain: A,		d3whoc_	0.5356	Microbial ribonucleases		3whoC	0.5356	X-RAY-CRYSTALLOGRAPHIC STRUCTURE OF AN RNASE PO1 EXHIBITING ANTI-TUMORACTIVITY
1	Blugr2_6598	131	TFTASHINEVNKGFACEGRLFMHEEYNRVEKMELTGPVNELGYTMSYIYDNLLQDIKDRRICAYQDSYETEYQFFELTNSWQSQLLHNGHLVHAYILVIDSYNRANAMIRRKTIFEGQRSPKVTYSICEIR	54	4	4		0.88		5mn2D00	0.5008	Nuclear Transport Factor 2; Chain: A,		d3ahsc_	0.4966	Microbial ribonucleases		6yr8B	0.5102	AFFIMER K6 - KRAS PROTEIN COMPLEX
1	Blugr2_6597	131	VGTKSHINEEDKEFDCSGRKFLPAEYNHVERMQLTDPVNELGLTMDGIYKDLLQDRTEKGMCAFKDKDDGYYKYFQLINLWTSRKVENGNAMYSYILVSDRNNRANAMIKRMTIYAVDGTSKESYSICKIR	54	4	4		0.86		4n6v600	0.4822	Nuclear Transport Factor 2; Chain: A,		d4n6v2_	0.4903	Cystatin/monellin		4n6v2	0.4903	PARTIAL ROTATIONAL ORDER DISORDER STRUCTURE OF HUMAN STEFIN B
1	Blugr2_6596	131	TFTTSHINEEAKRFDCEDRQFLPEEYKRLKILELTGSVNELGLTIDDIYKNLLQDKSDYRICAFKDENDAYYRFFELADSGQSERLDSGCPVHTYILVTDHYDRANAVIKRKTIYEGQRSPKVTYSICEIR	54	4	4		0.835		3wr2D00	0.5228	Nuclear Transport Factor 2; Chain: A,		d3wr2d_	0.5228	Microbial ribonucleases		3wr2D	0.5228	RNASE PO1 COMPLEXED WITH 3'GMP
1	Blugr2_6595	136	VLTKRHVNEEDKGFNCDGREIWHEEYSRVDKLQLTGQATPMGLTLDNIYLNLLGNQAVDTTVTFGERENGGRRFSELITLWQKEDIYAGYFINSYILITNRNDRVNAMMKRTTFYGNNHHAEPEPEGVYSMCEILI	54	4	4		0.811		3wr2B00	0.5175	Nuclear Transport Factor 2; Chain: A,		d3whob_	0.5202	Microbial ribonucleases		3wr2F	0.5195	RNASE PO1 COMPLEXED WITH 3'GMP
1	Blugr2_2381	139	GGKIAHIPESRKSFQCERRLILGSSYERTLFEVLGQIRFKEILPIDKSIIYNLVDQADDSTNVFYEDETPDAFFFHKLEKPVDAIKDGVYVYDTNHILVIDNHGRTCGIVMRTVVRHRSINRSDVPDSGASFMLCTITS	57	4	4		0.863		2wyoB02	0.4632	D-amino Acid Aminotransferase; Chain A, domain 1,ATP-grasp fold		d1rmsa_	0.5667	Microbial ribonucleases		1fusA	0.5519	CRYSTAL STRUCTURES OF RIBONUCLEASE F1 OF FUSARIUM MONILIFORME IN ITSFREE FORM AND IN COMPLEX WITH 2'GMP
1	Blugr2_2388	140	SYKISHTNEEEKKFMCYNRAIYARDYWEEKLYADRLVQTKQKTEISMKDITNISWPTNKSDLVLYDDNNALHYYFHMLTSIADSVNIRGQTVLIRYSLLIDNYGRVCSIVMHEQGASESETRLLHDVIPELTHPFCVLFG	57	4	4		0.837		1rmsA00	0.558	Nuclear Transport Factor 2; Chain: A,		d1rmsa_	0.558	Microbial ribonucleases		1rmsA	0.558	CRYSTAL STRUCTURES OF RIBONUCLEASE MS COMPLEXED WITH 3'-GUANYLIC ACIDA GP*C ANALOGUE- 2'-DEOXY-2'-FLUOROGUANYLYL-3'-5'-CYTIDINE
1	Blugr2_2359	140	SFMTAHVASESKVFNCLGRRFTVADFAEEKNRADRHIAEGNMISKASNIIEEEIRIDGEKNTILYSDAETTRFYYYQLRGHSYVENHNGYDRHVKHSILIDNLYRVSAMIIDEKWIARDGNVAANDKVIDKKPSFCSIDH	57	4	4		0.841		4dulA01	0.4317	Metal Binding Protein, Guanine Nucleotide Exchange Factor; Chain A		d7rnta_	0.5216	Microbial ribonucleases		1q9eC	0.5203	RNASE T1 VARIANT WITH ADENINE SPECIFICITY
1	Blugr2_2389	140	VYKFPHTNEGAKSFNCYNKIIYASQYWEEKLFADSLAQQGQKIIVQAQDVYNAFLSTTESNLVLYDDNNASYFYEHKLMSMAGLCEIQGRMVQIQYSLLIDNYGRVCAIFMHEQLVGVAGSSFMHEVIPRNTKSFCTINS	57	4	4		0.783		1rmsA00	0.5542	Nuclear Transport Factor 2; Chain: A,		d1rmsa_	0.5542	Microbial ribonucleases		1rmsA	0.5542	CRYSTAL STRUCTURES OF RIBONUCLEASE MS COMPLEXED WITH 3'-GUANYLIC ACIDA GP*C ANALOGUE- 2'-DEOXY-2'-FLUOROGUANYLYL-3'-5'-CYTIDINE
1	Blugr2_263	137	WAILNHIDEQTKRFNCDGVYVRYNEFASRQRTRLVKSTDDRNSRAWSLVVQQLLNNKPMGEEDPSVMFRDDASAHLTYYKLDDLTKLDNYGSQSLRTDYVVAIDGSNRACAVILRRQDQAWDHSWMGEPTFQFCTIY	67	4	4		0.856		3whoC00	0.517	Nuclear Transport Factor 2; Chain: A,		d3whoc_	0.517	Microbial ribonucleases		3whoC	0.517	X-RAY-CRYSTALLOGRAPHIC STRUCTURE OF AN RNASE PO1 EXHIBITING ANTI-TUMORACTIVITY
1	Blugr2_2369	142	ISTEHIDKQAKSFDCEGMIVGHEQLSQKRELKQIPLFGRDPQSLSKIYEEKYYEKMNEHEPASKNVQFGFVDPAWLSVFRQPNLSQAHQYGDVLVSYEFFVLEDSSGRVCSILLQKIEQGEIMGNKWVGPSEYTLCTIREST	67	4	4		0.815		3whoC00	0.4994	Nuclear Transport Factor 2; Chain: A,		d3whob_	0.5024	Microbial ribonucleases		3whoB	0.5024	X-RAY-CRYSTALLOGRAPHIC STRUCTURE OF AN RNASE PO1 EXHIBITING ANTI-TUMORACTIVITY
1	Blugr2_2372	142	SSIDHIDEQSKSFDCDGIIVGHEQLSQKRDLIQRPLIGSKPMTFSKIYQEKYYEIVYLYQSPKKYVKFGYDDPARLSVFRLPKMLQSHQYGDVLVSYDFFVLEDSERRACSILLQKMEQGKMLGRKYTGPLEYKLCTIRQST	67	4	4		0.808		3wr2D00	0.5	Nuclear Transport Factor 2; Chain: A,		d3whob_	0.5011	Microbial ribonucleases		3whoB	0.5011	X-RAY-CRYSTALLOGRAPHIC STRUCTURE OF AN RNASE PO1 EXHIBITING ANTI-TUMORACTIVITY
1	Blugr2_2371	119	AYTTSHTDSHEKEFICNNCIIGAEEFSKPPQERITELMVDGRRVSLTDKFNELLHSAEDSRVVMYNNGWGNTNTLQEHILVIDEVGRVCAMMLKLTVRETMWGPASAPIVHLSLCMINV	68	4	4		0.529		3wr2F00	0.4756	Nuclear Transport Factor 2; Chain: A,		d3wr2f_	0.4756	Microbial ribonucleases		3wr2F	0.4756	RNASE PO1 COMPLEXED WITH 3'GMP
1	Blugr2_3001	136	IQTTRHIDEDKKRFDCNVGLLETYGIRTTYSVPQSQRLMRALYPLQNAKLDELLQMPNDQRTVLYSDGLSPIYRFHEMNYFSEHKTSGAKTIDRDHIEVVDQNDRQCAVVLREVTRNLESQGSVEDVVTFVFCNIK	68	4	4		0.806		4r80B00	0.5135	Nuclear Transport Factor 2; Chain: A,		d4it7a_	0.5054	Cystatin/monellin		5ohmJ	0.5354	K33-SPECIFIC AFFIMER BOUND TO K33 DIUB
1	Blugr2_2378	137	AYTTSHTDSHEKEFICNNRIIGAEEFSKPPQERITELMVDGRRVSLTDKFNELLHSAEDSRVVMYSDGYSNHFTFYNVNKLRSDNGWGNTNTQQEHILVIDEVGRVCAMMLKLTVRETMWGPASAPIVHLSLCMINV	68	4	4		0.824		2lyxA00	0.4594	Nuclear Transport Factor 2; Chain: A,		d3ahsc_	0.4898	Microbial ribonucleases		5gy6A	0.4658	RIBONUCLEASE FROM HERICIUM ERINACEUS (RNASE HE1)
1	Blugr2_2379	135	VRTMEHIPEERKIFRCHKRDITFRDFSWVLREETRTVADDRISWSWTSQLSDLMADSRNRNVVLFGKKSEVTKFYILESLTTTETSDDYTHTYEYIMLVDEHDRACGAMMRVMTRAGYDSFNLPSQNISLCYMEY	81	4	4		0.784		3ahsA00	0.5012	Nuclear Transport Factor 2; Chain: A,		d3ahsa_	0.5012	Microbial ribonucleases		3ahsA	0.5012	CRYSTAL STRUCTURE OF USTILAGO SPHAEROGENA RIBONUCLEASE U2B
1	Blugr2_2380	135	VYTTGHISEESKIFRCRQRDITERDFASTQRKEITHVANDKISWSWTSQLSDLMTDSRNQNVVLFGKKSEVSKFYILERLTTSGTSNGYNHTYEYIIMVDEHDRACGAIMRVLTRASYDSSNLPDQNISLCSIVY	81	4	4		0.845		2lyxA00	0.477	Nuclear Transport Factor 2; Chain: A,		d3agna_	0.4876	Microbial ribonucleases		3ahsA	0.4881	CRYSTAL STRUCTURE OF USTILAGO SPHAEROGENA RIBONUCLEASE U2B
1	Blugr2_91	136	AHTTSHIDEQLKEFHCGEYLLKQENYADLQKSEITAMEIPIFWNLSAGVRRAMGDTDDKRIVLYGDSKLDELKFFNLKTLSRNYEESGKNIFKGYYLILDQSSRVSGIIERTFETNLRPNLKNPPRETFCMCRIDV	81	4	4		0.837		1fa3A00	0.4993	Nuclear Transport Factor 2; Chain: A,		d3wr2d_	0.513	Microbial ribonucleases		3wr2D	0.513	RNASE PO1 COMPLEXED WITH 3'GMP
1	Blugr2_1761	131	NLAHYQLSDIQDSQKRFSCYDQIFDYNGLRDDQQNAYARLRQDLLSEITIPEIEAKLGNLRYGSKVMYKSSVPNSRYYQFSTEGDGDSNYFYTYILIIDSHGHISAVLGRITTVQSVAPSLRISETFCTII	112	4	4		0.863		3agnA00	0.5427	Nuclear Transport Factor 2; Chain: A,		d1rmsa_	0.5731	Microbial ribonucleases		1rn4A	0.5587	HIS92ALA MUTATION IN RIBONUCLEASE T1 INDUCES SEGMENTAL FLEXIBILITY. ANX-RAY STUDY
1	Blugr2_1765	132	DLANYQLPDIQDSQKSFNCLGQVFGYRGLKDYISKAKGYISQGLLYEITIPEIEARLGNLPHESRVMYKSSEPDSKYYQLSIQGDGEGSSFYTYVLILDSHGHLSAILWKVTTVQSVATGISVIENFCTISQ	112	4	4		0.855		1ch0B00	0.5411	Nuclear Transport Factor 2; Chain: A,		d1rmsa_	0.5506	Microbial ribonucleases		1rmsA	0.5506	CRYSTAL STRUCTURES OF RIBONUCLEASE MS COMPLEXED WITH 3'-GUANYLIC ACIDA GP*C ANALOGUE- 2'-DEOXY-2'-FLUOROGUANYLYL-3'-5'-CYTIDINE
1	Blugr2_2370	96	ALTIGHIAEKNKGFTCNGAPFLEGSYRTQRIDANNRIRNYELEEISQRVVDEFLSSETNAGPVMYGDGEEVTYYLYKLENFGTRNSILRRNLIIIS	s	4	4		0.573		2i9fD00	0.4012	Helix Hairpins		d3ahsb_	0.4436	Microbial ribonucleases		3ahsB	0.4436	CRYSTAL STRUCTURE OF USTILAGO SPHAEROGENA RIBONUCLEASE U2B
1	Blugr2_2382	135	GHAMTNYNEVNGFQCEDRYISQGEISNARLSMTRVAEHEIFRPLNDRLNEAMRDPNDNRYLMFQNDYAGHYEFYFLSSIEQVFSNSDQQIIKYNYILVVDDYGHSTAMFRRETVHTTVSSQGWLYPDNTILCTIY	s	4	4		0.808		1rmsA00	0.4998	Nuclear Transport Factor 2; Chain: A,		d1rmsa_	0.4998	Microbial ribonucleases		1rmsA	0.4998	CRYSTAL STRUCTURES OF RIBONUCLEASE MS COMPLEXED WITH 3'-GUANYLIC ACIDA GP*C ANALOGUE- 2'-DEOXY-2'-FLUOROGUANYLYL-3'-5'-CYTIDINE
1	Blugr2_2383	138	AFKGYHIDEGLKSFDCDGLVISEPDYRDQQYRASRSIENNVHPHQTTGDFMNAYLGNFSDGRWVIFSDESSRRFYLCNLDIPGTIEIADNKSQETSYVLVLDNLGRAVAIFTKLTVTETDMSGESLTGTKYEICGIVR	s	4	4		0.864		6rntA00	0.5494	Nuclear Transport Factor 2; Chain: A,		d1rmsa_	0.5715	Microbial ribonucleases		1rmsA	0.5715	CRYSTAL STRUCTURES OF RIBONUCLEASE MS COMPLEXED WITH 3'-GUANYLIC ACIDA GP*C ANALOGUE- 2'-DEOXY-2'-FLUOROGUANYLYL-3'-5'-CYTIDINE
1	Blugr2_5616	134	MKIERRFIGSVHKGYQCNKKKHNMYDIEPTLKSACKAYIKRKQKKWFFIYFINRTVFKRFSESKRFGFPPDTKITPVLPKGLEVSTYDHIIFSPSNCTLLGLAHENDIEKKNDAFSLCKYLVWRSTWKDYLLPP	6	6	5		0.684		4ml0L00	0.4445	YaeB-like fold		d2hohb_	0.6427	Microbial ribonucleases		2hohB	0.6427	RIBONUCLEASE T1 (N9A MUTANT) COMPLEXED WITH 2'GMP
1	Blugr2_5603	134	MKIERRFIGSVHKGYQCNKKKHNMYDIEPTLKSACKAYVKRKQKKWFFIYFINRTVFKRFSESKRFGFPPDTQITPVLPKGLEVSTYDHIIFSPSNCTLLGLAHENDIEKKNDVFSLCKYLVWRSTWKDYLLPP	6	6	5		0.687		4ml0L00	0.4447	YaeB-like fold		d5birb_	0.6401	Microbial ribonucleases		5birB	0.6401	DISECTING HISTIDINE INTERACTIONS IN RIBONUCLEASE T1 USING ASN AND GLNMUTATIONS
1	Blugr2_5642	134	MKIERRFIGSVHKGYQCNKKKHNMYDIEPTLKSACKAYIKRKQKKWFFIYFINRTVFKRFSESKRFGFPPDTQITPVLPKGLEVSTYDHIIFSPSNCTLLGLAHENDIEKKNDVFSLCKYLVWRSTWKDYLLPP	6	6	5		0.694		4mmjA00	0.4443	YaeB-like fold		d2hohb_	0.6418	Microbial ribonucleases		2hohB	0.6418	RIBONUCLEASE T1 (N9A MUTANT) COMPLEXED WITH 2'GMP
1	Blugr2_5617	134	MKIERRFIGSVHKGYQCNKKKHNMYDIEPTLKSACKAYIKRKQKKWFFIYFINRTVFKRFSESKRFGFPPDTQITPVLPKGLEVSTYDHIIFSPSNCTLLGLAHENDIEKKNDAFSLCKYLVWRSTWKDYLLPP	6	6	5		0.7		4ml0L00	0.4446	YaeB-like fold		d5bira_	0.6417	Microbial ribonucleases		5birA	0.6417	DISECTING HISTIDINE INTERACTIONS IN RIBONUCLEASE T1 USING ASN AND GLNMUTATIONS
1	Blugr2_4065	137	LPAHESKVVRRNFGPDHKGYQCGKKKYIMFDIDVAVKNACRAYSHQRKPKTFWSIFRDDSYPRLFPEAKKLRIPSKAQMWPLPPTGLNVVSYNYVIFMPADCKFVKVVHKSHKKKHEKHENYDICKYVVWPSRWTDM	6	6	5		0.676		4ls4B00	0.4183	YaeB-like fold		d5birb_	0.6518	Microbial ribonucleases		1rglA	0.6487	RNASE T1 MUTANT GLU46GLN BINDS THE INHIBITORS 2'GMP AND 2'AMP AT THE3' SUBSITE
1	Blugr2_5613	137	INGMKIERRFIGSVHKGYQCNKKKHNMYDIEPTLKSACKAYIKRKQKKWFFIYFINRTVFKRFSESKRFGFPPDTQITPVLPKGLEVSTYDHIIFSPSNCTLLGLAHENDIEKKNDAFSLCKYLVWRSTWKDYLLPP	6	6	5		0.691		4ml0N00	0.4418	YaeB-like fold		d4ml0n_	0.4418	RelE-like		4ml0N	0.4418	CRYSTAL STRUCTURE OF E.COLI DINJ-YAFQ COMPLEX
1	Blugr2_1715	138	RSSHHSGMSIIGRRDTAPVHIGYQCASTKYEMFEISDAIEIACPNPRPSNNFWYSYVDCDFPKIFPESQKLGFPRGTLMVPIRGSFFASLKFHYVLFEPSTCKLLGLVRQKDKKKDGVFQVCRYLKWGPTWQDILKPN	6	6	5		0.61		1rdsA00	0.6302	Nuclear Transport Factor 2; Chain: A,		d1rdsa_	0.6302	Microbial ribonucleases		1rdsA	0.6302	CRYSTAL STRUCTURE OF RIBONUCLEASE MS (AS RIBONUCLEASE T1 HOMOLOGUE)COMPLEXED WITH A GUANYLYL-3'-5'-CYTIDINE ANALOGUE
1	Blugr2_6818	142	VNKPHFKILDRRGHFSKNTGYQCGSKKYKMVDVDSAVRDACVAFPKKKRTKSLWTFIQQKTRPIYFPEAQKFGFPRDSQMAPMTLSFLEFFSTNSVVFSASDCKLLGLVSKKKDKKNGLYQSCKYTTWPFGFLDLFTPPIDN	6	6	5		0.668		4ml0F00	0.4381	YaeB-like fold		d1rmsa_	0.6517	Microbial ribonucleases		1rmsA	0.6517	CRYSTAL STRUCTURES OF RIBONUCLEASE MS COMPLEXED WITH 3'-GUANYLIC ACIDA GP*C ANALOGUE- 2'-DEOXY-2'-FLUOROGUANYLYL-3'-5'-CYTIDINE
1	Blugr2_3605	142	INGPHFKILDRRGYFSKNTGYECGSKKYKMVDVDSAVRDACVAYPKKKRTKSLGTFFQQKSRPISFPEAQKFGFPRDSQMAPMTLSFLEFSNTNSVVFSATDCKLLGLVSKKKDKKNGLYQSCKYITWPFGFLDLFEPPIDN	6	6	5	Microbial ribonucleases(Gene3D)	0.635		1fusA00	0.6328	Nuclear Transport Factor 2; Chain: A,		d4hohc_	0.6386	Microbial ribonucleases		4hohC	0.6386	RIBONUCLEASE T1 (THR93ALA MUTANT) COMPLEXED WITH 2'GMP
1	Blugr2_4062	143	KPAHESKVVRRNFGPDHKGYQCGKKKYIMFDIDVAVKNACRAYSHQRKPKTFWSIFRDDSYPRLFPEAKKLRIPSKAQMWPLPPTGLNVVSYNYVIFMPADCKFVKVVHKSHKKKHEKHENYDICKYVVWPSRWTDIFKPSKR	6	6	5		0.652		4nrnA00	0.4022	YaeB-like fold		d9rnta_	0.633	Microbial ribonucleases		9rntA	0.633	RIBONUCLEASE T1 WITH FREE RECOGNITION AND CATALYTIC SITE: CRYSTALSTRUCTURE ANALYSIS AT 1.5 ANGSTROMS RESOLUTION
1	Blugr2_1006	145	RSVNGSSLQTVDRRSSGPRHFGFECGSKKYKLSTCIDVVKDACEANPIVRKPGSIVPNSTMAKHPMEFIRAKEFGYPNDTMIVELPLSLFEIINLNYVAFTPADCKILGVVSKKEDWFYTTSFKGCTHASWPFNWIEKFLYKKIN	6	6	5		0.658		9rntA00	0.5979	Nuclear Transport Factor 2; Chain: A,		d1rmsa_	0.6191	Microbial ribonucleases		1rmsA	0.6191	CRYSTAL STRUCTURES OF RIBONUCLEASE MS COMPLEXED WITH 3'-GUANYLIC ACIDA GP*C ANALOGUE- 2'-DEOXY-2'-FLUOROGUANYLYL-3'-5'-CYTIDINE
1	Blugr2_1350	158	LHIPGVSKTEKKKPKPLRTGYRCDAIDFPEDSGWGNSYRIEGLRKVVKQSCGIAKKRLKMTEKQKLDREKLSFWIQDDPYPMPFPQYEKFGFSKEAQIMPLPRPMQTEPGSDFVVFQPSDCKVLSVVQVSRDKVPGNYHSCRIAQWNKTLLDWLWPNN	6	6	5		0.72		4mmgB00	0.403	YaeB-like fold		d4ml0l_	0.4077	RelE-like		4ml0L	0.4077	CRYSTAL STRUCTURE OF E.COLI DINJ-YAFQ COMPLEX
1	Blugr2_1719	164	RSSHHSGMSIIGRRDTAPVHIGYQCASTKYEMFEISDAIEIACPNPRPSNNFWYSYVDCDFPKIFPESQKLGFPRGTLMVPIRGSFFGKARHRPSLLDFWDNRLSLPILINLTASLKFHYVLFEPSTCKLLGLVRQKDKKKDGVFQVCHYLKWGPTWQDVLKPN	6	6	5		0.507		1fusA00	0.5642	Nuclear Transport Factor 2; Chain: A,		d1fusa_	0.5642	Microbial ribonucleases		1fusA	0.5642	CRYSTAL STRUCTURES OF RIBONUCLEASE F1 OF FUSARIUM MONILIFORME IN ITSFREE FORM AND IN COMPLEX WITH 2'GMP
1	Blugr2_6862	165	APSSSIFGFNKRDCKPNHVGYQCLSSKVNIRDIKSTMKSACDKLKQRNNKKGFVLFFINLYKPSVSSKPFPETEKFGFPKDAQMDAVRESVLFMQSKNYVVFSPPKCEFLGMVRENTESGKASYTSCEKTTWPLDWLEVMDSRSREGYELEDMVDKCSQNEKKIV	6	6	5		0.614		4ml0J00	0.3995	YaeB-like fold		d1fusa_	0.583	Microbial ribonucleases		1fusA	0.583	CRYSTAL STRUCTURES OF RIBONUCLEASE F1 OF FUSARIUM MONILIFORME IN ITSFREE FORM AND IN COMPLEX WITH 2'GMP
1	Blugr2_4071	102	LPAHESKVVRRNFGPDHKGYQCGKKKYIMFDIDVAVKNACRAYSHQRKPKTFWSIFRDDSYPRLFPEAKKLRIPSKAQMWPLPPTGLSKFLSLIFRKRSELQ	34	6	5		0.395		1zboB02	0.4013	LON domain-like fold		d3vr2e3	0.3947	C-terminal domain of alpha and beta (or A/B) subunits of rotary ATPases		6vw0E	0.419	MYCOBACTERIUM TUBERCULOSIS RNAP S456L MUTANT OPEN PROMOTER COMPLEX
1	Blugr2_5604	111	MKIERRFIGSVHKGYQCNKKKHNMYDIEPTLKSACKAYIKRKQKKWFFIYFINRTVFKRFSESKRFGFPPDTQITPVLPKGLGKISLYVMSTLISSGIYWQTPRIFICVEA	34	6	5		0.313		2ob9A00	0.3958	rbstp2171		d1nzpa_	0.3718	DNA polymerase beta		6z11E	0.4016	STRUCTURE OF MYCOBACTERIUM SMEGMATIS HELD PROTEIN IN COMPLEX WITH RNAPOLYMERASE CORE - STATE III- PRIMARY CHANNEL DIS-ENGAGED AND ACTIVESITE INTERFERING
1	Blugr2_5607	111	MKIERRFIGSVHKGYQCNKKKHNMYDIEPTLKSACKAYVKRKQKKWFFIYFINRTVFKRFSESKRFGFPPDTQITPVLPKGLGKISLYVMSTLISSGIYWQTPRIFICVEA	34	6	5		0.366		2ex3H01	0.392	Single alpha-helices involved in coiled-coils or other helix-helix interfaces		d5mymc1	0.3938	Homeodomain-like		3stqF	0.3965	HYPOTHETICAL PROTEIN PA2703 PSEUDOMONAS AERUGINOSA PAO1
1	Blugr2_1694	111	APNNTLSLHRPVLSAMDKRNIGKDHTGYQCGSTKHKMNKILDAIQMACPDPAQSDSFWFSYNDSGFPKTFSEAQRLGLPKDTMITPVRGGFFGEIYFIFPSTSFCVGAIII	34	6	5		0.306		3d5gB00	0.4825	Nuclear Transport Factor 2; Chain: A,		d1pyla_	0.4889	Microbial ribonucleases		1pylA	0.4889	CRYSTAL STRUCTURE OF RIBONUCLEASE SA2
1	Blugr2_5608	111	MKIERRFIGSVHKGYQCNKKKHNMYDIEPTLKSACKAYVKRKQKKWFFIYFINRTVFKRFSESKRFGFPPDTQITPVLPKGLGKISLYVMSTLISSGIYWQTPRIFICVEA	34	6	5		0.376		2lycA00	0.4054	Arc Repressor Mutant, subunit A		d1nzpa_	0.4066	DNA polymerase beta		1nzpA	0.4066	SOLUTION STRUCTURE OF THE LYASE DOMAIN OF HUMAN DNAPOLYMERASE LAMBDA
1	Blugr2_6855	161	RSAPSSRIFDLNKRDCKPNHVGYQCLSSQVNIRDIKSTMKSACDKLKQRNNKKGFVLFFINLYKPSVSSKPFPETEKFGFPKDAQMDAVHESVLCELFHSLLSVCFSSPRSLLDKLELFDFSIFPIISNISVLTDIQRMHEMIYYSRWNSSTNLIGISRPK	72	6	5		0.29		5f9hA03	0.3909	phosphoenolpyruvate carboxylase, domain 3		d3hafa_	0.3837	Prion-like		3hafA	0.3837	HUMAN PRION PROTEIN VARIANT V129 DOMAIN SWAPPED DIMER
1	Blugr2_6852	161	RSAPSSRIFDLNKRDYKPNHVGYQCLSSQVNIRDIKSTMKSACDKLKQRNNKKGFVLFFINLYKPSVSSKPFPETEKFGFPKDAQMDAVHESVLCELFHSLLSVCFSSPRSLLDKLKVVDFSIFPIISNISVLTDIQRMHEMIYYSRWNSSTNLIGISRPK	72	6	5		0.284		4ca0A00	0.3302	Arc Repressor Mutant, subunit A		d1eera_	0.3397	4-helical cytokines		5tbyF	0.3408	HUMAN BETA CARDIAC HEAVY MEROMYOSIN INTERACTING-HEADS MOTIF OBTAINEDBY HOMOLOGY MODELING (USING SWISS-MODEL) OF HUMAN SEQUENCE FROMAPHONOPELMA HOMOLOGY MODEL (PDB-3JBH)- RIGIDLY FITTED TO HUMAN BETA-CARDIAC NEGATIVELY STAINED THICK FILAMENT 3D-RECONSTRUCTION (EMD-2240)
1	Blugr2_6858	161	RSAPSSRIFDLNKRDYKPNHVGYQCLSSQVNIRDIKSTMKSACDKLKQRNNKKGFVLFFINLYKPSVSSKPIPETEKFGFPKDAQMDAVRESVLCELFHSLLSVCFSSPRSLLDKLKVVDFSIFPIISNISVLTDIQRIHEMIHYSRWKSSTNLTAISHAK	72	6	5		0.27		3ce0A01	0.3536	Poly(ADP-ribose) Polymerase; domain 1,Poly(ADP-ribose) polymerase		d3ce0a1	0.3544	Domain of poly(ADP-ribose) polymerase		5tbyF	0.3407	HUMAN BETA CARDIAC HEAVY MEROMYOSIN INTERACTING-HEADS MOTIF OBTAINEDBY HOMOLOGY MODELING (USING SWISS-MODEL) OF HUMAN SEQUENCE FROMAPHONOPELMA HOMOLOGY MODEL (PDB-3JBH)- RIGIDLY FITTED TO HUMAN BETA-CARDIAC NEGATIVELY STAINED THICK FILAMENT 3D-RECONSTRUCTION (EMD-2240)
1	Blugr2_4461	118	ALIRLPGAEAMEKISSDPEHVGFRCRSRRYRMPAVRRAVDLVCPQNKNGTKSTVKTYPATKLYRLPKDARMVRVDEEFSEEKFFDYVIFVPDGCKVVGLAHRKNDQKHWRFKLCERTS	86	6	5		0.682		3whoB00	0.6529	Nuclear Transport Factor 2; Chain: A,		d3whob_	0.6529	Microbial ribonucleases		3whoB	0.6529	X-RAY-CRYSTALLOGRAPHIC STRUCTURE OF AN RNASE PO1 EXHIBITING ANTI-TUMORACTIVITY
1	Blugr2_4455	118	ALIRLPGAEAMEKISSDPEHVGFRCRSRRYRMPAVRRAVDLVCPQNKNGTKSTVKTYPATKLYRLPKDARMVRVDEEFSEEKFFDYVIFVPDGCKVVGLAHRKNDQKHWRFKLCERTS	86	6	5		0.683		1rmsA00	0.646	Nuclear Transport Factor 2; Chain: A,		d1rdsa_	0.6461	Microbial ribonucleases		1rdsA	0.6461	CRYSTAL STRUCTURE OF RIBONUCLEASE MS (AS RIBONUCLEASE T1 HOMOLOGUE)COMPLEXED WITH A GUANYLYL-3'-5'-CYTIDINE ANALOGUE
1	Blugr2_6854	96	RSAPSSGISDLNKRNSKPRHVGYQCLSSRVNIRDIRSTMKGACEHIRKRKQKKGFSLFLFDLFGGPISVKPFPETEKFGFPKDAHMDAVPEAFPSK	92	6	5		0.46		2mw4A00	0.4218	p53, subunit A		d3fybb1	0.4197	SMc04008-like		2mw4A	0.4218	TETRAMERIZATION DOMAIN OF THE CIONA INTESTINALIS P53/P73-BTRANSCRIPTION FACTOR PROTEIN
1	Blugr2_6859	96	RSAPSSGISDLNKRNSKPRHVGYQCLSSRVNIRDIRSTMKGACEHIRKRKQKKGFSLFLFDLFGGPISVKPFPEIEKFGFPKDAQMDAVPESFPSK	92	6	5		0.458		5hobG00	0.4274	p53, subunit A		d5hobf_	0.4348	p53 tetramerization domain		5hobF	0.4348	P73 HOMO-TETRAMERIZATION DOMAIN MUTANT I
1	Blugr2_1748	134	RSARHSGLSIIGRRGMMPEHTGYQCASTKYNMYDILDAIGMACPKPEANNNFWYSVQDCSFPKTFPEAKKLGLPKNTLMAPIRGSFFGKVYSRSLIKSLIWCPCYMDILRSNWVTLHTVEVIPTFRAIIFSYQY	97	6	5		0.262		1in0B02	0.4005	Alpha-Beta Plaits,YajQ-like		d5xzta_	0.3809	Dimeric alpha+beta barrel		2cpxA	0.3831	SOLUTION STRUCTURE OF RNA BINDING DOMAIN IN HYPOTHETICALPROTEIN FLJ11016
1	Blugr2_1728	134	RSVRHSGLSIIGRRGMMPEHTGYQCASTKYNMYDILDTIGIACPNPEANNNFWYSVQDCSFPKTFPEAKKLGLPKNTLMAPIRGSFFGKVYSRSLIKSLIWCPCYMDILRSNWVTLHTIEVIPTFRAIIFSYQY	97	6	5		0.204		1in0B02	0.3963	Alpha-Beta Plaits,YajQ-like		d5b0db_	0.3933	Dimeric alpha+beta barrel		5b0dB	0.3933	POLYKETIDE CYCLASE OAC FROM CANNABIS SATIVA- Y27W MUTANT
1	Blugr2_2117	96	VPAYKCHEKVLDPIFIQGAIDKAFADQRMPVVAGPPDKLYVMASAKLLLRYKTKDIKVKFEIGANSQKGVIYITAFAGDQTFKCKETTEAPAKIQY	19	8	6		0.77		3whoA00	0.5214	Nuclear Transport Factor 2; Chain: A,		d3whoa_	0.5214	Microbial ribonucleases		6fmbA	0.5385	CRYSTAL STRUCTURE OF THE BEC1054 RNASE-LIKE EFFECTOR FROM THE FUNGALPATHOGEN BLUMERIA GRAMINIS
1	Blugr2_5222	99	ISSYKCKDKVIGPIPLQQLIDEEFRRQNKTVGPGPADEVCVTINFILTLNHQKNHVNVYFTIEANKQKEIVNLTAFVNNQNLVCEPTTEEPHFNTLLDI	19	8	6		0.752		3wr2D00	0.5146	Nuclear Transport Factor 2; Chain: A,		d3wr2d_	0.5146	Microbial ribonucleases		6fmbA	0.5172	CRYSTAL STRUCTURE OF THE BEC1054 RNASE-LIKE EFFECTOR FROM THE FUNGALPATHOGEN BLUMERIA GRAMINIS
1	Blugr2_5223	99	ISSYKCKDKVIGPIPLQQLIDEEFRRQNKTVGPGPADEVCVTINFILTLKHPKNHVNVYFTIEANKQKEIVNLTAYVNNQNLVCEPTTEEPHFNTLLDI	19	8	6		0.806		3whoC00	0.5096	Nuclear Transport Factor 2; Chain: A,		d3whoc_	0.5096	Microbial ribonucleases		3wr2D	0.5152	RNASE PO1 COMPLEXED WITH 3'GMP
1	Blugr2_2124	100	LSGYKCKDKVIGLVPIQQFLDDSFGTSQLPPYPGPRNKIFLSGYFHVNLQFPSGVVDVKFEVAANSNKEVIYVKAFVLGQEIKCTPTNQKPDFNERLKRA	19	8	6		0.762		1rmsA00	0.5046	Nuclear Transport Factor 2; Chain: A,		d1rdsa_	0.5047	Microbial ribonucleases		6fmbA	0.5355	CRYSTAL STRUCTURE OF THE BEC1054 RNASE-LIKE EFFECTOR FROM THE FUNGALPATHOGEN BLUMERIA GRAMINIS
1	Blugr2_2113	100	ISSFKCGESVIGPATIQDVINNAFATNQQSLVPGSDDKVSLKTYFDVPVMLKSNQVIVRFELGANSRREAVYLIATVNGQKIPCTPTTEKPDYNEVLARS	19	8	6		0.742		3whoC00	0.5173	Nuclear Transport Factor 2; Chain: A,		d3whoa_	0.5191	Microbial ribonucleases		6fmbA	0.5314	CRYSTAL STRUCTURE OF THE BEC1054 RNASE-LIKE EFFECTOR FROM THE FUNGALPATHOGEN BLUMERIA GRAMINIS
1	Blugr2_2112	100	IAISAHKCGDKVLGPATIQEVINKAFAAHQKQPPTGPANQDFFRASFSITMLFPSEKATVEFELGTNSKKEVVYLKAFFNGVTFPCTPTTEAPDINGLQS	19	8	6		0.698		3whoC00	0.5335	Nuclear Transport Factor 2; Chain: A,		d3wr2d_	0.5356	Microbial ribonucleases		6fmbA	0.5369	CRYSTAL STRUCTURE OF THE BEC1054 RNASE-LIKE EFFECTOR FROM THE FUNGALPATHOGEN BLUMERIA GRAMINIS
1	Blugr2_2118	105	NQNYKCHDQIIGPIPLMESVNNAFKYYNEEAKPGPADKLFIPSAFDLKIKYKDGTFDVKIEVGANSQKQIIYVKAYCQGKTFDCTPTNEPPTYNKLQPKAENTKM	19	8	6		0.781		3whoC00	0.5122	Nuclear Transport Factor 2; Chain: A,		d3whoc_	0.5122	Microbial ribonucleases		3whoC	0.5122	X-RAY-CRYSTALLOGRAPHIC STRUCTURE OF AN RNASE PO1 EXHIBITING ANTI-TUMORACTIVITY
1	Blugr2_299	85	AKYYTCGGVLIPGSRIEVEVETKKNSLQVVYYKHYLRDEEYGRVNFNVDQPPEGSSPLIVEVAFNLMGVVLGITATRDNVSVDCK	27	8	6		0.763		1rn1A00	0.5559	Nuclear Transport Factor 2; Chain: A,		d1rn1a_	0.5559	Microbial ribonucleases		1rn1A	0.5559	THREE-DIMENSIONAL STRUCTURE OF GLN 25-RIBONUCLEASE T1 AT 1.84ANGSTROMS RESOLUTION: STRUCTURAL VARIATIONS AT THE BASE RECOGNITIONAND CATALYTIC SITES
1	Blugr2_301	85	VKNYTCGGVVVPAKTIKSEIEKKFDTIPLLDGQTYVAAAECGKTVFEVNPPRNGGSPLSVEIAFNYRQEVMSITATRDNETVDCK	27	8	6		0.815		5gy6A00	0.5378	Nuclear Transport Factor 2; Chain: A,		d5gy6a_	0.5378	Microbial ribonucleases		6fmbA	0.5398	CRYSTAL STRUCTURE OF THE BEC1054 RNASE-LIKE EFFECTOR FROM THE FUNGALPATHOGEN BLUMERIA GRAMINIS
1	Blugr2_298	85	AKYYTCGGVLIPGSRIEVEVETKKNSLQVVYYKHYLRDEEYGRVNFNVDQPPEGSSPLIVEVAFNLMGVVLGITATRDNVSVDCK	27	8	6		0.764		5gy6A00	0.5519	Nuclear Transport Factor 2; Chain: A,		d5gy6a_	0.5519	Microbial ribonucleases		5gy6A	0.5519	RIBONUCLEASE FROM HERICIUM ERINACEUS (RNASE HE1)
1	Blugr2_302	85	VENYTCGGVVVPAKRIISEIDTSIENIPLIDGFLYTMTDERGTTEFEVNPPRKGGSPISVKIAYNMRREVMSITATRDNETVDCK	27	8	6		0.788		5gy6A00	0.5471	Nuclear Transport Factor 2; Chain: A,		d5gy6a_	0.5471	Microbial ribonucleases		6fmbA	0.5486	CRYSTAL STRUCTURE OF THE BEC1054 RNASE-LIKE EFFECTOR FROM THE FUNGALPATHOGEN BLUMERIA GRAMINIS
1	Blugr2_300	86	VKDYTCGGVVIPAKKIRKEIKKKYYSLPIQYDHQYSATGERDRVSFDFVPPAKAGSSKLSVDIGYDMRLEITSMTVTRDSQVIDCY	27	8	6		0.744		5gy6A00	0.5144	Nuclear Transport Factor 2; Chain: A,		d5gy6a_	0.5144	Microbial ribonucleases		5gy6A	0.5144	RIBONUCLEASE FROM HERICIUM ERINACEUS (RNASE HE1)
1	Blugr2_544	89	IKDYDCGGVRVPGDTIAQEIETKNLSLPVEVYRSYDVKEERGRVVFNIDVGIEGRPPLIVEIAFNWKQQITLITATRNNVRVKCALIWP	27	8	6		0.805		3wr2C00	0.5319	Nuclear Transport Factor 2; Chain: A,		d3wr2c_	0.5319	Microbial ribonucleases		6fmbA	0.5702	CRYSTAL STRUCTURE OF THE BEC1054 RNASE-LIKE EFFECTOR FROM THE FUNGALPATHOGEN BLUMERIA GRAMINIS
1	Blugr2_568	79	LDVLMHHINESYDETVPQDPRNKFFKDSTRSVSIYFSLEFPNFASPMANVQVSFNHRKQITAVQLLTGGNHFDCQEIIE	53	8	6		0.494		2ugiB00	0.511	Nuclear Transport Factor 2; Chain: A, ,Bacteriophage PBS2		d2ugib_	0.511	Uracil-DNA glycosylase inhibitor protein		2ugiB	0.511	PROTEIN MIMICRY OF DNA FROM CRYSTAL STRUCTURES OF THEURACIL GLYCOSYLASE INHIBITOR PROTEIN AND ITS COMPLEX WITHESCHERICHIA COLI URACIL-DNA GLYCOSYLASE
1	Blugr2_569	91	LDGYNCLGQVLSHDLLTEEINLSYDKTVPQDPGNEFFTDSSISVPLVFSISFPQPDYPLTKVKILFNHRKQIIAVQAFAWDKYFNCEEIIE	53	8	6		0.785		1rdsA00	0.5609	Nuclear Transport Factor 2; Chain: A,		d1rdsa_	0.5609	Microbial ribonucleases		6fmbA	0.5731	CRYSTAL STRUCTURE OF THE BEC1054 RNASE-LIKE EFFECTOR FROM THE FUNGALPATHOGEN BLUMERIA GRAMINIS
1	Blugr2_573	94	LDGYRCVEQNISREILMREVNQSYGEAVEQDPGNAFFRDSTLSANLEFSFTFPSYNDPNSTIKVFFNNRKQILRVQTFLFGQIHDCHEIAKWHA	53	8	6		0.809		1rmsA00	0.5458	Nuclear Transport Factor 2; Chain: A,		d1rmsa_	0.5458	Microbial ribonucleases		6fmbA	0.5796	CRYSTAL STRUCTURE OF THE BEC1054 RNASE-LIKE EFFECTOR FROM THE FUNGALPATHOGEN BLUMERIA GRAMINIS
1	Blugr2_3	94	LDGYRCNAQTISREILMREVNKSYDETVERDPGNAFFRDSTLIADVEFSYRFAPYHDPKSTIKVFFNNRNQILRVQTFFFGLIHECLEMVESRA	53	8	6		0.812		1rmsA00	0.5387	Nuclear Transport Factor 2; Chain: A,		d1rmsa_	0.5387	Microbial ribonucleases		6fmbA	0.5694	CRYSTAL STRUCTURE OF THE BEC1054 RNASE-LIKE EFFECTOR FROM THE FUNGALPATHOGEN BLUMERIA GRAMINIS
1	Blugr2_3563	88	DYNCNGRHIPISLLQENVNSACASFAAVNPNFLNTNPENKIYTHKFLYKVPETINEVYIIVFYFNKRKQITYVEATFQGITVSCLRIS	79	8	6		0.749		1rmsA00	0.5501	Nuclear Transport Factor 2; Chain: A,		d1rmsa_	0.5501	Microbial ribonucleases		6fmbA	0.5771	CRYSTAL STRUCTURE OF THE BEC1054 RNASE-LIKE EFFECTOR FROM THE FUNGALPATHOGEN BLUMERIA GRAMINIS
1	Blugr2_5379	88	DYNCNGRHIPISLLQENVNSACASFAAVNPNFLNTNPENKIYTHKFLYKVPETINEVYIIVFYFNKRKQITYVEATFQGITVSCLRIS	79	8	6		0.565		1rmsA00	0.5452	Nuclear Transport Factor 2; Chain: A,		d1rmsa_	0.5452	Microbial ribonucleases		6fmbA	0.5734	CRYSTAL STRUCTURE OF THE BEC1054 RNASE-LIKE EFFECTOR FROM THE FUNGALPATHOGEN BLUMERIA GRAMINIS
1	Blugr2_2433	98	YYNCHGKHIPTSMIEHRVNQSYDYLQKFETFHHPDQKDTLYSTSLNYADPEAPDVSYRIKIVFNCRKKINYVEVIIKDKPERCLAVKRFMGLEFGIFS	79	8	6		0.755		1rmsA00	0.5563	Nuclear Transport Factor 2; Chain: A,		d1rdsa_	0.5572	Microbial ribonucleases		6fmbA	0.5733	CRYSTAL STRUCTURE OF THE BEC1054 RNASE-LIKE EFFECTOR FROM THE FUNGALPATHOGEN BLUMERIA GRAMINIS
1	Blugr2_4419	92	AIYYNCLDAYIPKTEIDERVRAKYQDLVAQGTRPDQFQAGSTFGHVSYNRESVLNRHGSMEITVKFDKSKNIISVKALYSGNNYNCQVFHWE	91	8	6		0.817		1rdsA00	0.5834	Nuclear Transport Factor 2; Chain: A,		d1rdsa_	0.5834	Microbial ribonucleases		6fmbA	0.5996	CRYSTAL STRUCTURE OF THE BEC1054 RNASE-LIKE EFFECTOR FROM THE FUNGALPATHOGEN BLUMERIA GRAMINIS
1	Blugr2_3536	116	ALYYNCEESLIFKATVIQRVREKHQELVAQGLQPDQFQAGSTFGQVIYDTISAVEPSMNQSFRKHGIPQLYSLAIDNEMEITITFDKNQFVLSVQALCLGRTFNCPAVEYGTEYYN	91	8	6		0.696		3djnB00	0.4533	Actin; Chain A, domain 4,Anti-proliferative protein		d3hohb_	0.5281	Microbial ribonucleases		3hohB	0.5281	RIBONUCLEASE T1 (THR93GLN MUTANT) COMPLEXED WITH 2'GMP
1	Blugr2_2120	102	KINYQCELAIIDGDAVRGCVDYFYPFALEQIEASEDRDALFSYGHFMVPYLHHKEPIQVQVRVGYSLSKKIHYVRALYGGKQIDCSETTAEPVYSDGPPSFG	128	8	6		0.711		1rdsA00	0.5279	Nuclear Transport Factor 2; Chain: A,		d1rdsa_	0.5279	Microbial ribonucleases		6fmbA	0.5624	CRYSTAL STRUCTURE OF THE BEC1054 RNASE-LIKE EFFECTOR FROM THE FUNGALPATHOGEN BLUMERIA GRAMINIS
1	Blugr2_2119	102	ASNYLCHHVVLDGRHIQASLDYAYNYQMGQAVGEYGRNELFAIGTYPASYTTINGEIKIQIKIGVTKNKKILYVRATSGDKEVKCRPTDLPATGYTEGPPST	128	8	6		0.714		1rmsA00	0.5244	Nuclear Transport Factor 2; Chain: A,		d1rdsa_	0.5261	Microbial ribonucleases		6fmbA	0.5529	CRYSTAL STRUCTURE OF THE BEC1054 RNASE-LIKE EFFECTOR FROM THE FUNGALPATHOGEN BLUMERIA GRAMINIS
1	Blugr2_4785	97	TLNYNCGDELVHGSRIESELNIGFNQARAQGMHSGIYNASESYGSRTFEVSSVSRSSVIFSVTVHFNSDKIITKVMAEINGEQVRCDPKGVHEGGYQ	s	8	6		0.743		1rdsA00	0.5619	Nuclear Transport Factor 2; Chain: A,		d1rdsa_	0.5619	Microbial ribonucleases		6fmbA	0.576	CRYSTAL STRUCTURE OF THE BEC1054 RNASE-LIKE EFFECTOR FROM THE FUNGALPATHOGEN BLUMERIA GRAMINIS
1	Blugr2_5243	80	GRDYICDGKRLPYNTIDDNMTATLGLVYDSGNGAFQNPSRDKTSGVIFEYALGSDPSKPIFVPKFFIAREIKAYQVIYHG	s	84	6		0.403		3u1wB02	0.5102	Nuclear Transport Factor 2; Chain: A,		d3tqmd_	0.5205	Ribosome binding protein Y (YfiA homologue)		3tqmD	0.5205	STRUCTURE OF AN RIBOSOMAL SUBUNIT INTERFACE PROTEIN FROM COXIELLABURNETII
1	Blugr2_4784	90	VKNYICNGERVSHETIGRSVAIGHEITYNSGNIHFQNPSRDKPASSKIEHTFNSNPHDRSTIKIMFDSSKNIISVIATIAGIEHICHPEV	s	84	6		0.738		1rdsA00	0.5446	Nuclear Transport Factor 2; Chain: A,		d1rdsa_	0.5446	Microbial ribonucleases		6fmbA	0.5846	CRYSTAL STRUCTURE OF THE BEC1054 RNASE-LIKE EFFECTOR FROM THE FUNGALPATHOGEN BLUMERIA GRAMINIS
1	Blugr2_3564	114	AIFYRCPSSILISTKYPLARAQEILQKVKMMAFQGPLGQKTVNGITISGSMEGGDLIYTGEFVPNFKTENKYKISINGITTDMYLTETTPNSTEECTIRSAEGSSQPIRVHTWF	21	12	10		0.763		1rmsA00	0.5702	Nuclear Transport Factor 2; Chain: A,		d1rmsa_	0.5702	Microbial ribonucleases		6fmbA	0.6122	CRYSTAL STRUCTURE OF THE BEC1054 RNASE-LIKE EFFECTOR FROM THE FUNGALPATHOGEN BLUMERIA GRAMINIS
1	Blugr2_3561	118	WIYFQCPSNSSILFELVMGRAREIYYKVNAEGATIQPGQNMLGGTAIWGSMEDGDLFYEVPFVPDFKTTNKYKISINAASTEIYLRETTQDSTGDCSTGPPENHPPSNKVTDWLWKRY	21	12	10		0.786		1rgcA00	0.5391	Nuclear Transport Factor 2; Chain: A,		d1rdsa_	0.5567	Microbial ribonucleases		6fmbA	0.5921	CRYSTAL STRUCTURE OF THE BEC1054 RNASE-LIKE EFFECTOR FROM THE FUNGALPATHOGEN BLUMERIA GRAMINIS
1	Blugr2_5382	118	WIYFQCPSNSSILFELVMGRAREIYYKVNAEGATIQPGQNMLGGTAIWGSMEDGDLFYEVPFVPDFKTTNKYKISINAASTEIYLRETTQDSTGDCSTGPPENHPPSNKVTDWLWKRY	21	12	10		0.786		1rmsA00	0.5541	Nuclear Transport Factor 2; Chain: A,		d1rdsa_	0.5567	Microbial ribonucleases		6fmbA	0.5973	CRYSTAL STRUCTURE OF THE BEC1054 RNASE-LIKE EFFECTOR FROM THE FUNGALPATHOGEN BLUMERIA GRAMINIS
1	Blugr2_5381	118	WIYFQCPSNSSILFELVMGRAREIYYKVNAEGATIQPGQNMLGGTAIWGSMEDGDLFYEVPFVPDFKTTNKYKISINAASTEIYLRETTQDSTGDCSTGPPENHPPSNKVTDWLWKRY	21	12	10		0.786		3sojA00	0.5032	Glycoprotein, Type 4 Pilin,Glycoprotein		d1rmsa_	0.5507	Microbial ribonucleases		1rmsA	0.5507	CRYSTAL STRUCTURES OF RIBONUCLEASE MS COMPLEXED WITH 3'-GUANYLIC ACIDA GP*C ANALOGUE- 2'-DEOXY-2'-FLUOROGUANYLYL-3'-5'-CYTIDINE
1	Blugr2_5380	118	GSFYRCPSKSYIFFELVMGRAREIYYKLNAEGATIQPGQNMLGGTAIWGSMEDGDLFYEVPFVPDFKTTNKYKISINAASTEIYLRETTQDSTGDCTTGPPEVHPPSNKVTDWLWKRY	21	12	10		0.788		1rmsA00	0.5449	Nuclear Transport Factor 2; Chain: A,		d1rdsa_	0.5471	Microbial ribonucleases		6fmbA	0.5932	CRYSTAL STRUCTURE OF THE BEC1054 RNASE-LIKE EFFECTOR FROM THE FUNGALPATHOGEN BLUMERIA GRAMINIS
1	Blugr2_3565	118	AMFFRCPSHTLILIQFAMNRAQEILQKVDAEVFQGPLGQNTLDGVTISGSMEGRDLFYTGEFVPDFRTENKYKISINGITTDIYITETTPISTGDCTIRSTKGRPPPNRMSAWFQVGA	21	12	10		0.781		1rmsA00	0.5592	Nuclear Transport Factor 2; Chain: A,		d1rdsa_	0.56	Microbial ribonucleases		6fmbA	0.6152	CRYSTAL STRUCTURE OF THE BEC1054 RNASE-LIKE EFFECTOR FROM THE FUNGALPATHOGEN BLUMERIA GRAMINIS
1	Blugr2_3560	101	EYKCPSQVRIPDSDVETRANEIYSRGVYLDSNRTPGENQIEEIEFYGDSGSGDLAFTGDFSPPFSTSNTYKITVEYSPKKIILTEKNTFVGGNIEAVCKKY	45	12	10		0.837		1rmsA00	0.5916	Nuclear Transport Factor 2; Chain: A,		d5rnta_	0.5936	Microbial ribonucleases		6fmbA	0.6217	CRYSTAL STRUCTURE OF THE BEC1054 RNASE-LIKE EFFECTOR FROM THE FUNGALPATHOGEN BLUMERIA GRAMINIS
1	Blugr2_3548	101	VYKCPSQQYIDDFTINTAANNLYEKGLQFNFGRHPGQSECGGIIFSGSTANHDLTFTRAFRPPFTTVMSYKLQVSHPSKQITLIECGITEEGYTEKACQKQ	45	12	10		0.838		1rmsA00	0.6004	Nuclear Transport Factor 2; Chain: A,		d1rmsa_	0.6004	Microbial ribonucleases		1rmsA	0.6004	CRYSTAL STRUCTURES OF RIBONUCLEASE MS COMPLEXED WITH 3'-GUANYLIC ACIDA GP*C ANALOGUE- 2'-DEOXY-2'-FLUOROGUANYLYL-3'-5'-CYTIDINE
1	Blugr2_3573	104	FACPSGNIFQDNEVEPRANEIYSQGINLDTERGQRSNYQGITFLGSRNSDYFAFEAPFSRPDISDRTYKINVQYPSRRFDLIEMTQRSSTKLESTCDNYYGYEV	45	12	10		0.784		1rmsA00	0.5936	Nuclear Transport Factor 2; Chain: A,		d1rmsa_	0.5936	Microbial ribonucleases		6fmbA	0.6026	CRYSTAL STRUCTURE OF THE BEC1054 RNASE-LIKE EFFECTOR FROM THE FUNGALPATHOGEN BLUMERIA GRAMINIS
1	Blugr2_3550	104	YYTCPSGILIQNDTVRSRAQEIMNLGVQLDVHRTPGQVEMSNITFYGSKAGGDLWFTSDFNPPITTENTFKISISYPGEEIVLTEFQKFGSGSQEGTCDVSVEM	45	12	10		0.817		1rmsA00	0.5852	Nuclear Transport Factor 2; Chain: A,		d5rnta_	0.5855	Microbial ribonucleases		6fmbA	0.6277	CRYSTAL STRUCTURE OF THE BEC1054 RNASE-LIKE EFFECTOR FROM THE FUNGALPATHOGEN BLUMERIA GRAMINIS
1	Blugr2_3175	92	GIVRFEPEYLCGNDVHIPVSDVNNSLNLFQEQAINCQQGFNIGSPGYLYDGKPKNRASGQLYWRPINVPEGLELIDNKFLPPCTLLASTLLT	37	14	12		0.49		1rn4A00	0.5469	Nuclear Transport Factor 2; Chain: A,		d1rn4a_	0.5469	Microbial ribonucleases		1rn4A	0.5469	HIS92ALA MUTATION IN RIBONUCLEASE T1 INDUCES SEGMENTAL FLEXIBILITY. ANX-RAY STUDY
1	Blugr2_3176	103	ADYICDNEAEVPAKFVNDFLSHARVQARNRQSGYSLENPGDVYSGGRNPLYWRAIIVSQDLERFNGQHYEYRIVYDSQFNLHKLEAVRLNGGGSETTFHCYSY	37	14	12		0.816		1fusA00	0.5705	Nuclear Transport Factor 2; Chain: A,		d1rtua_	0.5779	Microbial ribonucleases		1rtuA	0.5779	USTILAGO SPHAEROGENA RIBONUCLEASE U2
1	Blugr2_3171	106	ADYRCDNGATIPARYITSALARVREQAQNGEDGFTLQQPGRPYKATPTTRSSIQLYWTHIDVDRNQSYVNGEYYGYEVVYSSNFDLYYVNAFKATDTWKENLISCQ	37	14	12	Fibronectin type III(SUPERFAMILY)	0.798		9rntA00	0.6122	Nuclear Transport Factor 2; Chain: A,		d1rmsa_	0.6157	Microbial ribonucleases		1rmsA	0.6157	CRYSTAL STRUCTURES OF RIBONUCLEASE MS COMPLEXED WITH 3'-GUANYLIC ACIDA GP*C ANALOGUE- 2'-DEOXY-2'-FLUOROGUANYLYL-3'-5'-CYTIDINE
1	Blugr2_3172	106	ADYRCDNGATIPARYITSALARVREQAQNGEDGFTLQQPGRPYKATPTTRSSIQLYWTHIDVDRNQSYVNGEYYGYEVVYSSNFDLYYVNAFKATDTWKENLISCQ	37	14	12	Fibronectin type III(SUPERFAMILY)	0.796		1rmsA00	0.6173	Nuclear Transport Factor 2; Chain: A,		d1rmsa_	0.6173	Microbial ribonucleases		1rmsA	0.6173	CRYSTAL STRUCTURES OF RIBONUCLEASE MS COMPLEXED WITH 3'-GUANYLIC ACIDA GP*C ANALOGUE- 2'-DEOXY-2'-FLUOROGUANYLYL-3'-5'-CYTIDINE
1	Blugr2_3173	118	GIVRFEPQYLCGNDVHIPVSHVNSSLDQAQEQAINCQQGFNIGSPGYLYDGKPKNRATGQLYWRPINVPEGFGFIDNHWYEYIIVYDIDFKLQKFEAVRLKGLKERKVFKCKYDLRYL	37	14	12		0.778		1rmsA00	0.607	Nuclear Transport Factor 2; Chain: A,		d1rdsa_	0.61	Microbial ribonucleases		1rdsA	0.61	CRYSTAL STRUCTURE OF RIBONUCLEASE MS (AS RIBONUCLEASE T1 HOMOLOGUE)COMPLEXED WITH A GUANYLYL-3'-5'-CYTIDINE ANALOGUE
1	Blugr2_3166	96	QKDYQCPNGVVVNHQFIQSALDNIPTDSPSSLHAADGMYVNDEYLNCWWKTITVPESYYVGDTETSYRLIYDENYIARSVQLVYHSRSGIRISQCT	56	14	12		0.792		5gy6A00	0.6505	Nuclear Transport Factor 2; Chain: A,		d5gy6a_	0.6505	Microbial ribonucleases		5gy6A	0.6505	RIBONUCLEASE FROM HERICIUM ERINACEUS (RNASE HE1)
1	Blugr2_3165	98	QNDYECSNGVVVEGDVIQAALNDISTDSPSTLYAAGTLYVNNEYLNRWWKEMTVPESYHVGDTETSYRLIFDDNKIVRSIQLVYHFRSGIQISQCTEV	56	14	12		0.684		3wr2D00	0.6568	Nuclear Transport Factor 2; Chain: A,		d3wr2d_	0.6568	Microbial ribonucleases		3wr2D	0.6568	RNASE PO1 COMPLEXED WITH 3'GMP
1	Blugr2_3152	98	QKDYLCSNGVVVEGRFIQAAVDDIPNDSESDLYAAGAVPVENGYLNFWWKVIPVPQSYFVSETRTTYRLVFDQNKNIRNVQLVYHYTSRTIIDDCREV	56	14	12		0.676		5gy6A00	0.6079	Nuclear Transport Factor 2; Chain: A,		d3wr2f_	0.6167	Microbial ribonucleases		6fmbA	0.6173	CRYSTAL STRUCTURE OF THE BEC1054 RNASE-LIKE EFFECTOR FROM THE FUNGALPATHOGEN BLUMERIA GRAMINIS
1	Blugr2_3164	101	QNDYHCSNNIVVKGDVIQRALNDISTDSTSTLYAAGTLYVNDVFVNRWWKEMIVPESYYVGGTDTSYRLIYDDNKFVRSIQLVYHFRLGIRISQCTEVIEE	56	14	12		0.773		5gy6A00	0.6321	Nuclear Transport Factor 2; Chain: A,		d5gy6a_	0.6321	Microbial ribonucleases		5gy6A	0.6321	RIBONUCLEASE FROM HERICIUM ERINACEUS (RNASE HE1)
1	Blugr2_6184	90	VYKYICPSKTKFTTLEMGNLREKISSPRLVSILKIFKVKEFLPTPLTERLLMAVIAYKYLLTLNYITKMIKVYEIGGDRTSNCELKYVLD	74	28	15		0.604		5gy6A00	0.5763	Nuclear Transport Factor 2; Chain: A,		d5gy6a_	0.5763	Microbial ribonucleases		6fmbA	0.617	CRYSTAL STRUCTURE OF THE BEC1054 RNASE-LIKE EFFECTOR FROM THE FUNGALPATHOGEN BLUMERIA GRAMINIS
1	Blugr2_3826	91	EYKYVCPSKIKFTTARIDMLRNDISSGSITEGVLIITSSGLRVLTYIFDRKIIDGVAYDFMVTVNYRDKLTRVYEKESEHTRICELIFVLD	74	28	15		0.831		5gy6A00	0.5944	Nuclear Transport Factor 2; Chain: A,		d5gy6a_	0.5944	Microbial ribonucleases		6fmbA	0.6545	CRYSTAL STRUCTURE OF THE BEC1054 RNASE-LIKE EFFECTOR FROM THE FUNGALPATHOGEN BLUMERIA GRAMINIS
1	Blugr2_3825	95	EYKYVCPSKTKFTTVDMGNLRERIKNQSLHEGVYIEKFQDVRSYTYTFDRKTIDGVAYEYLLTLDYIAKMISVYEIGGGLTSECELKYVSDEPPV	74	28	15		0.769		5gy6A00	0.5762	Nuclear Transport Factor 2; Chain: A,		d5gy6a_	0.5762	Microbial ribonucleases		6fmbA	0.6362	CRYSTAL STRUCTURE OF THE BEC1054 RNASE-LIKE EFFECTOR FROM THE FUNGALPATHOGEN BLUMERIA GRAMINIS
1	Blugr2_4965	84	RHYVCPQGKTFEEEYIEGLRDDVIYRRQTLLRVIGVHDTRPLYEIENVTVGSVTHYFVLSIDLPTMAFQVMEKAGDNYLECDLR	s	28	15		0.819		1rdsA00	0.5694	Nuclear Transport Factor 2; Chain: A,		d1fusa_	0.5743	Microbial ribonucleases		1fusA	0.5743	CRYSTAL STRUCTURES OF RIBONUCLEASE F1 OF FUSARIUM MONILIFORME IN ITSFREE FORM AND IN COMPLEX WITH 2'GMP
1	Blugr2_4967	86	YNEYKCLSGVRFYKHQIHELKTQILEHRNGHQLTFVELDGDMPVYEFENQNINGVKHLYQIKVNLTTENLWVMEVINGVRHYCNPT	s	28	15		0.796		5gy6A00	0.5972	Nuclear Transport Factor 2; Chain: A,		d5gy6a_	0.5972	Microbial ribonucleases		5gy6A	0.5972	RIBONUCLEASE FROM HERICIUM ERINACEUS (RNASE HE1)
1	Blugr2_5359	92	EKIFSCECGYQILESDVIAAARNIDLDAKIYKQEASNTDRDQSRFQLDAVTYADGLYQISAIIYIQSMTVRVIQVKYRTRQEKFCDLIEGHA	s	94	15		0.753		9rntA00	0.5425	Nuclear Transport Factor 2; Chain: A,		d1fusa_	0.5447	Microbial ribonucleases		1rmsA	0.5515	CRYSTAL STRUCTURES OF RIBONUCLEASE MS COMPLEXED WITH 3'-GUANYLIC ACIDA GP*C ANALOGUE- 2'-DEOXY-2'-FLUOROGUANYLYL-3'-5'-CYTIDINE
1	Blugr2_5377	142	KSNYVCPGGYEIAEEAVQAAAEKVDRHPKKTQDSIRKTENTLHITFDLDNKTIDDTEYSISARIFTPDNTIRVFETETKSGKQGYCGLIAVNEEDDLSYDESFEAELSDDDSEDADLSNDDDDDDDDDDDEEEVAEGKPKTH	s	94	15		0.516		1moyA00	0.3704	Lipocalin		d3mon.6	0.3708	Cystatin/monellin		3mx7A	0.4251	CRYSTAL STRUCTURE ANALYSIS OF HUMAN FAIM-NTD
1	Blugr2_2749	156	LQAPGEAPSTNGVSKISATKNFWLKYPLPFSTNVKERVLPISGIECLEWPIHAKEVRASLSAASQEVKASKAWFSRSKKKGNFVSTSSLQPTPQKLYMYPMYELDIDSKGDIGPAPYLITSENGRSYAIYMVTGGNTTKGPKNPKLRYHLCYSNRI	130	19	16		0.643		1fusA00	0.5358	Nuclear Transport Factor 2; Chain: A,		d1fusa_	0.5358	Microbial ribonucleases		1fusA	0.5358	CRYSTAL STRUCTURES OF RIBONUCLEASE F1 OF FUSARIUM MONILIFORME IN ITSFREE FORM AND IN COMPLEX WITH 2'GMP
1	Blugr2_2767	163	SLKLQDMNRFNRQKRSAKVSSPSNAPALRNPPLYTNDFGKYQFPKKGIRCGKWHISEIEANIARFAGCEEAFKKRRVKLGGAIQLGSFFHPYPITDILKRRHYMYPIGGLVYDEKKNILPTPYVLITYRCEKYAIYLRTGANLRLFSNHRKVRYTPCWDSRKP	130	19	16		0.644		2fg0A02	0.3935	endopeptidase fold (from Nostoc punctiforme)		d2fg0b2	0.3944	Cysteine proteinases		2m3kA	0.3927	GLOBAL FOLD OF THE TYPE IV PILIN COMP FROM NEISSERIA MENINGITIDIS
1	Blugr2_2750	189	FRGNSERATDHEVAKLHKRAPPSTSNNRIPKLSMKTGILMVPESGVRCGSAEFSREQIYRTGEIACAEYKLMRKNPTVKLAAVGHVHRTHSRFSLQRQKFYIYPLVPLTRDENGTYRPTPYVVITENCSVVAVYLRTFLKPKAVVIKKSKFDRCWEGRDIPEGALEKSSSTSSDGVSHPSPNYSPLSDA	138	19	16		0.597		2kc9A00	0.369	YaeB-like fold		d4q2uh_	0.3718	RelE-like		6af3C	0.3703	TOXIN-ANTITOXIN MODULE FROM STREPTOCOCCUS PNEUMONIAE
1	Blugr2_2768	200	TPSRKPNNIADANQSTNINEQEYMGHIPYYHGKSDYQIFPESGMTCRDWTITKAEVDEAAKNACKEFNSRKNHLWIRTKNVKGLYYNPKGKSRIFKKRHYMYPLRNQQSIKKSGAKPIPFIFIDNSCRLYAVYIRSRVKTGRFALFSKTKFGSCWDARTAIVKKPSHTDSTAGITKGKERIAVTANTLQQAEIKSDTRAS	138	19	16		0.597		2pr6B00	0.386	Beta-Lactamase		d5gy6a_	0.4456	Microbial ribonucleases		2pr5B	0.3868	STRUCTURAL BASIS FOR LIGHT-DEPENDENT SIGNALING IN THE DIMERIC LOVPHOTOSENSOR YTVA (DARK STRUCTURE)
1	Blugr2_2763	151	HRDISLFKRDPRDWNVPAKGVKCGSQSFTNADITRYGERAYNEFRSRNNHSAGSSMVDGKVHTTSMWLLRGKKYYLLPMRVNKEDSTHHHSPSYYMFVTKAGNYIGIYSKNSRGLVRKSSYTFCWDSYSNPSSNERPAPHYNEVLGLRFYS	s	19	16		0.642		1fusA00	0.536	Nuclear Transport Factor 2; Chain: A,		d1futa_	0.5371	Microbial ribonucleases		1futA	0.5371	CRYSTAL STRUCTURES OF RIBONUCLEASE F1 OF FUSARIUM MONILIFORME IN ITSFREE FORM AND IN COMPLEX WITH 2'GMP
1	Blugr2_2766	172	GDNNNDGRGLIGRPTNAKSSKKEKPKAITFRPAIGVEKVGILGVTCGLRHHSPSHIEESKKKAENEFRRLNKFHLRSLHLKGERYRAPGFWRFFGEKIFMYPLRETKTKPQQMDFLFLNRKYQMFAIYTRTLTPAKDNPKKVTATYSSCWNGRKLALPKKKDDKKRQGNALY	s	19	16		0.584		1futA00	0.5361	Nuclear Transport Factor 2; Chain: A,		d1futa_	0.5361	Microbial ribonucleases		1futA	0.5361	CRYSTAL STRUCTURES OF RIBONUCLEASE F1 OF FUSARIUM MONILIFORME IN ITSFREE FORM AND IN COMPLEX WITH 2'GMP
1	Blugr2_2665	189	SDNHTPISSPQEAAVAEQAAEEIETHDKEPISCGVFTLQWNHVQAIKQKACHELKYPNAPDNHMSNILGEIYEPRRRNIPWDKKYYMYPLIQTVADTGGIISNTPYLFITSKCSIVAIYLRIGARTNRKARAPIQQEMYKLCWDKRKGNEAVVTDENGIVNSIYPHSFIQEPQKLAALSVSSQGKHLRR	s	19	16		0.571		2kc9A00	0.3849	YaeB-like fold		d1g5ub_	0.3668	Profilin (actin-binding protein)		6af3C	0.3909	TOXIN-ANTITOXIN MODULE FROM STREPTOCOCCUS PNEUMONIAE
1	Blugr2_6246	155	KQDEDNIQMYDCGVKLRLKLSQINRAVNVMDIVYNNSMASCTRKPNILNKCCKICVDYLRYQGTHFHVNGNDEILLKKLIRFKIFRKKPINRYHAVTRCSRVHGCLFLGIIRRPLYKLREIKCSLIQKDKPASRALASFPQPVAPPGSAPPYSRH	60	24	21		0.313		3ahsA00	0.4959	Nuclear Transport Factor 2; Chain: A,		d3ahsc_	0.5012	Microbial ribonucleases		3ahsC	0.5012	CRYSTAL STRUCTURE OF USTILAGO SPHAEROGENA RIBONUCLEASE U2B
1	Blugr2_6297	170	YPKNSIDLETYDCGSTVKFHISDIDRALTRMNYRYKKTTKQSNELNTLKSMIDSTLRDRMVYKGKYFNSNDIYHTKLRSRVTAIRWKGILANRFDVIGWCSVVDDCKILGITRKNYFTRKEYLCRKIINSPDSDIPSVPPSASGSSHSLDSDKVDNPPINSKSSSSPRGD	60	24	21		0.527		3ci0K01	0.4089	Pantoate--beta-alanine Ligase; Chain: A,domain 2		d5gy6a_	0.4155	Microbial ribonucleases		2nbaA	0.4046	SOLUTION NMR STRUCTURE OF THE MINOR DNA-UPTAKE PILIN COMP FROMNEISSERI SUBFLAVA
1	Blugr2_6245	183	DRGATTEKGPEIKVQTFNCGKILKVKSANINDALGFMDSNYKKVSGVCKKKISCLKRWYIKHRKYEEYTGNSFSKMGKDDVLLQKSINVKTKRRRIQNRFYVVARCSPNVNCQYLGIVRKPYFRKSDVLCHPTMDGKVTSKIPDGFPQATAPTSPDGKKIEVVPITPKTAISPSDTSGRISDV	60	24	21		0.594		3ci0K01	0.424	Pantoate--beta-alanine Ligase; Chain: A,domain 2		d3ci0k3	0.4264	Pili subunits		6gmsA	0.4239	SOLUTION NMR STRUCTURE OF THE MAJOR TYPE IV PILIN PPDD FROMENTEROHEMORRHAGIC ESCHERICHIA COLI (EHEC)
1	Blugr2_6248	183	DRGATTEKGPEIKVQTFNCGKILKVKSANINDALGFMDSNYKKVSGVCKKKISCLKRWYIKHRKYEEYTGNSFSKMGKDDVLLQKSINVKTKRRRIQNRFYVVARCSPNVNCQYLGIVRKPYFRKSDVLCHPTMDGKVTSKIPDGFPQATAPTSPDGKKIEVVPITPKTAISPSDTSGRISDV	60	24	21		0.298		3ci0K01	0.4301	Pantoate--beta-alanine Ligase; Chain: A,domain 2		d3ci0k3	0.4324	Pili subunits		3sojA	0.4294	FRANCISELLA TULARENSIS PILIN PILE
1	Blugr2_6174	147	AIREYHCDKQISVDIKYIKRSLKTIFKAHESVLSNCAANNNCENSGRYFGSSVKLYYGHDFNVGQIKQSFFKTSVPANFRNKITGSPYSAVASCKVGFECKFEGIVYKVPSQTSRVLYNDMKCSDITIHPLDLYYPLRLSRTSSKGF	s	24	21		0.45		1fusA00	0.4758	Nuclear Transport Factor 2; Chain: A,		d1futa_	0.4766	Microbial ribonucleases		1futA	0.4766	CRYSTAL STRUCTURES OF RIBONUCLEASE F1 OF FUSARIUM MONILIFORME IN ITSFREE FORM AND IN COMPLEX WITH 2'GMP
1	Blugr2_4787	148	IAVGAGASAGASAGSGTRSYYCSENSTFRDKDIMLVLQTIFTAQNAVFQNCEGVPVCRKTIRKKNFKIALYQGKYFKKPGNRGTLFVTNIKAVQLYKVIRGSFWAVARCEASECVFEGIFRKHRSGYDNLCSLREKNLPSLIYRSPTL	s	24	21		0.707		1rdsA00	0.5498	Nuclear Transport Factor 2; Chain: A,		d1rdsa_	0.5498	Microbial ribonucleases		1rdsA	0.5498	CRYSTAL STRUCTURE OF RIBONUCLEASE MS (AS RIBONUCLEASE T1 HOMOLOGUE)COMPLEXED WITH A GUANYLYL-3'-5'-CYTIDINE ANALOGUE
1	Blugr2_2329	105	ITEYYCGNNVVISQELIQSVSEIAISELRAGVTWHTSLSGIIYRGNLCGLPNPTYRWFIQQSEDENSEVVMKYFLLVSASCEVQGVISTGWRKKLGEDDTWCTEA	29	26	23		0.831		1futA00	0.6474	Nuclear Transport Factor 2; Chain: A,		d1futa_	0.6474	Microbial ribonucleases		1futA	0.6474	CRYSTAL STRUCTURES OF RIBONUCLEASE F1 OF FUSARIUM MONILIFORME IN ITSFREE FORM AND IN COMPLEX WITH 2'GMP
1	Blugr2_2321	108	VQCFGDYSCSNDMVISRREIDAAHNKANSYINNAASQRMYLSKIVYNGNLNSESDSVYYWFITQFKADQRNVTTTYYLLTSTTGEFLGVISTGDYQDIGTSDTWCSPY	29	26	23		0.82		1futA00	0.6244	Nuclear Transport Factor 2; Chain: A,		d1futa_	0.6244	Microbial ribonucleases		1futA	0.6244	CRYSTAL STRUCTURES OF RIBONUCLEASE F1 OF FUSARIUM MONILIFORME IN ITSFREE FORM AND IN COMPLEX WITH 2'GMP
1	Blugr2_2322	108	VQCFGDYSCSNDMVISGREIDAAHDKAKSYINNAASYSRYLNTILYNGNLNSEPNSVYYWFLAQLKTDQRNVTTTYYLLTSTTGEFLGVISTGDYQDIGTSDTWCSPY	29	26	23		0.826		1rdsA00	0.6283	Nuclear Transport Factor 2; Chain: A,		d1rdsa_	0.6283	Microbial ribonucleases		1rdsA	0.6283	CRYSTAL STRUCTURE OF RIBONUCLEASE MS (AS RIBONUCLEASE T1 HOMOLOGUE)COMPLEXED WITH A GUANYLYL-3'-5'-CYTIDINE ANALOGUE
1	Blugr2_2326	108	VQCFGDYSCSNDMVISGREIDAAHDKAKSYINNAASYSRYLNTILYNGNLNSEPNSVYYWFLAQLKTDQRNVTTTYYLLTSTTGEFLGVISTGDYQDIGTSDTWCSPY	29	26	23		0.825		1rdsA00	0.6246	Nuclear Transport Factor 2; Chain: A,		d1rdsa_	0.6246	Microbial ribonucleases		1rdsA	0.6246	CRYSTAL STRUCTURE OF RIBONUCLEASE MS (AS RIBONUCLEASE T1 HOMOLOGUE)COMPLEXED WITH A GUANYLYL-3'-5'-CYTIDINE ANALOGUE
1	Blugr2_2320	108	VQCFGDYSCSNDMVISGREIDAAHNKANSYINIAASQRMYLSKIVYNGNLNSESDSMYYWFITQFKADQRNVMTTYYLLTSTTGEFLGVISTGEYQDIGTSDTWCSPY	29	26	23		0.838		1rdsA00	0.6213	Nuclear Transport Factor 2; Chain: A,		d1rdsa_	0.6213	Microbial ribonucleases		1rdsA	0.6213	CRYSTAL STRUCTURE OF RIBONUCLEASE MS (AS RIBONUCLEASE T1 HOMOLOGUE)COMPLEXED WITH A GUANYLYL-3'-5'-CYTIDINE ANALOGUE
1	Blugr2_2317	125	FTRYKCMNDVVVTATEVQEVYDKSQSHTDSNSRLRGSLEQFRYTGNLGVMPSSTYYWFVKCSYDGQGNPAMDYYILVTDSGSLVGVLSTGWYQQIGLNDTWCTPHLPIPIGNRAFVDSPDYVFDF	29	26	23		0.744		1futA00	0.5943	Nuclear Transport Factor 2; Chain: A,		d1rdsa_	0.5972	Microbial ribonucleases		1rdsA	0.5972	CRYSTAL STRUCTURE OF RIBONUCLEASE MS (AS RIBONUCLEASE T1 HOMOLOGUE)COMPLEXED WITH A GUANYLYL-3'-5'-CYTIDINE ANALOGUE
1	Blugr2_3582	107	VMRYECRRHYFTSDAVKGAVRRAIRFGSHLEKTKTLFGEPRYKVFIDLIFDGSGSAAFAIITRKSHKVKSVMVLDEEGQWETCSYRYASKKLINDEWARIPGATDSS	58	31	27		0.549		5gy6A00	0.5719	Nuclear Transport Factor 2; Chain: A,		d5gy6a_	0.5719	Microbial ribonucleases		6fmbA	0.5851	CRYSTAL STRUCTURE OF THE BEC1054 RNASE-LIKE EFFECTOR FROM THE FUNGALPATHOGEN BLUMERIA GRAMINIS
1	Blugr2_5178	115	VMRYECRRHYFTSDAVKGAVSRAIRFGSHLEKTKTLFGEPRYKVFIDLIFDGSGSAAFAIITRRSHKVKSVMVRDEEGQWETCSYGFTFCTNLDRAGWTYIPGATGPGCSCGDMG	58	31	27		0.64		3wr2D00	0.57	Nuclear Transport Factor 2; Chain: A,		d3wr2d_	0.57	Microbial ribonucleases		6fmbA	0.5753	CRYSTAL STRUCTURE OF THE BEC1054 RNASE-LIKE EFFECTOR FROM THE FUNGALPATHOGEN BLUMERIA GRAMINIS
1	Blugr2_5177	115	VMRYECRRHYFTSDAVKGAVSRAIRFGSHLEKTKTLFGEPRYKVFIDLIFDGSGSAAFAIITRRSHKVKSVMVRDEEGQWETCSYGFTFCTNLDRAGWTYIPGATGPGCSCGDMG	58	31	27		0.664		5gy6A00	0.5537	Nuclear Transport Factor 2; Chain: A,		d3wr2d_	0.5561	Microbial ribonucleases		3wr2D	0.5561	RNASE PO1 COMPLEXED WITH 3'GMP
1	Blugr2_5179	115	VMRYECRRHYFTSDAVKGAVSRAIRFGSHLEKTKTLFGEPRYKVFIDLIFDGSGSAAFAIITRRSHKVKSVMVRDEEGQWETCSYGFTFCTNLDRAGWTYIPGATGPGCSCGDMG	58	31	27		0.59		5gy6A00	0.5572	Nuclear Transport Factor 2; Chain: A,		d5gy6a_	0.5572	Microbial ribonucleases		6fmbA	0.5579	CRYSTAL STRUCTURE OF THE BEC1054 RNASE-LIKE EFFECTOR FROM THE FUNGALPATHOGEN BLUMERIA GRAMINIS
1	Blugr2_5166	86	VKFNCSGFMIDKAVVEGEMNKRIRQGNLSRSTLGGESTTFYNYFDITTSGLTSSSTSGYRCFIGTDLPSPDVRVWVGNKWAPCSRE	150	34	30		0.841		1rdsA00	0.6402	Nuclear Transport Factor 2; Chain: A,		d1rdsa_	0.6402	Microbial ribonucleases		1rdsA	0.6402	CRYSTAL STRUCTURE OF RIBONUCLEASE MS (AS RIBONUCLEASE T1 HOMOLOGUE)COMPLEXED WITH A GUANYLYL-3'-5'-CYTIDINE ANALOGUE
1	Blugr2_5164	87	VMYDCSGDLIDGSIVEAEEKRVARGSTSKVCLINPDSTQTFQYFDIKTSGYHSNEYTGFRCFMGTGMTKPDVRKKQGDTWWPCDRQS	150	34	30		0.778		5gy6A00	0.5835	Nuclear Transport Factor 2; Chain: A,		d5gy6a_	0.5835	Microbial ribonucleases		6fmbA	0.5899	CRYSTAL STRUCTURE OF THE BEC1054 RNASE-LIKE EFFECTOR FROM THE FUNGALPATHOGEN BLUMERIA GRAMINIS
1	Blugr2_5165	79	VTFICNGCRIKGSDVEEAVNRRTGQGYLLQATLGGDSTSTYDYIDITRKGKATDCYYFRLSLLYWHQFALTRCAGMGRK	s	34	30		0.508		3whoA00	0.5262	Nuclear Transport Factor 2; Chain: A,		d5gy6a_	0.5263	Microbial ribonucleases		5gy6A	0.5263	RIBONUCLEASE FROM HERICIUM ERINACEUS (RNASE HE1)
1	Blugr2_2922	116	ATYECPFGRYFTSDDILAASSSRSAPDKVTYANGHAFNWYFLNRYTHNDEFVEVHGLLDTTTRKVVPIASFAGRNWRLCSLGQRSDAQNANDLSDFANNHFDYSYMTAEIENALSD	73	37	33		0.568		3lgoA01	0.4661	Beta-Lactamase,Dynein light chain 2a		d3adla1	0.4599	dsRNA-binding domain-like		1di2A	0.4512	CRYSTAL STRUCTURE OF A DSRNA-BINDING DOMAIN COMPLEXED WITHDSRNA: MOLECULAR BASIS OF DOUBLE-STRANDED RNA-PROTEININTERACTIONS
1	Blugr2_2920	116	ATFECPFGRYFTSDDILAASSSRSAPDKVTYQNGHTINWYFLNRYTHNDEFVEVHGLIDITTKKEAPIASFAGRSWRLCSRGQRSAAQNSNDLRDFANSHFDYSYMTEDIRKALSD	73	37	33		0.335		1lqmD00	0.4533	Nuclear Transport Factor 2; Chain: A, ,Bacteriophage PBS2		d4lylj_	0.4593	Uracil-DNA glycosylase inhibitor protein		6fmbA	0.5023	CRYSTAL STRUCTURE OF THE BEC1054 RNASE-LIKE EFFECTOR FROM THE FUNGALPATHOGEN BLUMERIA GRAMINIS
1	Blugr2_2921	116	ATFECPFGRYFTSDDILAASSSRSAPDKVTYANGHAVNWYFLNRYTHNDEFVEVHGLLDTTTRKVVPIASFAGRNWRLCSLGQRSDAQNANDLSDFANNHFDYSYMTAEIENALSD	73	37	33		0.239		3lgoA01	0.4716	Beta-Lactamase,Dynein light chain 2a		d1yyob2	0.4551	dsRNA-binding domain-like		1di2A	0.4543	CRYSTAL STRUCTURE OF A DSRNA-BINDING DOMAIN COMPLEXED WITHDSRNA: MOLECULAR BASIS OF DOUBLE-STRANDED RNA-PROTEININTERACTIONS
1	Blugr2_6178	133	AATETFMCGTQVKIKKAAINSYELKITEVFSRQRKKCAGDICLNLVLGKQAAPMLDLNIGKLVGRGNTFLESTAVTTSRKVAGVQFFLALTCNTSCQTVRLIQQKIENKDAILCTQVVKKRTGKRSLKKQRPL	141	40	36		0.344		1fusA00	0.4811	Nuclear Transport Factor 2; Chain: A,		d1rmsa_	0.492	Microbial ribonucleases		1rmsA	0.492	CRYSTAL STRUCTURES OF RIBONUCLEASE MS COMPLEXED WITH 3'-GUANYLIC ACIDA GP*C ANALOGUE- 2'-DEOXY-2'-FLUOROGUANYLYL-3'-5'-CYTIDINE
1	Blugr2_6177	137	VNAPGATKTFSCLRKVTVKTSDISKFVRTLSEDHDVNPSVCNQLKCLKLVSNGRSEFLKDKNIESVLSVGTTYLKTLDVTTVRPFPGAQFFVAMTCTVDCHPFQVIQRINKNNSVMLCTPDTPKQRTKRSSKKKRSL	141	40	36		0.619		1rtuA00	0.4435	Nuclear Transport Factor 2; Chain: A,		d1rtua_	0.4435	Microbial ribonucleases		6fmbA	0.4552	CRYSTAL STRUCTURE OF THE BEC1054 RNASE-LIKE EFFECTOR FROM THE FUNGALPATHOGEN BLUMERIA GRAMINIS
1	Blugr2_6172	138	MLHAGQSGYYCGKSVLFSSSNIESKKRALNQVSMSSPKNSCNRGSCVVKVTGSTPKVTPVDRQMSEILGPGTTYLKPIRAIGGTESVDMVYYLAIRCALDICHKHQIIQKPTNGSKAKLCNPLMETQRSFRNVVRAID	s	40	36		0.363		2yh6D00	0.4225	Alpha-D-Glucose-1,6-Bisphosphate; Chain A, domain 4		d1krl.2	0.4242	Cystatin/monellin		4dx9A	0.4327	ICAP1 IN COMPLEX WITH INTEGRIN BETA 1 CYTOPLASMIC TAIL
1	Blugr2_3819	95	TNDWDCRGNTVYAYIIDRETADTFTNHCTGLDTNYCEINAGDIFEAKFQIAGSNPPGARVEVNFNKDFIISSVVYRFDNQAYYCTQLSTSTAAPY	154	45	41		0.788		1rdsA00	0.551	Nuclear Transport Factor 2; Chain: A,		d1rcla_	0.5568	Microbial ribonucleases		6fmbA	0.6023	CRYSTAL STRUCTURE OF THE BEC1054 RNASE-LIKE EFFECTOR FROM THE FUNGALPATHOGEN BLUMERIA GRAMINIS
1	Blugr2_3818	95	TNDWDCGGNTVYAYTIDREMFYSFHHECKTFNLFYVNIPQHQIFEAEFEIPGSNPPGAKFKLQFNRDFVIGHFIYKIDDEAYYCTQLSTSTTASD	154	45	41		0.779		1rdsA00	0.5529	Nuclear Transport Factor 2; Chain: A,		d1rdsa_	0.5529	Microbial ribonucleases		6fmbA	0.5906	CRYSTAL STRUCTURE OF THE BEC1054 RNASE-LIKE EFFECTOR FROM THE FUNGALPATHOGEN BLUMERIA GRAMINIS
1	Blugr2_3822	91	VNDWDCEQAYISADALEALMNSVARNREERERGSFFGASSEHYFTVLRNGDDLDYARAKFEISFNNEFKVGQLLMNIDDVITRCVDTNTRR	s	45	41		0.797		1rmsA00	0.5394	Nuclear Transport Factor 2; Chain: A,		d1rmsa_	0.5394	Microbial ribonucleases		6fmbA	0.5575	CRYSTAL STRUCTURE OF THE BEC1054 RNASE-LIKE EFFECTOR FROM THE FUNGALPATHOGEN BLUMERIA GRAMINIS
1	Blugr2_5805	102	QDYKCGNQKIKSKDIKKGLKNLATPSLTLQKTVIQSLYFGNGQTCYIANIPLSNYNGERGRLPPYYLVVDGDDKFLGVVMYENRIYTQCTPHAPEIIYQYSN	87	46	43		0.685		5gy6A00	0.655	Nuclear Transport Factor 2; Chain: A,		d5gy6a_	0.655	Microbial ribonucleases		5gy6A	0.655	RIBONUCLEASE FROM HERICIUM ERINACEUS (RNASE HE1)
1	Blugr2_5804	104	KIEDYTCLQVKIKAKYVEKALDFLKNPDNQMYRMPMTFWTCESDHYCYISALHTDDISFERRSTTPYYVVVDCNNDFRGVVVSIGTGYHQCTPKRPAVIIRASN	87	46	43		0.701		1futA00	0.6294	Nuclear Transport Factor 2; Chain: A,		d1futa_	0.6294	Microbial ribonucleases		1futA	0.6294	CRYSTAL STRUCTURES OF RIBONUCLEASE F1 OF FUSARIUM MONILIFORME IN ITSFREE FORM AND IN COMPLEX WITH 2'GMP
1	Blugr2_3198	88	LNSWVCGNEVTITPQMLSTALSKGSDREFTRVHFEKGEKLRRYIISVDDRPCDFNVPEFYSVIAYPDKSILRVERTINNAYEKCSEIH	107	58	55		0.81		3wr2D00	0.6826	Nuclear Transport Factor 2; Chain: A,		d3wr2d_	0.6826	Microbial ribonucleases		3wr2D	0.6826	RNASE PO1 COMPLEXED WITH 3'GMP
1	Blugr2_3196	88	LNSWVCGNEVTITPQMLSTALSKGSDREFTRVHFEKGEKLRRYIISVDDRPCDFNVPEFYSVIAYPDKSILRVERTINNAYEKCSEIH	107	58	55		0.811		3wr2D00	0.6825	Nuclear Transport Factor 2; Chain: A,		d3wr2d_	0.6825	Microbial ribonucleases		3wr2D	0.6825	RNASE PO1 COMPLEXED WITH 3'GMP
1	Blugr2_4007	171	SHFLRDGYKYAVTSSLVGYGDKPRGIHPQAAYYCSRYRQYSQAKINEVIAFAKAVSVFRHNRGSPTKLSYPLQVPIDGFRVNEIVIVHPISLHPQYFFDPAVEVTDYIIMDLDYNLITIVYTVIEEWRSVLFNQCFPLIQTKPTSQVFLYYPGSPFRLPKAIQPGKLAVIY	108	59	56		0.648		1rdsA00	0.5968	Nuclear Transport Factor 2; Chain: A,		d1rdsa_	0.5968	Microbial ribonucleases		1rdsA	0.5968	CRYSTAL STRUCTURE OF RIBONUCLEASE MS (AS RIBONUCLEASE T1 HOMOLOGUE)COMPLEXED WITH A GUANYLYL-3'-5'-CYTIDINE ANALOGUE
1	Blugr2_3979	193	SHFLRKGYNYAVTADLSGYGDKPRGIHPQAAYYCSRYRQYSQAKINEVIAFAKAVSVFRHNRGSPTKLSYPLQVPIDGFRVNEFVTVHPISLHPQFFFNPAVEVTDYIIMDIDFNLITIVYTVIEEWKSVLFNQCFPLIQTKSTSQVFLYYPGSPFQLPKAIQPEILAGIDDKIINMSKTHKAKRNDGKSHNK	108	59	56		0.641		4ixjB02	0.3562	TcpA-like pilin		d1rdsa_	0.5599	Microbial ribonucleases		1rdsA	0.5599	CRYSTAL STRUCTURE OF RIBONUCLEASE MS (AS RIBONUCLEASE T1 HOMOLOGUE)COMPLEXED WITH A GUANYLYL-3'-5'-CYTIDINE ANALOGUE
1	Blugr2_4964	68	AMLFPRSSSGSGSVHNPLDHIRAAIKKIKESRTPLESPDNKIKQLAKKLNFQFLIPIHVCPELNKNRK	111	61	58		0.421		4dqyB01	0.4392	Histone, subunit A		d2bbjd2	0.4465	Magnesium transport protein CorA		5b6bL	0.4782	COMPLEX OF LATS1 AND PHOSPHOMIMETIC MOB1B
1	Blugr2_4963	100	AVLLPRSSSSSQNYGHLINDVRAAISRIHSNGTPLKSPNSQVKDLARRLGYSFLIPISLPLEQNSIGCDNYVTNDSNRNLNLWVTTTKEGVQTSSALVDG	111	61	58		0.734		3g20A01	0.4811	Glycoprotein, Type 4 Pilin,Glycoprotein		d3g20a_	0.4845	Pili subunits		5bw0H	0.5013	THE CRYSTAL STRUCTURE OF MINOR PSEUDOPILIN BINARY COMPLEX OF XCPV ANDXCPW FROM THE TYPE 2 SECRETION SYSTEM OF PSEUDOMONAS AERUGINOSA
1	Blugr2_1394	132	DLITQFNCANQVYEPADVENFVESAAARLKLMSLRPSRQRNLEPYKPNHSRGGRELQRSKLPASNLKNSKVPKFVIINEHGHLTDMAWGSNALNQCDKRRVELLKSDFPWESEHQIKLWRSYTGTIQSNLKR	118	64	62		0.762		2j3tD01	0.4282	Beta-Lactamase		d1fusa_	0.5394	Microbial ribonucleases		1fusA	0.5394	CRYSTAL STRUCTURES OF RIBONUCLEASE F1 OF FUSARIUM MONILIFORME IN ITSFREE FORM AND IN COMPLEX WITH 2'GMP
1	Blugr2_5829	140	LQKNQIENDDLISQFNCANQVFSEGEVLNFFDAAARELALTRSSMIPKMPLLKPYDPNPSYRKHKPVYYSFMAFRLRNTKVPKHVIIDGEPDYVGMAWGFKAEHVCLRREVMPQDINRPWDSKRQAQLWETYKLLHQNKV	118	64	62		0.69		4ftxB01	0.4307	Beta-Lactamase,Dynein light chain 2a		d1fusa_	0.5746	Microbial ribonucleases		1rdsA	0.5767	CRYSTAL STRUCTURE OF RIBONUCLEASE MS (AS RIBONUCLEASE T1 HOMOLOGUE)COMPLEXED WITH A GUANYLYL-3'-5'-CYTIDINE ANALOGUE
1	Blugr2_3868	104	IILDGVYRCPGLGYDLDAKEVAQKVDSININAEKEDWYDFEENGVQYKNIYHSVVENSEVAKHIFIKANKNKDVVAVGVHQTSEMIQCQHIPAEVHSNKTSALK	125	71	69		0.712		5gy6A00	0.5387	Nuclear Transport Factor 2; Chain: A,		d5gy6a_	0.5387	Microbial ribonucleases		6fmbA	0.58	CRYSTAL STRUCTURE OF THE BEC1054 RNASE-LIKE EFFECTOR FROM THE FUNGALPATHOGEN BLUMERIA GRAMINIS
1	Blugr2_3869	119	IILDGVYRCPGLGYDLDANEVAQKVDSININAEKADWYDFEENGVKYQNHHLFGEYQTSDEKDVVIAVNEDKSSVKVSVFRGKELLDCQHIPAEDAVKSKGRTSKGRTSKGSPSRAARR	125	71	69		0.656		5gy6A00	0.5001	Nuclear Transport Factor 2; Chain: A,		d5gy6a_	0.5001	Microbial ribonucleases		6fmbA	0.5326	CRYSTAL STRUCTURE OF THE BEC1054 RNASE-LIKE EFFECTOR FROM THE FUNGALPATHOGEN BLUMERIA GRAMINIS
1	Blugr2_4588	120	QVRTYQAQQGADCDGSVYTVGMINEVIDSYCVDLVNQKALGNVDHLYRYNMAVNSAISHYYLPLPYVDIYGRVLEDATPLHFAAVQGDCQFQHVAKFKFGPPQDLVVTLANREVCDPYYR	s	74	72		0.798		3wr2D00	0.5979	Nuclear Transport Factor 2; Chain: A,		d3wr2d_	0.5979	Microbial ribonucleases		1rdsA	0.6038	CRYSTAL STRUCTURE OF RIBONUCLEASE MS (AS RIBONUCLEASE T1 HOMOLOGUE)COMPLEXED WITH A GUANYLYL-3'-5'-CYTIDINE ANALOGUE
1	Blugr2_4586	123	ALIYWRIQQGAKCGASIYRQETLENAIKPHCRINSDGKSEIILTDDMKRSYIIPEPPTPLYYLPLPSTDGNGEIVSEDPTDYHVVVDSNCDFNVVTKVVNVADDGVTVDNETRQDCVPDKPST	s	74	72		0.823		1rdsA00	0.5873	Nuclear Transport Factor 2; Chain: A,		d1rdsa_	0.5873	Microbial ribonucleases		1rdsA	0.5873	CRYSTAL STRUCTURE OF RIBONUCLEASE MS (AS RIBONUCLEASE T1 HOMOLOGUE)COMPLEXED WITH A GUANYLYL-3'-5'-CYTIDINE ANALOGUE
1	Blugr2_5828	121	WPINEGATCQQDAWDGDALISIRDQNCGWRGNDYTLWNPDNLPYSRSASGSQSNEFYIRLPRSRPLESFYAGEMSNNYAVFDRNCNFAKVVYLDYSLAISGTGVDQSVVEDCERGYNPARF	132	76	73		0.778		3wr2D00	0.5755	Nuclear Transport Factor 2; Chain: A,		d3wr2d_	0.5755	Microbial ribonucleases		3wr2D	0.5755	RNASE PO1 COMPLEXED WITH 3'GMP
1	Blugr2_5830	121	WPINEGATCQQDAWDGDALISIRDKNCGWRGNDYMLWNSESLPYSGSASGSQSNEFYIRLPRSRPYEAFYAGEMSNNYAVFDLNCNFAKVVYLNIFQDISGGDVSPYIVDNCQRGYHPTRF	132	76	73		0.803		3wr2E00	0.6141	Nuclear Transport Factor 2; Chain: A,		d3wr2e_	0.6141	Microbial ribonucleases		3wr2E	0.6141	RNASE PO1 COMPLEXED WITH 3'GMP
1	Blugr2_5168	85	DGWTCAGRNYEGVNVRAQARHWVGEGNLKGSDFRASNRSKLHFFEVGEGLILTEWVRAYCTLTGDIYNLRYLDQDTNEWNECDRY	139	80	77		0.579		1rdsA00	0.6549	Nuclear Transport Factor 2; Chain: A,		d1rdsa_	0.6549	Microbial ribonucleases		6fmbA	0.6553	CRYSTAL STRUCTURE OF THE BEC1054 RNASE-LIKE EFFECTOR FROM THE FUNGALPATHOGEN BLUMERIA GRAMINIS
1	Blugr2_5169	97	DGWTCAGSDFDGDQVRGQARHWVDQQKTKFSDFQTHDGVQLCHFELGEGNQLTQSITGFRAYCDEPGDVYNVRYWDVSSRTWVLCTHYDIDFESDYR	139	80	77		0.719		3wr2D00	0.6483	Nuclear Transport Factor 2; Chain: A,		d3wr2d_	0.6483	Microbial ribonucleases		3wr2D	0.6483	RNASE PO1 COMPLEXED WITH 3'GMP
1	Blugr2_2746	117	MFGRPSGPDCRATGITAKCHNVNFSSSRIEKAMKKAMKVYKLPRGLWEQNELSYIGYHPENGHEICYPLTMTRNEITESGGIQAFVYLNQVCRFSTVMQMFSDGQFTTHNDCEIIRK	146	87	83		0.761		1rmsA00	0.6562	Nuclear Transport Factor 2; Chain: A,		d1rmsa_	0.6562	Microbial ribonucleases		1rmsA	0.6562	CRYSTAL STRUCTURES OF RIBONUCLEASE MS COMPLEXED WITH 3'-GUANYLIC ACIDA GP*C ANALOGUE- 2'-DEOXY-2'-FLUOROGUANYLYL-3'-5'-CYTIDINE
1	Blugr2_2747	117	MFGRPSGPDCRATGITAKCHNVNFSSSRIEKAMKKAMKVYKLPRGLWEQNELSYIGYHPENGHEICYPLTMTRNEITESGGIQAFVYLNQVCRFSTVMQMFSDGQFTTHNDCEIIRK	146	87	83		0.758		1rmsA00	0.6551	Nuclear Transport Factor 2; Chain: A,		d1rmsa_	0.6551	Microbial ribonucleases		1rmsA	0.6551	CRYSTAL STRUCTURES OF RIBONUCLEASE MS COMPLEXED WITH 3'-GUANYLIC ACIDA GP*C ANALOGUE- 2'-DEOXY-2'-FLUOROGUANYLYL-3'-5'-CYTIDINE
1	Blugr2_5085	182	EEAQLRRVLAQDESSSHNTVMHAAVQDQITDSLGADSLASSNGGFDANNAFLAKRHMDKPSELVFSCVTGQNKTITAKFGMVIDSLTHACKAIGEPGRVRAKWPYPATIEADNYTEHGPYFVWKVGYRPPTQKRLALAANEKKSDAETPHIIATYNCDLLDVVTEDLVSGKYEYCTRKWVEI	148	88	84		0.583		1r5tB00	0.3467	Cytidine Deaminase; domain 2,Cytidine Deaminase		d2kcqa1	0.3756	JAB1/MPN domain		2kcqA	0.3686	SOLUTION STRUCTURE OF PROTEIN SRU_2040 FROM SALINIBACTER RUBER (STRAINDSM 13855) . NORTHEAST STRUCTURAL GENOMICS CONSORTIUM TARGET SRR106
1	Blugr2_5086	193	EEAHLSRVLVQDESSSHNTVMHAAVQDQITDSLGADSLASSSGGLDAITGFLKKRLFIEKKRIMMYDCMNANNQVESALFSRANTALIHACFAIGQIKNSTIGAATPTIVSVAKFNSPPPYYAWNIENKSPKHKKKGSKKSKNKREEAEEKVEEKVQEKFVIASEDCKMLGVVTRDTRDNLLYPCEKQWHVEL	148	88	84	Origin recognition complex winged helix C-terminal(Pfam)	0.52		1jbsA00	0.4399	Nuclear Transport Factor 2; Chain: A,		d1jbsa_	0.4399	Microbial ribonucleases		1jbsA	0.4399	CRYSTAL STRUCTURE OF RIBOTOXIN RESTRICTOCIN AND A 29-MER SRD RNAANALOG
1	Blugr2_3609	152	IPYPMLTLPSDSGMSQIVMGQERAGYICKTGTSAIFITQKRIQRALEKARRHIKNSSPGSLRDNARQNKFPMAFTDAKSFGLPRDSILWPVNARRKLVQGKKIQGSGRIVTNTDLDLRGLLYQDTMGIRRCKFYQNYKRKSVQRSAQTSGRW	151	90	86	Microbial ribonucleases(Gene3D)	0.647		1ch0C00	0.599	Nuclear Transport Factor 2; Chain: A,		d1ch0c_	0.599	Microbial ribonucleases		1ch0C	0.599	RNASE T1 VARIANT WITH ALTERED GUANINE BINDING SEGMENT
1	Blugr2_6914	153	EKYGYTCRPDTDQRITFENKKLLKILTKSCNNIKSATSTELIKNAELNKSPAYLYQVKKFGYPEDSIVVRVPGPKGVGTGFIITNRQCGIHTLLYMNIEGLRRCYHGTISNLLHNKVNELFYAPVAMEMPHSSPFQSSVGHSSHSGSNSPRRR	151	90	86		0.678		4ls4A00	0.4023	YaeB-like fold		d4ltta1	0.4093	RelE-like		3sojA	0.4044	FRANCISELLA TULARENSIS PILIN PILE
1	Blugr2_6036	72	TITGYICGNVWFHIEKVENTSFVAKSVHDAKLSTHYTSFTRIPYPEVVDFYENGDTQKRYYSIPSWRTARNI	s	s	s		0.519		1rn4A00	0.5983	Nuclear Transport Factor 2; Chain: A,		d1rn4a_	0.5983	Microbial ribonucleases		1rn4A	0.5983	HIS92ALA MUTATION IN RIBONUCLEASE T1 INDUCES SEGMENTAL FLEXIBILITY. ANX-RAY STUDY
1	Blugr2_5142	83	LTGYDCQGHFISVNVINHAINSDISSKSGRHSYQENAGLHPENRSARISYNVDGDPYWGAWVEYGQNKEILEVYSSSGKCGPC	s	s	s		0.722		5gy6A00	0.5823	Nuclear Transport Factor 2; Chain: A,		d5gy6a_	0.5823	Microbial ribonucleases		6fmbA	0.6085	CRYSTAL STRUCTURE OF THE BEC1054 RNASE-LIKE EFFECTOR FROM THE FUNGALPATHOGEN BLUMERIA GRAMINIS
1	Blugr2_6220	89	APYDCDGIHITMNDVSRTYNLVNSRKYESQLFIISLGKFYSYKTVLLFPMSFEDSSQAAQGGEFYLVMTLNRSECGVVQKIGSEYKKCS	s	s	s		0.771		3wr2B00	0.6796	Nuclear Transport Factor 2; Chain: A,		d3wr2b_	0.6796	Microbial ribonucleases		3wr2B	0.6796	RNASE PO1 COMPLEXED WITH 3'GMP
1	Blugr2_5153	90	MIGYQCDRDIIPSELVENAIRGSYKYLYEEQYDKLINFDVEDKINVVLSHQSRFGEDYSFWASHNKWGDLIGVFYRDGTFDRDCYTVPFN	s	s	s		0.757		1rdsA00	0.6229	Nuclear Transport Factor 2; Chain: A,		d1rdsa_	0.6229	Microbial ribonucleases		6fmbA	0.629	CRYSTAL STRUCTURE OF THE BEC1054 RNASE-LIKE EFFECTOR FROM THE FUNGALPATHOGEN BLUMERIA GRAMINIS
1	Blugr2_5180	98	IYVYACKNYMFTMTAVDEAIASVPHSHMHGKFAKDSRGGLGRKIKIPLHFSDEDKMGVYVILETYTNNIMDVMVHPDGEPHRGEFCRIKKIEDEEDDD	s	s	s		0.694		4birA00	0.567	Nuclear Transport Factor 2; Chain: A,		d1rmsa_	0.5737	Microbial ribonucleases		1rdsA	0.5748	CRYSTAL STRUCTURE OF RIBONUCLEASE MS (AS RIBONUCLEASE T1 HOMOLOGUE)COMPLEXED WITH A GUANYLYL-3'-5'-CYTIDINE ANALOGUE
1	Blugr2_85	104	LDILKSTCIDVEISPELIHAALIDGCYELQNSQNNSWDIPRLIKYNRQRKEFCYLINTLSLREQIAGRFIPYACFNRQCKFKSVLYSMGRETGAPTFKCETEYQ	s	s	s		0.761		1rdsA00	0.6499	Nuclear Transport Factor 2; Chain: A,		d1rdsa_	0.6499	Microbial ribonucleases		1rdsA	0.6499	CRYSTAL STRUCTURE OF RIBONUCLEASE MS (AS RIBONUCLEASE T1 HOMOLOGUE)COMPLEXED WITH A GUANYLYL-3'-5'-CYTIDINE ANALOGUE
1	Blugr2_7085	105	FECTAASFPDEDLETTRQIACASPDIGKAHPIDPIVSEAKIQSLYQWNLTESLVPEEIRSNALMHLNHECKISAITMSSKDNHTEICHRYRAPREIPLPYATTWL	s	s	s		0.647		1rclA00	0.5636	Nuclear Transport Factor 2; Chain: A,		d1rcla_	0.5636	Microbial ribonucleases		1rclA	0.5636	THE THREE DIMENSIONAL STRUCTURE OF GUANINE-SPECIFIC RIBONUCLEASE F1 INSOLUTION DETERMINED BY NMR SPECTROSCOPY AND DISTANCE GEOMETRY
1	Blugr2_5533	115	QLPAAGSEIVHDCNGKKFKHSTVQKTARIALKAIQEYVAGTRKIGLKSDLRVEKSFFDPKTKTFRTSFNWPLRSSARKFAPGTRGRYRIILSDTGFLNDVVYVDNNKQLKSCTKE	s	s	s		0.726		1rdsA00	0.7206	Nuclear Transport Factor 2; Chain: A,		d1rdsa_	0.7206	Microbial ribonucleases		1rdsA	0.7206	CRYSTAL STRUCTURE OF RIBONUCLEASE MS (AS RIBONUCLEASE T1 HOMOLOGUE)COMPLEXED WITH A GUANYLYL-3'-5'-CYTIDINE ANALOGUE
1	Blugr2_3453	116	LGTGNKGTFVCGAKSHPRSKVERLVQKFATKLKPLGEEARKPFLYKGNLLGIMTRENGPYYQKQIVGLRSRFTSKSSNKSFIILDKDRVLAAVAFNSGGNTFTKCSTKLGKGSAVV	s	s	s		0.69		5birA00	0.6631	Nuclear Transport Factor 2; Chain: A,		d5bira_	0.6631	Microbial ribonucleases		5birA	0.6631	DISECTING HISTIDINE INTERACTIONS IN RIBONUCLEASE T1 USING ASN AND GLNMUTATIONS
1	Blugr2_5816	116	NYQHWDIDSAVNCQNNIWTSNYLKQVRLRYCNHPPSPQSLVDISRHPNSQLHSNRSTNIYFLSIPRPGPDGELGDDVSNYYMLVDADCNYYSVVGLNARYAQGFVLNSQTVPCRLA	s	s	s		0.659		3whoC00	0.6532	Nuclear Transport Factor 2; Chain: A,		d3whoc_	0.6532	Microbial ribonucleases		3whoC	0.6532	X-RAY-CRYSTALLOGRAPHIC STRUCTURE OF AN RNASE PO1 EXHIBITING ANTI-TUMORACTIVITY
1	Blugr2_3602	123	STAKLLETRSGRSSVMSTKYICSEEASFYGSEIYSQVSNSKSQSHTSMLSSDIQNYGGSTYIHYNNVLPQSVESFLYPISSTSSSSNEDSSTYFVLLNCYWDILGMVVSYGSDGAARCAEMAL	s	s	s		0.592		3wr2D00	0.5808	Nuclear Transport Factor 2; Chain: A,		d3wr2d_	0.5808	Microbial ribonucleases		3wr2D	0.5808	RNASE PO1 COMPLEXED WITH 3'GMP
1	Blugr2_3121	127	LRIHDDYNIFRNGGRRPILNSNFGMTCQLYSVYNVNQILDFTRTAYQIIEDPNQGLDTCTFDPFPQEVLYIYRIGTTYLEDTGMKIFLPDFTNTKAVKERLPDCVLLIGAPSSTALRAINNSMFLAK	s	s	s		0.582		3ahsB00	0.4788	Nuclear Transport Factor 2; Chain: A,		d9rnta_	0.5191	Microbial ribonucleases		1ch0C	0.5225	RNASE T1 VARIANT WITH ALTERED GUANINE BINDING SEGMENT
1	Blugr2_3452	127	TRKQGTLKPMYVCGNSAYPVPAVMNALDAVRRLFRKHKTNQLVRYTGTTRLPIFTGQTGEFYEGKIKGSILWDFSSTKRKVKGYVIVNKQRDVGSLVGVVGIGDEGTYSVCEKKMLRSTRSSALNQT	s	s	s		0.748		1rmsA00	0.6132	Nuclear Transport Factor 2; Chain: A,		d1rdsa_	0.6192	Microbial ribonucleases		1rdsA	0.6192	CRYSTAL STRUCTURE OF RIBONUCLEASE MS (AS RIBONUCLEASE T1 HOMOLOGUE)COMPLEXED WITH A GUANYLYL-3'-5'-CYTIDINE ANALOGUE
1	Blugr2_5530	141	LVRSTNTPPKSHVKADNYDDPTKVLVFNCDGQIFSSRRIRSAARSACKVIRKKKRSFWNPNNLNLKVYESSVKVDTIGDKNIVSVDNTFSWPIKSGIYRLLPAKKGRYRIILNLRCRVLKLMYIKKGQYRACSLKTWSPKT	s	s	s	Microbial ribonucleases(SUPERFAMILY);Microbial ribonucleases(Gene3D)	0.597		1fusA00	0.6077	Nuclear Transport Factor 2; Chain: A,		d1rmsa_	0.6156	Microbial ribonucleases		1rmsA	0.6156	CRYSTAL STRUCTURES OF RIBONUCLEASE MS COMPLEXED WITH 3'-GUANYLIC ACIDA GP*C ANALOGUE- 2'-DEOXY-2'-FLUOROGUANYLYL-3'-5'-CYTIDINE
1	Blugr2_3601	142	VAVRRDNVRMGSMRVRARSVGDPVPALKPEDKGVLCEQNRFYSREYLSGAAAKALEEKESCKARNVFCMFPMAFAAYGYSTPALPSIYPVLSDGTMYENNSSLQGKHDRVVLTATGQVLGATTSKPLEDGTGNYYAPCAVVS	s	s	s	Microbial ribonucleases(Gene3D)	0.722		1rmsA00	0.6781	Nuclear Transport Factor 2; Chain: A,		d1rmsa_	0.6781	Microbial ribonucleases		1rmsA	0.6781	CRYSTAL STRUCTURES OF RIBONUCLEASE MS COMPLEXED WITH 3'-GUANYLIC ACIDA GP*C ANALOGUE- 2'-DEOXY-2'-FLUOROGUANYLYL-3'-5'-CYTIDINE
1	Blugr2_3600	145	LVNCNATNALFLCNGVEFSLAQAKTQVSYAYTVKLSETWERKQRSRHAVYPLRFNQLGYEKSYIFPIHQDSNKLMSCYVNYSDSEANGRYRCPLYVSNYMVVMDDHDNLMGMVWHHNHDYYHCERIDFEGDDIPLASLASDPEYA	s	s	s		0.697		1r5tD00	0.4008	Cytidine Deaminase; domain 2,Cytidine Deaminase		d4hohc_	0.6419	Microbial ribonucleases		4hohC	0.6419	RIBONUCLEASE T1 (THR93ALA MUTANT) COMPLEXED WITH 2'GMP
1	Blugr2_3604	181	LFALKTSSVSATVGFKNLIRRGHSTSRLEYRPYSSEFKMNYIAFNCDKRIYLLPYIENVAQVGMQNQANGDQDKGSVKIGLEHSSIFHELYKNEKESEDRPYFIHQIPAIWYEEDEDVVSGPDFVVSAIDGAVMDVITMKEDFNYEKCIPIKSEFQGKPTLITSKSSHFDGWEVYGEDPTS	s	s	s		0.526		4rntA00	0.5369	Nuclear Transport Factor 2; Chain: A,		d1rmsa_	0.5502	Microbial ribonucleases		1rmsA	0.5502	CRYSTAL STRUCTURES OF RIBONUCLEASE MS COMPLEXED WITH 3'-GUANYLIC ACIDA GP*C ANALOGUE- 2'-DEOXY-2'-FLUOROGUANYLYL-3'-5'-CYTIDINE
2	Blugr2_3037	282	VDRMVLVSENLGHQGFYGIYQKKDFPYNTASTDFPALVPNSDIHVRKSSIGQLTTYAAYCSTRFSEHDIIQKITKEWKQITEEKYFNLNLDKDMETACYEIIRNTEPNHLKISNLKSHSECSDGVLVSLILSNSIKVVGPYSSFAPVIPTGDLTILADVGLSINQIILWGEAYRLSRVLRSKIKILVWYHGQLHIFEEITGQQNRWVPITKVGKEEENGKEIYEYFSQRIMGLTEFQKEVSKASKLGSKTRLTVVKDNKFPSLFYEDPTGNIAYTSIIGSKV	3	2	2		0.755		1j2qE00	0.3375	Glutamine Phosphoribosylpyrophosphate, subunit 1, domain 1,Glutamine Phosphoribosylpyrophosphate, subunit 1		d1j2qe_	0.3375	N-terminal nucleophile aminohydrolases (Ntn hydrolases)		6qm8V	0.3416	LEISHMANIA TARENTOLAE PROTEASOME 20S SUBUNIT APO STRUCTURE
2	Blugr2_954	284	NHLVFVTSDTSDNNYRVFAHHGNEFPQADDILMTTSPIEGTGTSTAVYCSVALEGHQIVARIKRSKMLQTDLAYKYINPQPDQPVTCWDNILATMSKHDRPRVNYSELEQTVCTPQTISYLSYTGFISVIGDYERFFPKKGSGDDRPFIVAERFSLDQLIEKGQIFRRTDWDKESIALAWYQGYLHLFEAGPNGWHPLTKIGHESENGRMILMYMLGTNPNIWDVSSHLSFRIDNYLKKLKEEGEFKQFYHHLLDTHHSHTLGNQLDLAKLQSFVPTGKISRAA	3	2	2		0.831		4fwiB00	0.3421	Rossmann fold		d1ytub3	0.3443	Ribonuclease H-like		4fwiB	0.3421	CRYSTAL STRUCTURE OF THE NUCLEOTIDE-BINDING DOMAIN OF A DIPEPTIDE ABCTRANSPORTER
2	Blugr2_953	286	LNRMVLVTDKQSDYSYTVIPHVNTLIPAPENTYMSSLPIQYSSTTSAVYCSAIMNSEEIVKSISNSAKEAKEDKDQKNNIDDELQLNEIKCFENIKAVAKKTWFRAVHSSQLDQSLCQTKTLIDLFHHGVILPPKKYNKFFPKNGTGATTRIVVDKINIGDIVQDGKIYHHTEWDANLSALAWYQGNLHIFKIGKHGWYPLTKIGNEALNGPMIYLFMLGTSTKPWNSKKFRYDEVESGLKVLGESRQITSFNNYLRLSSIPPSSQVKMKLAKLSAISPVGTIGTK	3	2	2		0.835		1ytuB01	0.3465	Nucleotidyltransferase; domain 5		d1ytua3	0.3459	Ribonuclease H-like		4yapA	0.3308	CRYSTAL STRUCTURE OF LIGG-APO FORM FROM SPHINGOBIUM SP. STRAIN SYK-6
2	Blugr2_3066	287	WNRVVMVADKFEQSYSVHYIPGGPRLPIPQNEEILVTPYKISNSGTSITAYCSLSLGLAQIIENVFPQASKPHEQPDLEFAKNKNDYGYCKKKIDELSKNSRSEVEMKDLGKDRCNNAIISQLALESKLRVTGMFGCFAPYKSAKVPTVLATDPVRLAKDVWEPIMSINDEEEPIKYVLAWFQGHLYVFQIYWGDTGYWQLVTPIGNEKNNGRVIYDFIFKNNSDLIKLTDSLKRTLRNHDNSMDPGPSNAQTKALTRKNFKSLPTLHSLKLISISGFLLCDAPEEP	3	2	2		0.785		3f73A04	0.3436	Nucleotidyltransferase; domain 5		d1k0ia1	0.3327	FAD/NAD(P)-binding domain		2wvrC	0.3383	HUMAN CDT1:GEMININ COMPLEX
2	Blugr2_1007	287	TNNHGEGSYSVYGKPDNYQFPTFPLHSRIFKTKTKVTALGTHVALYCSYAMRSQGIVQRFALMMPTLTHCSHYGFSTVPQNADYCLNHISRSIPLQRGEVSVNQTMVNERICAPDTLTYLTYMDETSIYGIYSNFFPPKRSTYFNVNVNKMFNLKDLVLNGKILLIQPPRSGARGMAWIQGHLHIFETALNGWTPETKIGLESQNGHKIFALIIQHYYLTFTTYSNLSIRLNYHLQIPKNSYFNPIAHFKDTDHMQAQIAKQLGEIDLGILVQSNAVGKIKRATAYS	3	2	2		0.82		1j2qG00	0.3328	Glutamine Phosphoribosylpyrophosphate, subunit 1, domain 1,Glutamine Phosphoribosylpyrophosphate, subunit 1		d1j2qg_	0.3328	N-terminal nucleophile aminohydrolases (Ntn hydrolases)		2wvrC	0.3474	HUMAN CDT1:GEMININ COMPLEX
2	Blugr2_952	287	QPSNHLVLVTSDISDYSYRVFPHQGNEFPRADGIIMSTSSIDGTRTSTAVYCSIFLGSQGIITMITKFPMLQTSLVYETIIPEPEQLQTCWENIKDTVKKLRGVRVKYSELEQTICAPKTISYLAYTGSVLVIGDYQHFFPRRESRALRPIIVSERFSLDQLIENGQIFRRTDWDKESIALAWYQGYLHLFEARLNGWYPLTKTGLESQNGRMILMYMLGTDLEIWNSYGRLSTRINNQLRKLKGDGEFENFYNRLWDPGYPHTSGKQLDLAKLQSFVPMGKISRNI	3	2	2		0.805		3f73A04	0.3467	Nucleotidyltransferase; domain 5		d1ytub3	0.3371	Ribonuclease H-like		6qm8V	0.342	LEISHMANIA TARENTOLAE PROTEASOME 20S SUBUNIT APO STRUCTURE
2	Blugr2_345	289	FNRLVLVGNDALESLYNVYEPSSEGFPKPIGDIRMSKVQTKTLGTYQALYCSRSLKSREIAKRLTENLPNLNHRSHYTANFIRPALTECHSHLESLKLGQPEGEILWSSVDRKKCTPELILNLSYHNIVTVTGPFQDFFPVPDSFKIKVKIEEQLNLADLIDNQRIFRNKKWSKNHVVLAWYQGNLQLFQWVDGRYWYPVTSVGAETSNGLKLFYFVLGLDHKIWNLAPHVSIAINRSLESSQWRRHEEKILQYVYQESESLNDNIEIPTGLLTSSPVKGQLYRKFIKR	3	2	2		0.847		3f73A04	0.3463	Nucleotidyltransferase; domain 5		d2dwqb1	0.3543	P-loop containing nucleoside triphosphate hydrolases		1xmjA	0.343	CRYSTAL STRUCTURE OF HUMAN DELTAF508 HUMAN NBD1 DOMAIN WITH ATP
2	Blugr2_5383	289	FNRLVLVGNDALESLYNVYEPSSEGFPKPIGDIRMSKVQTKTLGTYQALYCSRSLKSREIAKRLTENLPNLNHRSHYTANFIRPALTECHSHLESLKLGQPEGEILWSSVDRKKCTPELILNLSYHNIVTVTGPFQDFFPVPDSFKIKVKIEEQLNLADLIDNQRIFRNKKWSKNHVVLAWYQGNLQLFQWVDGRYWYPVTSVGAETSNGLKLFYFVLGLDHKIWNLAPHVSIAINRSLESSQWRRHEEKILQYVYQESESLNDNIEIPTGLLTSSPVKGQLYRKFIKR	3	2	2		0.856		1j2qB00	0.3438	Glutamine Phosphoribosylpyrophosphate, subunit 1, domain 1,Glutamine Phosphoribosylpyrophosphate, subunit 1		d1ytub3	0.3464	Ribonuclease H-like		1j2qB	0.3438	20S PROTEASOME IN COMPLEX WITH CALPAIN-INHIBITOR I FROM ARCHAEOGLOBUSFULGIDUS
2	Blugr2_6783	289	HMKRLVVVGSDSGYSHYGVYNPGSGSQFPQIEDEYDITTTRNRVGEPGTYVRAYCSFSLKERRIVEIITSSLNPVTAYSHRGFGVTHQAEMDCLKKINEILITHADESSLSLREILRNRQCPDGVIASLAFQNLLSIVGEYRYFSSLGRGEGIKVNADTPLAMASVISPDQFVGEETRKTGQTALAWYVGHLFVFERHEILWRPKTKIGEQLWQGHDLEMKLLNHFHQPRQFKKFLDTIRAQVEISGPCDLPYTCDLRKVAGIKMAAFAALPVIDLGMLPAITPDGALG	3	2	2		0.844		1j2qB00	0.3558	Glutamine Phosphoribosylpyrophosphate, subunit 1, domain 1,Glutamine Phosphoribosylpyrophosphate, subunit 1		d1j2qb_	0.3558	N-terminal nucleophile aminohydrolases (Ntn hydrolases)		6heaC	0.3562	PAN-PROTEASOME IN STATE 3
2	Blugr2_149	292	SKLFHRIALVSDGPEGFCYGVYQNPNGNSFSFPSQDPDIFSSTGPKPDIGTNVRAYCSNKWGRSEIIAHLAKYLGDRTHNSQSGLAEEYEAEEKCRRSISKLIQESPRIKQASLTKILEIGHCNEQMIANQAVRGVIKVTGAFRRFSPSNDESYYIIDADKPLSIGRVVSNDEIFMVTKVEQGFMALAWYQGHLHLFKRDLNDDLWHPITDLIYSQRNGQIISQYVWDAHDKLSEIKRRLEEVRDQTGSTGLKKNIDRPESGNIITERELSIFIKNTHLNKLVADPAKGWLG	3	2	2		0.841		6he7C00	0.3628	Glutamine Phosphoribosylpyrophosphate, subunit 1, domain 1,Glutamine Phosphoribosylpyrophosphate, subunit 1		d1j2qe_	0.3615	N-terminal nucleophile aminohydrolases (Ntn hydrolases)		6he7C	0.3628	20S PROTEASOME FROM ARCHAEOGLOBUS FULGIDUS
2	Blugr2_1362	293	MDRLVITSYGADAHYGVYAPLPTGHFPVPDDASGIYMTKSVVKGPGTYNTNYCSKDLDSATLVQRLIAGLTPLPDSNHYFFGTSPEELETCEEAIPEPEDPNAAPLAMSQVMQTPACTARALAGLARAGRISIVGPHDAFAPSASAAPRTLRADTPVPMVDLISANHAFRRWDTNRVRALAWYQGHLQLFANCPNQDVWYLYQGIGNETRGADLISKFLTAINFGYGHSSKLLRGSEDPHQPGWEPGQANESSIHYKETNTVQEALNPTPLWGVVGRWEDCESKEIDYYFSWH	3	2	2		0.819		6qm7N00	0.3368	Glutamine Phosphoribosylpyrophosphate, subunit 1, domain 1,Glutamine Phosphoribosylpyrophosphate, subunit 1		d1j2qe_	0.3401	N-terminal nucleophile aminohydrolases (Ntn hydrolases)		6hecB	0.3409	PAN-PROTEASOME IN STATE 4
2	Blugr2_3071	297	QRRRMVLVGDDLQKNYFTYKVPWPSSFPQPKNNKIFISIYTGSDKNQLLASYCSVYLKTSAIIGQVAYGLLEMNNPSKLRFSKKDKMYYTCKKYITDQWKEFNSRGSPKQLKIGLYLVLYKNKCTTSTISRLAFEEEISVIGKHKCFAPPANTILRGKPIIDASWRLTMEEEVYQAKALMGKNSKNTYAIAWYQGYLHLFRRVPQKPDSWSLVTSIGKEINNGKLIYDFIVQSFNQIKINVKDLETKELDWVSLKTKNPDKYSETPLRKDYQKKILKKILDSPGMVKVDGQIICPEK	3	2	2		0.825		6qm7b00	0.3664	Glutamine Phosphoribosylpyrophosphate, subunit 1, domain 1,Glutamine Phosphoribosylpyrophosphate, subunit 1		d1j2qb_	0.3524	N-terminal nucleophile aminohydrolases (Ntn hydrolases)		6td5N	0.3667	LEISHMANIA TARENTOLAE PROTEASOME 20S SUBUNIT COMPLEXED WITH LXE408 ANDBORTEZOMIB
2	Blugr2_958	298	LNRLVVVTNNPSSQNYIITDAHTPKFTEFDSSPHMYMAKFDGLGVGTYSTVYCSTKRGPDEMAQDITAGRWEMTNARFHAHTADNEHLSPCLNEVKQKLDKREESKYKSIPKDQILFSDLDHDICTPDLIAKMAYMDVLSVCGKYRSFAPKTSHAKLYIDADKPLELAKLVFKGQIFPGKHWKENHVALTWYQGNLHLIQKRNGSWYLLTNLRNESLNGAMIYFYMLGIEPQTWNLKEGLSAEIERLLKLEGSMYGIEAPNMPHAYRELITEGMQRVQVNAGRFRSFAFAGVFGEVEE	3	2	2		0.841		6avoF00	0.3371	Glutamine Phosphoribosylpyrophosphate, subunit 1, domain 1,Glutamine Phosphoribosylpyrophosphate, subunit 1		d4r67x_	0.3341	N-terminal nucleophile aminohydrolases (Ntn hydrolases)		6ae9B	0.3506	X-RAY STRUCTURE OF THE PHOTOSYSTEM II PHOSPHATASE PBCP
2	Blugr2_3074	304	KETNRLVLVGNEAVNNYAMYEPPPSLLFPKPKNKAILMAKYQAEQEGTSITSYCSYILDMASIMREVSVDLTKKPRIFDLEFEAHSVSFSECYSKIMNHWYLHQRPISLKFIQLNYQCTKAHVAKLAAEGSVKVIGNYRCFAPSYDGNRITIDADSETELSQDSSHREAFYGEEINDMVDILVWYQGHLHVFRGQSRLGSYWYQLSSIGHEENNGKFIHDFISKNVDSFQNFKSVLEKKKSSFQARPGRTTHSGLQEMRISIFKHLKMRKFVHHSLKMLMVSGRVYCRDGSLKPLAGDMAQFRQ	3	2	2		0.809		5le5Q00	0.3377	Glutamine Phosphoribosylpyrophosphate, subunit 1, domain 1,Glutamine Phosphoribosylpyrophosphate, subunit 1		d5le5q_	0.3377	N-terminal nucleophile aminohydrolases (Ntn hydrolases)		6he8C	0.3381	PAN-PROTEASOME IN STATE 1
2	Blugr2_3065	306	DNPRSRLVLVGDEVNNNYRTYHMPQNHYFPKTNDKNILMAPHKISEKDTLVTSYCSRNYNMISIMNGISHGLTEMTHQSSLELIKKADIYRVCHEKIKLWWITSMDSELDSNPFISMNSIYYLTKCTASQIMRLASEGHVQVHGEFRCFVPYTYEDKPIIHAEKHIKMDREIWKGQAFFGMYETRHQYALAWFHGHLHVFKRARGFDSIWYLDTTLDNVRRNGIKIYDFMLRNYNPFENFTLMLEKHKETIFEKSPSGKLKVFKKFIQRKSEKNVNKFLHNGLDMIQITGWLHCPIDKTPSNLGKK	3	2	2		0.831		6qm8b00	0.3488	Glutamine Phosphoribosylpyrophosphate, subunit 1, domain 1,Glutamine Phosphoribosylpyrophosphate, subunit 1		d1j2qd_	0.3393	N-terminal nucleophile aminohydrolases (Ntn hydrolases)		3milA	0.3451	CRYSTAL STRUCTURE OF ISOAMYL ACETATE-HYDROLYZING ESTERASE FROMSACCHAROMYCES CEREVISIAE
2	Blugr2_3072	311	PISRMVLVGNKAGPNYGVFHMPQPQRYPTPKIKNIIVLQHKKSRKNTQLTAYCSATLDMITIMREISRGLRKLDSATELKFSKDDAKYNRCKDTFQKLMAGLPQRKIYEHKIIEMHHLLRNDRCSSGEIARLSSEGLLHVTGDLSCLAPMTSKNKDGQEIKSNYITRVKQDFWQSRAFISWENSPYYALVWYQGYLHLFRLQIRESIDWYLVTSVGNEEFNGKLIYDFIFRSVPKLRENLKTLEKKNKQMSEGEKRFNIKLIFHSLYYKIMKKITSKYVIDSLEMEIVDGWLKCPQISKYSSYRSSSIHPR	3	2	2		0.836		3u9rB02	0.3297	2-enoyl-CoA Hydratase; Chain A, domain 1,2-enoyl-CoA Hydratase; Chain A		d5i6db_	0.3351	Tryptophan synthase beta subunit-like PLP-dependent enzymes		1rgiA	0.3337	CRYSTAL STRUCTURE OF GELSOLIN DOMAINS G1-G3 BOUND TO ACTIN
2	Blugr2_2355	315	AYVFHLFPMPYLSNMERQVVVSYNYDSPKYEVYKPKTHGQFPEIQNESGIFATSHTFQGPGTYVKAYCSFFLSTMDIVGKIFQGQTPVTDTSHVDFGADERQENECLKHIEGLTAGADEAEGLKISRIQKHKSCLDLTLARLAYGGLISIEGTYSGYTPGKRSGVAKVYADRPIDIGNVIFAKQIFNWDIGRKGTHAFAWYMGHLHVFEWFSRGDFWRPLTDIGTPRKNHHIILTTFFADHKVTLDFTCRDRRGACSYEKKGSNGRWSSCVRSKSSDPREDVADCLIISAVDALRNYDFGLFYSPVPFIYHAAMG	3	2	2		0.788		3f73A04	0.3379	Nucleotidyltransferase; domain 5		d3h4pl_	0.3363	N-terminal nucleophile aminohydrolases (Ntn hydrolases)		3h4pC	0.3363	PROTEASOME 20S CORE PARTICLE FROM METHANOCALDOCOCCUS JANNASCHII
2	Blugr2_1405	322	LYPERLVVASGDPMSLSYGVYENNVHGNFPHFSSSDVFMTQVKVTVPGTYVKLFCSFKLSGKALVEKVVKGLEDITHHSHRNFGTTSNMEDECLNSITKHAKHSYLSTTKSNVQKKRACTDLVLVNLASRGLIQLSIDQRPSYEPGSRAPIPVKAASKMSLRSVVPGDHFFKGHDLDYEEALAWYRGHLHVLRRDERDLPWYSVTSITPRPENGAVIIDFLLRNIQPFIAMSGDLTVGITTSKTTATEPTVKALKNLNLDLSNSLLRAAYCQKEILPLIASHPTGFMGNDLLRILEARRPPRKKQRTNEQTKSKFSVELGVS	3	2	2		0.746		1j2qF00	0.338	Glutamine Phosphoribosylpyrophosphate, subunit 1, domain 1,Glutamine Phosphoribosylpyrophosphate, subunit 1		d1j2qf_	0.338	N-terminal nucleophile aminohydrolases (Ntn hydrolases)		6hecA	0.3384	PAN-PROTEASOME IN STATE 4
2	Blugr2_1344	323	KLLVLVSPYQTGYYGVYDPPTNGRFPRPDDDSDIMMSVNRFMQPGTYNALYCSPNMELSQMISRIVGGLTQVMEPKNSLFGVKKGKFESCYESIRIRNKAKLKPDALKMSEIIRDTSCTEKVIASLASGNKISIHGMYSSFSPSRSTGTLFIEADKPIPMSKLIMRGHFFPRPGTYRWRAMAWYLGHLRVFGKCTDKDVWFLLDDIGDEWKSGKSIYRFLSVLNDEVGKDTILTKKSKILRRPWGDAAPRISKIDSTTAQSGDGTHYYKQKIMLGRFPASKPWGTFGSHIDCAELDPPVVLSSKNDRFGKKRFKNLHKKKETH	3	2	2		0.799		1j2qF00	0.3282	Glutamine Phosphoribosylpyrophosphate, subunit 1, domain 1,Glutamine Phosphoribosylpyrophosphate, subunit 1		d5ee9a1	0.3345	P-loop containing nucleoside triphosphate hydrolases		6tczH	0.3301	LEISHMANIA TARENTOLAE PROTEASOME 20S SUBUNIT COMPLEXED WITH LXE408
2	Blugr2_4713	323	QGTQRRLVFVEESLENNYSVYNVMGNKGFPNPDTPSKIHKATSKIIASGTSLSAYCSNQLVAKEIIREVTSELKDITHESHVGMIERGPRYEKCWKYIETKTKENEIHPQTAHEFVRKSETDINQICTDSHIAGLVVERALVLIGNHRCLGPEDFELRIKFTADNHFNMAESLFGGQFFMGKVELGVEKIALGWFQGHLHLFKLEFRRDGIWHPVTDIKHVKNNGRVIASFMWKNSEGLRTFKSYIVGLRKSSNHISSNLHSGSQSQQNRLGSPDPKVLKQNMIEGLSMEPASGKLGCLESKNTKIPEKKKHRLFKNLNLSRE	3	2	2		0.809		5ts8A01	0.317	Transferase(Phosphotransferase); domain 1		d3sajd1	0.3238	Periplasmic binding protein-like I		1rfqA	0.3367	ACTIN CRYSTAL DYNAMICS: STRUCTURAL IMPLICATIONS FOR F-ACTINNUCLEATION- POLYMERIZATION AND BRANCHING MEDIATED BY THEANTI-PARALLEL DIMER
2	Blugr2_4302	327	FNSKRLVMVTNGNEQSYSVYENPWYRRFPDPRNQFITTVQNNGRSKNTLLTYYCSEKLTPEEIVREVALGLPRIFYSSELGFRKNIASYKKCWEFIKDTLDKPGPDARSIQQIAMEYLEGQKRCTAEQVASLASEGYVHVGGENSCIAPFENYNTPLIETNDEFQLDRNLWKGEAYLGKKKVGKKTMALAWFQGHLHLFRIDENSSSWHLVTNVGQEASNGKVIHDFIKSEYTYVLDQNPPKGSKLTESTTDVSPKPRKKWLFRKKRSGQTELPQYNFIPSLPMERVRGTLKCDVKQANTPDKIEPKKLVLKMPFVERANKKPVTLH	3	2	2		0.739		6qm8N00	0.3209	Glutamine Phosphoribosylpyrophosphate, subunit 1, domain 1,Glutamine Phosphoribosylpyrophosphate, subunit 1		d1z7qn1	0.3202	N-terminal nucleophile aminohydrolases (Ntn hydrolases)		6qm8N	0.3209	LEISHMANIA TARENTOLAE PROTEASOME 20S SUBUNIT APO STRUCTURE
2	Blugr2_2929	339	FNRLVLVGNDALESLYNVYEPSSEGFPKPIGDIRMSKVQTKTLGTYQALYCSRSLKSREIAKRLTENLPNLNHRSHYTANFIRPALTECHSHLESLKLGQPEGEILWSSVDRKKCTPELILNLSYHNIVTVTGPFQDFFPVPDSFKIKVKIEEQLNLADLIDNQRIFRNKKWSKNHVVLAWYQGNLQLFQWVDGRYWYPVTSVGAETSNGLKLFYFVLGLDHKIWNLAPHVSIAINRSLESSQWRRHEEKILQYVYQESESLNDNIEIPTGLLTSSPVKGQLYRKFIKRHPLHLWSSWNLSAFTEAWQKLRANRDQKICDMMKALRFSSVFIQITTFEG	3	2	2		0.771		1ytuB01	0.3221	Nucleotidyltransferase; domain 5		d1j2qb_	0.3175	N-terminal nucleophile aminohydrolases (Ntn hydrolases)		3ps0D	0.3176	THE STRUCTURE OF THE CRISPR-ASSOCIATED PROTEIN- CSA2- FROM SULFOLOBUSSOLFATARICUS
2	Blugr2_1061	292	NENDRLVVMDLTRPKNSHHTFITNKERWFPSVAGIDDLYMGPSPSKRVGTHMTMYCSNSRPSEHLFEFITRGSTRIYQWAEFGFQQSIESELKCLEIIEGRFRRRPKEELSVLEIISNYECSKSAIYSLGFQGKIKVIAQDVATSSSDPHAPVVSFHGPIEVSDVLLNHQFIHVSTINKIYFGLAWYQGYLTVFKNEVYNVWRPISSHSRDLGQSHQVIKFLAATIPGVRYTINELNMSQKHGITGPEMNQLYENSGTNVKNAGISDLINVLGRQENILQAHFANGFLGLAT	4	2	2		0.809		6qm8N00	0.3652	Glutamine Phosphoribosylpyrophosphate, subunit 1, domain 1,Glutamine Phosphoribosylpyrophosphate, subunit 1		d3e47k_	0.361	N-terminal nucleophile aminohydrolases (Ntn hydrolases)		6qm8N	0.3652	LEISHMANIA TARENTOLAE PROTEASOME 20S SUBUNIT APO STRUCTURE
2	Blugr2_4337	297	GVNNHLVLAYESNFESFHVTYTLNPDQKFPELDKSIPIFKTPTTYRQEGTYFTTYCSLEKSLPFIYQDVSQQLFRDLGDLQNPPSDNIERDESCFQHIKSQITFKQLPLRNNRISFSNLQQKICPENVIVRLAYNGRITLISGNRSRDSSIDSTKPIVKLENLLEIKNYVQGGKFIKTGKLDGKIYSLAWLQGHPHIFLWLKDEEMWKLDTSLGDVTHNRKFAIDFLIRTNLQIKVIMKKISAVAEEYKHSKRIGTTVWQPGPKKSISYHNQKCQSLMLKIDTRTEMLAEGYLHECF	4	2	2		0.804		3mi0R00	0.3527	Glutamine Phosphoribosylpyrophosphate, subunit 1, domain 1,Glutamine Phosphoribosylpyrophosphate, subunit 1		d3h6iv_	0.3522	N-terminal nucleophile aminohydrolases (Ntn hydrolases)		3mi0R	0.3527	CRYSTAL STRUCTURE OF MYCOBACTERIUM TUBERCULOSIS PROTEASOME AT 2.2 A
2	Blugr2_1084	297	KNNDRLAIMKFEQSSKFYRIYRTGGMREFPSIKTGTDVIMAESQTNGPGTYMTIYCTPSHDSTYLRKTITRGIREMDDNSHIGFHQPRSEEINCLHHIKEQLRRHSRYRDINIVELDKNLCSSSTVYSLAIQNNFYVQSIDHEILTPTNSNLQRILRNYLFPMSSLVLGSKFICEGEVDGLQTMLTWHQGYLNIFQKDNRNDSWFPMRNNSLMGYNYHPIIDFIARHFDEVRLIRSALTLDGDTADSSSTNDSRFQKSNSLTGEQNIRELLVSLAQKNLRLTESSAYGYLGQLSLQS	4	2	2		0.82		6qm7N00	0.3612	Glutamine Phosphoribosylpyrophosphate, subunit 1, domain 1,Glutamine Phosphoribosylpyrophosphate, subunit 1		d1iusa1	0.3696	FAD/NAD(P)-binding domain		6qm7N	0.3612	LEISHMANIA TARENTOLAE PROTEASOME 20S SUBUNIT COMPLEXED WITH GSK3494245
2	Blugr2_1059	298	HVDDRLVVIDLAPQGSFYQTHTSNRDRWFPSVAHVDDIVVSSSPTKRPGTHMTIYCSQTRSKDSLLRFVTAGSTKLIQSAESGSHQKTEPEAECLNYMERTFKKTPNKQRAYQKIKSSSMCTEDIITSLRVKHHIRVIENGKGMFLYDLNSPGASLNEPTKVATVVLNGRFLRLATIDNMTFALAWYHGFLTVFYMDVYEYWRPIQGLSQDERLDNYVLKFLAATSLNIRLMMKAVAKSENKAVSRPQIGQSQGSDEHNTRNPSISSLLQALDQSRFKFTEYVATGFLGKGLKMKRKL	4	2	2		0.725		3unb400	0.3439	Glutamine Phosphoribosylpyrophosphate, subunit 1, domain 1,Glutamine Phosphoribosylpyrophosphate, subunit 1		d3unb4_	0.3439	N-terminal nucleophile aminohydrolases (Ntn hydrolases)		5m32B	0.3481	HUMAN 26S PROTEASOME IN COMPLEX WITH OPROZOMIB
2	Blugr2_4356	298	PVKDRLVLTYEANGENYYGSFNVNRSQMFPQPPKSAHILKTPTRVEGPGTYITAYCTFKAEPYHMYSYMEKLASGSIPGYYTPSIDPSSAQECLSYLNSQHQSMKGSLEDVAINRKDDRDFWCSEKNIIGLALDGHIRLSGTIDLKTTLTSTHYPLVRLSPRLQMNKFTTYGEFIKVARMHGETYALAWLDDHLRLFKYQPRGDVWVITGINSNEMSTGTAMVGFIRHAYTQIDRLMTDMDDLAKDYSRLLSETNGNDEPYYSRSIARLNKKSRGNMVVIERPVAITATGYLGGVITA	4	2	2		0.795		2yhaA02	0.345	Nucleotidyltransferase; domain 5		d4q6ba_	0.3316	Periplasmic binding protein-like I		3milA	0.3425	CRYSTAL STRUCTURE OF ISOAMYL ACETATE-HYDROLYZING ESTERASE FROMSACCHAROMYCES CEREVISIAE
2	Blugr2_4330	298	GIHNRLVLAHDNFAESFRMTYFLNFDQRFPELDEEIPIIKTPTTYREAGTYFSAYCSLEKDAFSIFLDVSRQLVKEIGDLRIPHKNNFEKEDFCFHQIESKFRAKKDPWICNKKVSVKNLKQNTCDERVVVKLAYDRRISLIRGFQFRNPFVNGQRPLVRLINPIEIKNYVEGGQFIRIGKYNGKTHALAWFQGNLHLFVWLEMKKSWKWKTLVSNVGYKGRFIIDFLRNTNPQIRNVMEKIDEVVKEYKDERQNIATSSQSEPREISSHHNQKLQSLMLEIYTSPAVPAVGHLYEWL	4	2	2		0.809		3mi0V00	0.3492	Glutamine Phosphoribosylpyrophosphate, subunit 1, domain 1,Glutamine Phosphoribosylpyrophosphate, subunit 1		d3h6fv_	0.3471	N-terminal nucleophile aminohydrolases (Ntn hydrolases)		3milA	0.3391	CRYSTAL STRUCTURE OF ISOAMYL ACETATE-HYDROLYZING ESTERASE FROMSACCHAROMYCES CEREVISIAE
2	Blugr2_4369	312	DRWVISGDFKGASIYDILSVNFKRGLPVPSSDSGIFMTQIQADRPGTYLAAYCSFELDTYQIYYSITEGSKSLMKTAHEGFSQDVDLERYCSRLITKISQSKHEMCNVNVSQLMEPRECTKAVLVSLAYQGKISLQGKFGLTSTLAYNHFPTVILNRPIDVKGFILNGEFFIIKTTKLREYALAWYQGHLHVFNEIIGTNSWYMTSKVGLEIQNGKFISELILENHPDIVSFQAQLLAISPSFDATSSTCPDCPSKNVGFKGNYALQVKGPKVIVPRFAGTTANGYLCGEIGSAKFENKLDNYTPRKDAPMC	4	2	2		0.791		5l5rK00	0.3382	Glutamine Phosphoribosylpyrophosphate, subunit 1, domain 1,Glutamine Phosphoribosylpyrophosphate, subunit 1		d4cr25_	0.3506	N-terminal nucleophile aminohydrolases (Ntn hydrolases)		4cr25	0.3506	DEEP CLASSIFICATION OF A LARGE CRYO-EM DATASET DEFINES THECONFORMATIONAL LANDSCAPE OF THE 26S PROTEASOME
2	Blugr2_38	313	AKDRLVITSNEPNSPNYHIYEANHKQPFPVPDRGSGIYRTLVRVDEPGTYVTVYCSIKVSIDDLRGFISKGLKSLPSHVDGRFGNDEKSEDKCFNYVNNLFYESNREASTSTFEVGKVAEPGPLPVSRLIKSHRCTKRLLISLAYQRRILCADGYGVVTTYRDKHLPTIKFDEPVEIADVIWDGQFVTRLIAKNHQDALAWNQGQLQSFMRRSSSSDWTRRTCNCNEPYSGWHITELIRSNNAQVGKFMNEFAMLEDTDLGGSDCFQFQSKAFLKPKICRDFKLKHLQVSVNRLDPIPAEGNIAQFRVTKPDD	4	2	2		0.806		3milA00	0.3314	Rossmann fold		d1jhzb_	0.3259	Periplasmic binding protein-like I		3s5uC	0.3497	CRYSTAL STRUCTURE OF CRISPR ASSOCIATED PROTEIN
2	Blugr2_42	314	QKDRFVITSFEDNEPSYQSYEVNYQKLFPVPDKDSGIHSTSVKINGPGTYLTVYCSIKVSIKDLQEFVSKDLTKAQVGLGRGFSNDQSAEDECFNHVVNLDRERTERAIKLGIQEIQAPEPDSFPVSWLIQSDQCTKRLLISLAYQRRILCANGFGLRTLYRDKDLPTIKFDEPMEIAATVLDSQMIMRKTVKMKEMALGWNQGKLQVFSREVGNHWKQEPSHFEEPSLGWIISEFVRKGNAQVRDFVNKFDTRYHHKEYASEWIGVRRTVSHGLETYREFRHSKLHVKLRKFSPTPADGYLDDVKLRKLFGIY	4	2	2		0.788		6qm8M00	0.3298	Glutamine Phosphoribosylpyrophosphate, subunit 1, domain 1,Glutamine Phosphoribosylpyrophosphate, subunit 1		d1z7qa1	0.3303	N-terminal nucleophile aminohydrolases (Ntn hydrolases)		5t0jS	0.3428	STRUCTURAL BASIS FOR DYNAMIC REGULATION OF THE HUMAN 26S PROTEASOME
2	Blugr2_5246	320	IRNNRLAIMNLGRTEEDYQIYDPRGKQQFRSVKTGSDVMMATSRTVGPGTYVTVYCSPSQSFEKLKDYATEGAELLQNLSGVGFHQDIAKEAECLNTIKQKFILAWNRIGIHISELLDTNRCSKSAIYSLGLRNEFYIMSTIGETLTLHDKEQMAVITDYLFDMSDVVLDGKLACRVKTSSHDRGLAWHQGYLNIFQKQSPNNVWYPIKRTMQGPKDYEYIIDFIGELYGEIDLIRNKILGGGLVPGPPSMSYRRSGSSKHPTLQQSIKDLLQKLGDKNLRLVESNAEGSIGPFVGGKRREKSKLSVFQKSTSAVNVFRG	4	2	2		0.787		5nifL00	0.3556	Glutamine Phosphoribosylpyrophosphate, subunit 1, domain 1,Glutamine Phosphoribosylpyrophosphate, subunit 1		d5fg7y_	0.3586	N-terminal nucleophile aminohydrolases (Ntn hydrolases)		6qm7N	0.3549	LEISHMANIA TARENTOLAE PROTEASOME 20S SUBUNIT COMPLEXED WITH GSK3494245
2	Blugr2_26	320	PQKDRLVITTSERRFSSYGDYQVNYSQLFPEPDVDSGIYRTLVDFDGPGTYLTAYCSNRVSLDGLWGFVSNGLTSLQGRIGAGFSNDESSEKECFDYVNNLYRQQVNRAANRGFQEGEVAESVLLPVSDLTESHQCTKRLLISLTYQQRILSADSYGINTGYRDKLLPKIKFDGQVDISKVVLGEQFLMMKYQSGIRDVLAWNQGQLQIFTQDSFSQKWREKTTIGDGPYPGYLIAELIQSNNPPIRKFIKKFIEREGFEKIVPKCFGMKKKVTLAFKASREDRYKSLQIKVGKFVPVTAEGIIDGLVLFKPSKRPEEDL	4	2	2		0.794		1g0uG00	0.3264	Glutamine Phosphoribosylpyrophosphate, subunit 1, domain 1,Glutamine Phosphoribosylpyrophosphate, subunit 1		d1z7qa1	0.3305	N-terminal nucleophile aminohydrolases (Ntn hydrolases)		5h9fD	0.3363	CRYSTAL STRUCTURE OF E. COLI CASCADE BOUND TO A PAM-CONTAINING DSDNATARGET AT 2.45 ANGSTROM RESOLUTION.
2	Blugr2_1083	320	KNNDRLAIMKLEKKTEFYRMYNPNGIRQFRKVIDGDYIISSTSKTDGPGTYMTIYCTPYQDLVYLVNYIAKGAKYISNDSKFGFHQDISAETKCLATINDQFIRSATNKLLYNDLDSRNSGCTKSIVYSLGVQENFSLVTKSHEIITHDHTCQRRIGVDNLFPMSTVVLDGKFIYRTEIEGQQSGLAWHQGDLILFHRQENTNLWYPLNRSLRGMDHCDNVIDLIAKIFPQIGSIRALLMNKRVTAASIPMDYQYPSYNKDADTLSKIKEIVISLDKVNLKFPTSPAKGYLGPLSASKDGQGIRTITIPRECYRGPTINR	4	2	2		0.781		6he7E00	0.3336	Glutamine Phosphoribosylpyrophosphate, subunit 1, domain 1,Glutamine Phosphoribosylpyrophosphate, subunit 1		d1k0la1	0.3564	FAD/NAD(P)-binding domain		6he8C	0.3367	PAN-PROTEASOME IN STATE 1
2	Blugr2_6390	323	TKRLAITNTGSFLSYYDVFKPKDNEFFPTVDSETGIQMTKTDITGPGTYVTAYCSYNLSKNNLIKHVTNGLTSALDESHLGLGGADEAAEKCLGVLENLSRAAEESQKHSSSFRYTQLSSSDSDHDRALTTKKTQSLFGIPLHQPEKPPKILLSKIREMMACSDLGLISLAYQKKIKATGLFRHFAPEHSRAGYEVVFDVNFDISNIVFPGQMSKTYTHITKTYVVAWYMGHLHLFKKMTPQSLWWPETFIGKEKENGEKILLFIAKHCKVFDPVIKGIKNLKKLEEMWAVLGINFVKGTKKFKQEKNQLITEISTMSLAKII	4	2	2		0.78		2yhbA02	0.3068	Nucleotidyltransferase; domain 5		d3nfta_	0.322	IpaD-like		5t1oB	0.315	SOLUTION-STATE NMR AND SAXS STRUCTURAL ENSEMBLE OF NPR (1-85) INCOMPLEX WITH EIN-NTR (170-424)
2	Blugr2_30	324	AKDRLVITSTELRSPNYFVYEANQEQPFPVPVQGSGIYRTLVRVDEPGTYVTVYCSINAPIDNLRGFVSKGLKSLPSRVDGRFGSDEKSEDECFNYVNNLFFESDRKVATDTLEGAEVAEPGPLPVSHLIKSRQCTKRLLISLAYQRRVLCADGYGFVTTYSDENLPTIKFDEPVQIADAIFDGEFVMKLNKYSSRDALAWNQGQLQSFTQSYSSRSWMERTFIGNEQYSGRHITVFIKSNNVQVSKFMDQFQKLENRKFGASNCFGFRSKALRKPTSCRNFKLSHLRVKVNRLDPIPAEGNIASIRITKPNDENQERAIILIS	4	2	2		0.802		3sdkT00	0.3348	Glutamine Phosphoribosylpyrophosphate, subunit 1, domain 1,Glutamine Phosphoribosylpyrophosphate, subunit 1		d3sdkt_	0.3348	N-terminal nucleophile aminohydrolases (Ntn hydrolases)		3oeuT	0.3342	STRUCTURE OF YEAST 20S OPEN-GATE PROTEASOME WITH COMPOUND 24
2	Blugr2_32	336	QKDRFVITTSEDRSPSYRSYGVNYDQMFPVPGANSGIYRTLVNVDEPGTYITAYCSNKVSINDLWGLVSSGLTSLQGRLDEGFSNDEISEFQCLKHVDSLYFKPKDEAPTGEVQGIWVAKPDPLPVSKIIRSRHCTERILISLVYQQKVLSANWHGFMTMYRNARLSTIKFDVPVKVEDAVLDGQFIMQQIEKDFEEVLAWNQGKLQLFRRDRYRHYWMEQTLVGYEPYTGIPITKFIQANIAQVRNFMKQFTEWKCAKRCMPEYLGIRKTASLGLNACHEYRYRNLRVKVKKLVPVVAVGVLYGVKIRRPTEWPEDGFSSRLYQEFLERGDMERD	4	2	2		0.804		5l6aG00	0.3305	Glutamine Phosphoribosylpyrophosphate, subunit 1, domain 1,Glutamine Phosphoribosylpyrophosphate, subunit 1		d1z7qa1	0.3326	N-terminal nucleophile aminohydrolases (Ntn hydrolases)		6ef1A	0.3389	YEAST 26S PROTEASOME BOUND TO UBIQUITINATED SUBSTRATE (5D MOTOR STATE)
2	Blugr2_6375	299	RMGRLVVLGAENTFSHYGVYKPLIPDKFPEISSGRGIVMTKYSASAPGTYVRAYCSFNVQMKDIVAAIITGHDDITHVSHINFSVKEEDLGPCLAHIQQLSIGYDSTSAISLEKLIKSKHCSLHEVFSLNFRQELAIVEKNGFFASQASTGNKWIDADVPVDINQMFLPEQVYGEARQKPDKKFGEIDFLKIIVWYQGHLYAFRKYVSRPYFISIAHIGTEVYNAEKLQSSLLENFEMAKKFNVLLTGMRKASKKWPSCRFRPFCNHPAIVWEGLSAEKKIRRFDFEVLPTLEVEGEIR	12	2	2		0.847		3milA00	0.3413	Rossmann fold		d1doca1	0.353	FAD/NAD(P)-binding domain		6he5G	0.3414	20S CORE PARTICLE OF PAN-PROTEASOMES
2	Blugr2_4479	307	NQLVVIGSKSDRGHTTLSFDYGKKKFPTLRNQRIYMAPNRNLKTGISVTIYCSKVFDDKEVISAVIKGLTPTKSSTIIDNDPAAAKKCNKFLVDQNNLASSSPGKKLDLKLSDVLERNACDIRNIGRFAEDSLVKLTGKNNCISPNRVELSLTIEMDAVVPMKDLLFRGEAILGPQGVSVRMAMGFYLEELHLFALRASGNPTWSFVTSLRSRIKSDNMSKIFNFIFDKNGEFNAFKELVDRSDPGTFSSRLDIKSQGSKNIIQKTNSAIASQNHRTKEIFNVQEIIGKLECTGNSIRGGKLDRNGL	12	2	2		0.78		3mi0V00	0.3412	Glutamine Phosphoribosylpyrophosphate, subunit 1, domain 1,Glutamine Phosphoribosylpyrophosphate, subunit 1		d2h3ha1	0.3367	Periplasmic binding protein-like I		3mi0V	0.3412	CRYSTAL STRUCTURE OF MYCOBACTERIUM TUBERCULOSIS PROTEASOME AT 2.2 A
2	Blugr2_6730	345	DRLDRLVVTTDDVEQQSYGVYEVKNRDYITNSESIDASIFTETKIAHQGTFYMPYCSDHLDSKEIALKITIHLRDRTHRAHVGLVRDEKMENNCLQSLSSISNLGMGQTPINLSKCEKNMKKMCTSRTIMNLAFKGIIAVDGPYKAFAPRMADQPIVVTDDQPMDMSSLVLNGEMFARIRTEHEQIALAWYQGHLQLFKQNLRTNEWTPVTRIGSEMETGSLITNHILKALPDSKIPWTEFYKQKEHIVQAYKLPMRRKKSRRNYYHREIHDFFNSNEALDTDLLYNYPFIGFQFSRYDSESREFIRYPSDKNLQILRHVLTWSRKVCNQQLTPFRVTGTTGPSE	12	2	2		0.752		2izpB00	0.317	IpaD-like		d1fw6a1	0.3334	domain III,DNA repair protein MutS		2yjfC	0.3178	OLIGOMERIC ASSEMBLY OF ACTIN BOUND TO MRTF-A
2	Blugr2_6733	350	DRPNRLVVTTDEVEKPSYGVYEVKDLDYFTNPKFIDASMFIKPSFAWHATYFMPYCSDHLDSNQIARKITKGLRDITHQAHVGLVRDAKMEINCLQSLSSISNLELGQSFINLSKCEKSVKTMCTSRTILNLAFKGIIAVDGPYKAFAPRMADQPIVVTQDQPIDMSSLVPNGEMLGEIRTDFEQNALAWYQGHLHLFKQNLETREWTPVTLIGSEMETGSLITNHILKAYPDFKLLWTEFYKEKEAITQEFKPSMYSSKSPYEYHYHQMYLFLNSLDRHDVELWYNYPFLDFECNPSPSDTHEYPRKSLKKNLRTIRVFLTWSQKVRYQQLTPLRVTGTTGPFEEKKTT	12	2	2		0.74		4rr2D01	0.307	Transcription Elongation Factor S-II; Chain A		d1dbqa_	0.3212	Periplasmic binding protein-like I		3zjcE	0.3266	CRYSTAL STRUCTURE OF GMPPNP-BOUND HUMAN GIMAP7 L100Q VARIANT
2	Blugr2_6736	350	LDRLVVTTDELDKPSYGVYEVQSGSYFPHPEYIDRSILTKTQIFEKGTYYMSYCSDYLRSAEIASLITEGLTDITQHAHIGLTHDKKEENNCLNYLSSISNPKLDQNVIDLSKCEKKVRRTCTSRTILNLAFTGIIAVDGPYKAFAPQKADQPIVVTQDQPLDMSSLFLNGEIFAKSATELEQNALAWYQGHLHLFKQNLRTNEWTPVTLIGSEVKTGSLITNHILEALPDSKLRWTEFYKMKEDIIWPYNPWNFRKSTRYDVNSQEIKNFLYSSERYEDKFILNYPFFDSNYRRRVLRFHESLRIYFGKDLRTLRRRLTPSKKLSHQKLMPSPVTGTMSPFEEKVITKG	12	2	2		0.763		6bogA04	0.325	Rossmann fold		d1nnea1	0.326	domain III,DNA repair protein MutS		6h3vA	0.3192	BUNYAMWERA VIRUS GLYCOPROTEIN GC HEAD DOMAIN
2	Blugr2_6735	350	DRLDRLVVTTDEVEKPSYGVYEVKDRDYFTNSEFIDTSIFSETKTTKQGTYYMPYCSDHLDSNEIARKITKGLTDITHQAHLGFVPDTEKENNCLNSLFSISNLELDQNMIDLSKCEKKVRRTCTSRTILNLAFTGIIAVDGPYKAFAPQKADQPIVVADDQPMDMSLLVLDGEMFGRIRTKYEEIALAWYQGHLQLFKQDLKTDNWTPVTLIGSEIWTGSLITNHILKLYPNTKLGWTEFYKKKEAIIQAYKSPMNRRRSRSDKYYNKIYDFINSFDRRKDRLLYNYPFLDLEYSLYLSDSHEQPVYFFGTKLKALSLIFTMGEKLYHKRLSIFMATGKTGSPDKRGIT	12	2	2		0.775		2cmqB00	0.3308	IpaD-like		d1nnea1	0.3427	domain III,DNA repair protein MutS		2izpB	0.3279	BIPD - AN INVASION PROTEIN ASSOCIATED WITH THE TYPE-III SECRETIONSYSTEM OF BURKHOLDERIA PSEUDOMALLEI.
2	Blugr2_6741	350	LNRLVVTTDELDKPSYGVYEVKSRSHFPHSEYIDQFMLSKTQIFEKGTYYMSYCSDYLRSAEIASLITEGLTDITQHAHIGLTHDKKEESNCLNYLSSISNLNPDQNVIDLSKCEKKVRRTCTSRTILNLAFTGIIAVDGPYKAFAPQKADQPIVVTQDQPLDMSSLFLNGEIFARSATELEQNALAWYQGHLHLFKQNLRTNEWTPVTLIGSEVKTGSLITNHILKAFPDSELRWMEFYRKKDDVIKAYKPPIRGRNSRYDHDYRQIYDFLNSRERYEDKFVFKYPFFDSNNLKHVYTYEELWRFYFDNGFRILRQLLIYSKNLSHQKLMSSPVKGTMSPFEELEILKP	12	2	2		0.781		2ixrA00	0.3282	IpaD-like		d1ewqa1	0.3361	domain III,DNA repair protein MutS		2izpB	0.3202	BIPD - AN INVASION PROTEIN ASSOCIATED WITH THE TYPE-III SECRETIONSYSTEM OF BURKHOLDERIA PSEUDOMALLEI.
2	Blugr2_6746	352	NRLDRLVVTTDEVNKPSYSVYEVESRDRFPHPEFIDKLILAKSHIIWHGTYYMPYCSDRLRSSKIASLITKGLTDITHRAHIGFTDSQKAEKSCLKSLPTINNLESGPNVIDVSKCEKKVRRVCTSRIILNLAFQGIVAVDERLGAFAPRNADQPIVVAVNQAIDISSLILNGEMFLRNSTEREQNALAWYQGHLHLFKKDLETNKWSPVTLVGSEGKNGSLITDHVLKVLPDSLLGWEKFYDVKLRRLEYYLATRHRGISRYPGRYWDFGSPSSVAGISVRLWDFYPFCPSRCSDYFKPERSKIWDMTDIMSLGHDLGGDDYLRRHISTYSKKQSHKRLVACRGKGAITTF	12	2	2		0.708		6bogA04	0.3269	Rossmann fold		d3sajd1	0.329	Periplasmic binding protein-like I		3h5wB	0.3289	CRYSTAL STRUCTURE OF THE GLUR2-ATD IN SPACE GROUP P212121WITHOUT SOLVENT
2	Blugr2_6742	366	LDRLVVTTDELDKPSYGVYEVKSRSNFPHSKSIDQFMLTETQIKDKGTYYMSYCSEYLRSAEIASLITKGLTDITQHAHIGLTKDKKEEKNCLKSISSVSNLNLDQNVIDLSKCEKKVRRTCTSRTILNLAFTGIIAVDGPYKAFAPQKADQPIVVTQDQPLDMRFLFLNGEIFAKSGTELEQNALAWYQGHLHLFKQNLKTNEWTPVTLIGSEVKTGSLITNHILKALPDSKRRWMEFYREKDDVINAYKPPIGRRYSRYDHHYRRVSIRGRNLRYDDHYGRIHDFVNSGEIYEDRFVLKYPFVDSINLYHACKYEISRRIYVANGLQIFHELLTDSKKLTHQKLMPFPVKGSMSPFEEKVVTKA	12	2	2		0.753		6bogA04	0.3335	Rossmann fold		d2izpb_	0.327	IpaD-like		6h3uB	0.3149	SCHMALLENBERG VIRUS GLYCOPROTEIN GC HEAD DOMAIN IN COMPLEX WITH SCFV4B6
2	Blugr2_854	280	DSLYRAYHYPNPQFPELSAETEIYHFRPIKMGLRALTAIYCSPTITGHDLLEKIGSGHVDVTAPAELTLQNIPEAEESCLAKVRPLLSEISISQLLKIPGSFEQCTSKVIASLAFNGIFQIYGSYKCFAPRAKYTRLIVKADIALKMENLFSDDDVVFSTIQNHHVRALLWYQGHLHIFERRRDTHRIWVPITTIGSESTNGRLIADFVRRKFFITMMKTKNAGDYKIINSSLTLPEEKQDLSVALELLVKYYDTDDHFLDDEIRYLILKGQLCKEIPQP	15	2	2		0.795		3mi0V00	0.3355	Glutamine Phosphoribosylpyrophosphate, subunit 1, domain 1,Glutamine Phosphoribosylpyrophosphate, subunit 1		d2gz4a1	0.3311	HD-domain/PDEase-like		3mi0V	0.3355	CRYSTAL STRUCTURE OF MYCOBACTERIUM TUBERCULOSIS PROTEASOME AT 2.2 A
2	Blugr2_890	285	STDPYYYKYKVSEIRFPAPQHGSDITFYNVEMKNENTLTGIYCSPTKSGPTIKQVIFGDLHDATTLHEDPPGVHRNTITYCFMYISSQARQMDPSQSVTVSSLLSNHVNSGCTSLIIASLAFQRRIMMEGKYECFAPRAVTHWSYTNADQPLKMEDILSQSEMVLAMETSSGTRVLVWYQGHLHIFMRKSYLMKVKWYPVTKIGSESENGQLIHDFVSEKFYHSILKEMKKRDITNFNAIINAVSGDFSRSDLWASIGVLEKYKDKDVDLVVGEKRNVRLVGQLC	15	2	2		0.798		5lzpN00	0.3614	Glutamine Phosphoribosylpyrophosphate, subunit 1, domain 1,Glutamine Phosphoribosylpyrophosphate, subunit 1		d1j2qe_	0.3539	N-terminal nucleophile aminohydrolases (Ntn hydrolases)		3mi0V	0.3707	CRYSTAL STRUCTURE OF MYCOBACTERIUM TUBERCULOSIS PROTEASOME AT 2.2 A
2	Blugr2_853	286	IINLGSQNVMYNTYYHSNLHFPTVESNLEIYFLETEVLSQNTRAAAYFSPQLSSVQIWNEIKSSLHDSMKITKLVSFGRDKPEKNCLAKITSLSQRNTNKLSVILSTNNADQVCTSRIIAGLAFIQTIQIHGSYKCFAPQSSHNIINIDADIRLGMEDVVDKNDVVAGTHSGSKTTVLLWYQKHLHLFERDSNSHVGWVPVTNIGQEATNGYVILEFIRARIFRALLQASQIKNIELYDIILNSLHQSEKISDLSVANSVKNNHEYKDNSFIDKTLLMTLLKGPLC	15	2	2		0.806		5lzpP00	0.3415	Glutamine Phosphoribosylpyrophosphate, subunit 1, domain 1,Glutamine Phosphoribosylpyrophosphate, subunit 1		d3h6fv_	0.3396	N-terminal nucleophile aminohydrolases (Ntn hydrolases)		6he8A	0.343	PAN-PROTEASOME IN STATE 1
2	Blugr2_2532	290	EDSVSTSYDVYETSYPAKFPQLRPGSDIFHHHPTITTAGTYHASYCSYEKNYALIIDEITVGLPKITRYPMVSSNRDAEAETRCLHYIKSNYPLDSTLTISDLKKTPYCTTRVIASLAFKRFIGVDGYYSCFAPFIEDQFFRITADEPIPVEDILSDDALLHVRRERTGHEALTWYQGHLHLLRSLNSSRTWWYPASKIGAEDENVRMIMNFMRRHFPQIRDVEAKFIDGRNKGPKKKSASHHEFSDTDQEPKSSTNELKLNDNMLVASRAEGWFCFKAHVGPLNTLGSY	15	2	2		0.76		6qm8b00	0.3476	Glutamine Phosphoribosylpyrophosphate, subunit 1, domain 1,Glutamine Phosphoribosylpyrophosphate, subunit 1		d4r3oh_	0.342	N-terminal nucleophile aminohydrolases (Ntn hydrolases)		6qm8B	0.3476	LEISHMANIA TARENTOLAE PROTEASOME 20S SUBUNIT APO STRUCTURE
2	Blugr2_888	291	DPYYYKYKVSEIRFPAPQHGSDITFYNVEMKNENTLTGIYCSPTKSGPTIKQVIFGDLHDATTLHEDPPGVHHSTITHCFMYISSQARQMNPSQARQMNPSQSVTVSSLLSNHVNSGCTSLIIASLAFQRRIVMEGKYKCFAPPAVTHWSYTNADQPLKMEDILSHSEMVLAMETSSGTRVLVWYQGHLHIFMRKSYLMKVKWYPVTKIGSESENGQLIHDFVSEKFYHSILKEMKKRDIRNFNAVINAVSDDFSRSDMWASIGVLEKYKNKDVDLVVGEKRNVRLVGQLC	15	2	2		0.804		5lzpP00	0.347	Glutamine Phosphoribosylpyrophosphate, subunit 1, domain 1,Glutamine Phosphoribosylpyrophosphate, subunit 1		d3mi0v1	0.3453	N-terminal nucleophile aminohydrolases (Ntn hydrolases)		5lzpP	0.347	BINDING OF THE C-TERMINAL GQYL MOTIF OF THE BACTERIAL PROTEASOMEACTIVATOR BPA TO THE 20S PROTEASOME
2	Blugr2_132	297	LQSTGIVMVTESLTDNYNIYKTRSSDVFPILNEGSKIHRLKTWVDNYDGYITVYCSDVLNTKQIKKNLAKYYDPVKKFPELESTQNQFLETECLKTIQSSQQYISEKNPITISSLVGQSYCGEAQIASLAYQNKLKVIGDYRHFAPPKSSAKYSITADRPLEIKNILLGENFILETSDERGVSAIGWYNGFLHVFEKSIASDKWWLNTKIGNEQNNGYQIVSSLIGNCQFLELGKNWAILPYGRKQRYQIEGSFDRLGNELKNTFRNFFKPLSDNEVCSLLPIPAIGFFGSPPKIER	15	2	2		0.772		6qm8D00	0.3379	Glutamine Phosphoribosylpyrophosphate, subunit 1, domain 1,Glutamine Phosphoribosylpyrophosphate, subunit 1		d1doea1	0.3403	FAD/NAD(P)-binding domain		6qm8D	0.3379	LEISHMANIA TARENTOLAE PROTEASOME 20S SUBUNIT APO STRUCTURE
2	Blugr2_2530	302	GHDQNFYHYSVHNNLNGRQFPVPSENSDIIHYSTIIKSDGTYHAMYCSFQKTADEILLELTRNMPKLTYKPSTAVAPLDKNERLCLNYIETIPQEPSASLMSVLTRRNRCSTKVIAGLANKRKIQIVGNYRHFAPQLKTNAPLVEADRPVMMSDLLTKNSFHLSKNLNLRFKLLLWYQGNLHCFSEERVSEKVVGFDNNPSGASPKFVEKVHWLLETSIDNLAKKRYSLIKFLGQYDRCIGRLQADFSYITRQFQYRSPVEPIWSWSHDLRLKGKFKEDFEACYRAIGNKLDASEPWGQFGH	15	2	2		0.77		4k5rB01	0.3234	FAD/NAD(P)-binding domain		d1k0la1	0.3328	FAD/NAD(P)-binding domain		4iipA	0.3229	LEGIONELLA PNEUMOPHILA EFFECTOR
2	Blugr2_1476	304	NKLLEKDSTGHHTRLERLVILGSDGDRSYYDAYDNPSPGKFPVPDTKYNLATTIKEKVRDGTNLKAYCSHTKSSVKIAEILGRIISTETAYYHDLVPADPRYDTCLAYIKKLADIQNAKPIDEHNQSPLSATTLCQNKQCSNSDLINLAHLGQISVSGTYGYLAPPNRKAQLKVSMDKHVKLEDLLKSHHANGVLKNTRRILVLYFGHLHVFEKDSNNSIWFPVTRIGSEDHNVEIILNFIRKYTEILKELDTIVQTSRLKYKLFDFCHRMATCDPTLNQMKRKQMAKIGNIKYQTYTCDTKYI	15	2	2		0.778		4krfA04	0.3537	Nucleotidyltransferase; domain 5		d4krfa3	0.3523	Ribonuclease H-like		6ofuB	0.3246	X-RAY CRYSTAL STRUCTURE OF THE YDJI ALDOLASE FROM ESCHERICHIA COLI K12
2	Blugr2_2528	320	MDPGNNHYSVHEAPGLKTFPLLEKDHHIFTVIPRFQSHGTYHSIYCSFRLTQSDIVRIFDEKISHYDARSTEVDLSDTNRESEDYRKKLFSIEEDQYAEKRCLKYMEKITRITDKNYMSDSRLKLSCSVKAMASLAFKGQVGIDGDYRCFAPKVNSHTYLITADKPIHMSDLLSIRPLLHHQRSPSLTSALVWYQGNLLVFKKKTVHRESKWAFQAVPVLRNIKPSVYTLWNPITDIGSKSKYGSQLSAYMSTNYPCYKLVYDDMVKNSHVGKWRTENGRTQSSLEYIAAYSATIRQIKNCMKLYKNLFYASDELEWFCI	15	2	2		0.746		5gvcA02	0.3255	Topoisomerase I; domain 2,Topoisomerase I		d1ewqb1	0.3461	domain III,DNA repair protein MutS		3qm3G	0.3256	1.85 ANGSTROM RESOLUTION CRYSTAL STRUCTURE OF FRUCTOSE-BISPHOSPHATEALDOLASE (FBA) FROM CAMPYLOBACTER JEJUNI
2	Blugr2_1991	368	DMYSSYYGVYQVPMRRQFPVPPAHHGIHMSPSQIKTDGTYVVAYCSAVINLDQIMVSVTENLEQIDPSHEMMKSADIEAEDQCLKAINYRLNTLDHSKTQFVKYITTKQLLKSRCRERDIISLAYQKKIGIAGEFACFAPKSKNHDITIIANRSMRMNQFLFEDPKILRAKMSSNTYALAWFRGYLYCFERTRSDSNGDYWWKPLTAIGDDPESERLISGYVRNLERSIADFVDTMKVFKELLINSNPSDNKTPEFPNRFDKSKGSLGPSYDPHHYESIPNLHQLPGYLVFRQKNKNGKYMTNFSFSETSKRDKNLYHNTPIKFDDVQPFKNQVLWNSLRHFKIPAQSEVTSPAAKLEEEYGEGWLCH	41	2	2		0.719		6he7E00	0.3016	Glutamine Phosphoribosylpyrophosphate, subunit 1, domain 1,Glutamine Phosphoribosylpyrophosphate, subunit 1		d1iuva1	0.3056	FAD/NAD(P)-binding domain		4u0lB	0.3095	STRUCTURE OF THE VIBRIO CHOLERAE DI-NUCLEOTIDE CYCLASE (DNCV) MUTANTD131A-D133A
2	Blugr2_4716	375	KPLDSYYGVYVMPKANEFPVPLDHHRIHMSASRVAGPGTFVVAYCSIQHRQRRIIHIVTRGRARVTQDPDEATSSYLEAESACFKSISRGFTPESTAVPLSRLNNGKCTHRLVAGLAFKGVIGIVGEFSCFAPLQKYQPVQVNADIPFDLQNFLSGGVLLRGEDRASNKQALVWFQGHLHLLKQTLTNTNGYHSWSPITSIGNEIHNGDVITNFIYENLPSLGEFTKIMGDFKNLMKHLEFQRSAHSSIDAKRSMDSSIYANVGDYLEDVCPLEVGLNEERCARIANLPDYLKDEAASKGLLCQAKSRYFTRSSRRTECIFRPAVLERAKFVSGRWQAARRLKKMLVVPPQSSWRENAERFGKVHGRGTMCETPA	41	2	2		0.805		2xs1A01	0.3098	Serine Threonine Protein Phosphatase 5, Tetratricopeptide repeat		d1pbba1	0.3064	FAD/NAD(P)-binding domain		4zeoH	0.3094	CRYSTAL STRUCTURE OF EIF2B DELTA FROM CHAETOMIUM THERMOPHILUM
2	Blugr2_4658	378	GLQNANYFYDAYEFPKDIKFPMPKPPHSLHISASKITRSGTHVVAYCSISHHYEQIVKMITDGLPRVTQSSRNKDLSFTLEESACLRSITEETSLRSDATPLSQLQKYQCTHQLIASMAFKGMIGVEGKYACFAPPLRSHTVKINADIPLKIEQFLAGAQLLKGRKANSDTQAMVWFQGNLHLLRQTKSNTNGHNLWIPITSIGKESTNGALIMNFIYDNLPGIYEFTKIMSDFRMLEKTLNAANTPSNQRTPQISNDKICANSDPEKCSDKIHKSGHKYTNTHFGKIDAFPTYLNDRIGSLGLRCQVRFVHRSGLFRNKICIFSPRYVRRSIFQSQTWINSWKNHRLLKVPPQTNAKVVADRFIELGAEGTLCDPIE	41	2	2		0.795		5g6vB02	0.3154	Transferase(Phosphotransferase); domain 1		d5ee0a1	0.2985	P-loop containing nucleoside triphosphate hydrolases		2a5xA	0.3046	CRYSTAL STRUCTURE OF A CROSS-LINKED ACTIN DIMER
2	Blugr2_3616	378	LDNGLSHYGVYNVPLTYQFLVPEEKLGIHVSTSQITQPDTHVVAYCSIINNLSQLVDIITKDIPDITRSPKLSDSEYVDLETKCRSYVERKSLATLELSMSELKKDGHCTDDNLASLNFQGILGVSGNYSCFAAPVESPSFNITADEPIRLESFLSEGELLRDRGLVIRPNAMAWFQGHLHIFEQRVSDDDDHTWWYPLTSIGQEDTNAPIIVEFIYQAIPQISWFMNVIIGFNKLMVTTSLPGLMLNASQEESSKTYQNRNPENLDHPKYIYDEEFLERRKDYIQFKFCKDTSKLLNNLGLPTSEYDESFGCHVPKYMSDEESIGQLKMIKLPPQSDTSLPAETFTRQPGEGWLCDERDLWADGPPKKAPSISRKLQ	41	2	2		0.705		3dadA00	0.3139	Leucine-rich Repeat Variant		d1iuva1	0.3176	FAD/NAD(P)-binding domain		3mzkB	0.3174	SEC13/SEC16 COMPLEX- S.CEREVISIAE
2	Blugr2_4651	386	GSEDAYSHYGLYENLNVNEFPVPPPQLGIHMSPSKVSTHGTHIVAYCSILNDLKQIMDTIIQGRLELTQKPEDRDEAYLTAENTCARSIAKGTSPDSPAKPMSQILGSDCKPEHLINLAFKGLIGVEGKYACFAPRMRDQVIKINADTPIKLENFLSGGHLLTGNSARSNDQAVAWFLGNLHLFKKVGFNTDGKQWWIPITSIGDENDNGHILSKFIQSNAPDIHEFTKVMKDFQMLSVKLEKMKTTQFLSLPSQQDMEENSPHYNQIFREGKIDNNYPKLFFYLKITNIPAYIEMKALQRNTNRAAINTNRPEFLLTKDIVTNRDIFVMEKFHSMKWASSFLRGGLIEIPPQSNPKEAAMRLVEIGVSGFLGQKSKDQLGKKRRI	41	2	2		0.768		3um1D00	0.3108	Serine Threonine Protein Phosphatase 5, Tetratricopeptide repeat		d4rv5a_	0.313	Periplasmic binding protein-like I		4b1uB	0.3032	STRUCTURE OF THE PHACTR1 RPEL DOMAIN AND RPEL MOTIF DIRECTEDASSEMBLIES WITH G-ACTIN REVEAL THE MOLECULAR BASIS FOR ACTIN BINDINGCOOPERATIVITY.
2	Blugr2_6058	299	DRMVLTEFSRTHAYVYREISKANQFPLRKPSSDVLMIKSDTQRPGTSYAIYCSQKWNGKDIMEGLLDQLFPFTIDGPSKDQRRINPETPCLTQLSSIAKKKNYNPIWTSEIIKSNACTGKNLMELALKRYITINRHHFIIPNQKLEKKIQIYFDEGIEIQLGEGQVYFDGKKVNSKTEDEILTWYNGYLHVFRPRIKGGGWYVSTSLTSLELNGYHISRFMLHSNPQYKRFVKTWDFLENLVDKRLHCRGLTHNELAIERQRKTYHEKIERLKLDNLQPSHVHGVVSSFKWYGDRASGH	42	2	2		0.746		5vqbC01	0.3284	FAD/NAD(P)-binding domain		d1k0ja1	0.3417	FAD/NAD(P)-binding domain		5d8dE	0.3305	CRYSTAL STRUCTURE OF D-ALANINE-D-ALANINE LIGASE FROM ACINETOBACTERBAUMANNII
2	Blugr2_6059	299	DRMVLTEISRTHAYVYREISKATQFPLRKPSSDVLMIKSDTQSPGTSYAIYCSQKLDGKTIMQGLLNQLNPFTIDGPSKDQRRINPENSCLVQLSSMAKERNYNLIMTGEIRQSYACTGKNLMELALDGYITIHKHYYVSPNENLAKKVRIFFDEGVEMTLGEGQVYFDGEKVNGKTEDEILMWYNGYLHVFRRRINSGWWYVSTSLTSIELNGYYISRFMLHNNPQYKKFIRTWDFLENLVGKRMHYRGLTHKELAIERKRKTSHEKIERLKLDNLQPSNVHGPVSSFAWYGDRVFGN	42	2	2		0.735		5xgvB01	0.3113	FAD/NAD(P)-binding domain		d1ykjb1	0.3332	FAD/NAD(P)-binding domain		5k2mB	0.3217	BIFUNCTIONAL LYSX/ARGX FROM THERMOCOCCUS KODAKARENSIS WITH LYSW-GAMMA-AAA
2	Blugr2_6060	301	DRMVLAELSMARTYVYREISTANQFPLRKPSSDIYMIKSDIKRPGTSYAIYCSKKLDGKTIMHGLLDQLIPFTIDGPRRDQRRINPENPCLTQLSSMAMQKNYNPIMTSEIIKSNACTGKNLMELALHKYIHIQEYRTSRRDERQRRKIRVYFDVGIEIQFGEGQVYFEGKQVNNETEDEILIWYIGYLHVLRRRIDQRGWYVSTSPTSLDLNGYHISKFIRHNSPPFKRFIESWEFLETLADKRKNYAGLTNMELAIERQRKTSHEKIERLKLDNLQPSRVHGIIPSFTWYGDRDETSFG	42	2	2		0.737		3milA00	0.3337	Rossmann fold		d1k0la1	0.3413	FAD/NAD(P)-binding domain		3milA	0.3337	CRYSTAL STRUCTURE OF ISOAMYL ACETATE-HYDROLYZING ESTERASE FROMSACCHAROMYCES CEREVISIAE
2	Blugr2_5183	311	HMILIDNKPQHPHYSIHKPYSSRKLPEAGKRQNIYSFRSRTIQEGISVAVYCSPVMSSSELFRYLERGWKNITKSSSRNFGLNKYSNTVCFLHLLAKSKLNNSPIILSTLLKKRICSDEEIVGLALLELIKIEGDYKFIPSPSTRTLIRIVGDTAIQLENIKMFNKVNLFVGEKSKNEALALYQGNLHLFHKFRSTSTWLPSTSLCRNQGRGDMIVKYLLKNDGNFKRFIAKSEITWEKGHRKVHTENPSSVSKDNIKGGKVQNLDDQDHMDKLTSSFRIPSGLRALSSLSGSTRASSETNQKKMMKAESN	42	2	2		0.591		5ajdA02	0.3145	Serine Threonine Protein Phosphatase 5, Tetratricopeptide repeat		d4g6za1	0.3212	Nucleotidylyl transferase		6qm8D	0.3132	LEISHMANIA TARENTOLAE PROTEASOME 20S SUBUNIT APO STRUCTURE
2	Blugr2_137	249	ALVNNYDQNSYYNVYEIDHVRKFPTPSDGTNIFRTNPVYNGDGTYIAAYCSESARGEEIVREISHGLKGKFEDFKGSVGNSAKYGSRCVSDGVIACQSAGHQAINPNGDRGQIILSRTVADYKVSLAWVGQELKVFYGKQAQVTWLPLSDTLPKETLGGLIHEVAWYNTGPFESVKSLLDGHHNSASQSGSLTAAQRLYRSTSNKEQNLGKKIKALTLPKLTQTSEFFKYDNKDNFVDDFMKKLFSKKS	61	2	2		0.773		2n8xA00	0.3364	Double Stranded RNA Binding Domain		d3b77c_	0.3376	PH domain-like		6n5xA	0.3549	CRYSTAL STRUCTURE OF THE SNX5 PX DOMAIN IN COMPLEX WITH THE CI-MPR(SPACE GROUP P212121 - FORM 1)
2	Blugr2_4899	307	SNHRNRLVITSINSETPYYGTFLPDAREIFPVPKIHSDVYMTGNVMENKGTYLRAYCSHTRSEQEIIREITPGLIKVRIDKESMLPQVDDNLNYCHKAIEKLQQGSNGYEIYLSQIKGIRECPKGAIVSLAFWENWSFYGPYSNIFPKAQVEGKQINADVPLYINDEVNEGELYLGLDTPPGTQFLAWYQGSLHVFLRTGENAWYLLTDTDGRPENGVLISKLAWLTYGPFQHLHQFMATQTFETRNEPHRKKSLGIFPGKFESPKARLTQQMANIKLKKLDAINAQGYVGSSPRPEYIDSWMREIM	61	2	2		0.829		6he7E00	0.328	Glutamine Phosphoribosylpyrophosphate, subunit 1, domain 1,Glutamine Phosphoribosylpyrophosphate, subunit 1		d2zlza_	0.344	Nucleotidylyl transferase		2wvrC	0.3312	HUMAN CDT1:GEMININ COMPLEX
2	Blugr2_4861	309	KMKDRLVITSNEMGNPYYGVYLLKSERLFPIPSPDSHIYMTENHIDGPGTYVRAYCSERWSKNEIIAKIINELEDITDDLEYRVPEMSPKHEKCLEIINKMIEKSLPEEPVKFSEILRHEDCSESAIVNLSFLDKFGIYGDYSNIFPTYSIDGRNIMADVAFKIENVVLNGELFMERNIPPGHQFLAWHQGDLHIFIRTKEEKTWHLITDVTCRFASGLYISKYVLHDDGPFLPLLNLIENFMDQTDKTTLSNCSDNSVDCEDESPLQILRRKIAEIKLGKLISTRADGNIGVLPKPLSIVRWVDEKYM	61	2	2		0.849		6he7A00	0.3374	Glutamine Phosphoribosylpyrophosphate, subunit 1, domain 1,Glutamine Phosphoribosylpyrophosphate, subunit 1		d1j2qf_	0.3353	N-terminal nucleophile aminohydrolases (Ntn hydrolases)		6hecA	0.3375	PAN-PROTEASOME IN STATE 4
2	Blugr2_4900	343	DKSSLVITSINSETPYYGVFLPVEEIYFPTPEKHSHIYMTRNTFNGEGTYLRAYCSDKLNENAIIQKVGAGLYNSGNDKETRLVRTNVGLYSCLRAIEKLRLESENSEMRLSQIVGREECPRGTIASLAFWGYCSFYGTYSNIFPKAQVKGKQINADVPLHINDETYDGKLFVGMTTPPGKQFLAWYQGNLHVFLRTKENAWYLLTDPDGRHENGVLISKLAWLTNGPFMPLHQYLAARTSETGKVSRRKKCYKFVTCKYESSNSRLTHQMEDIKLEKLEVIYAQGDFGSSPRPEYINSWMREIIPKPTQQNHGSSSRSRDTDLWMNEIYPSPDPSAESSSSQ	61	2	2		0.778		5kpkA02	0.3383	Transferase(Phosphotransferase); domain 1		d4a91a_	0.3219	Nucleotidylyl transferase		4a91A	0.3219	CRYSTAL STRUCTURE OF THE GLUTAMYL-QUEUOSINE TRNAASP SYNTHETASE FROM E.COLI COMPLEXED WITH L-GLUTAMATE
2	Blugr2_1363	283	DRLILIGYSSHNNYFVYPAPNNKQFPGTADESGIFMTESKVDGPGTYMRYYCSYSIELGNMIAGIVGEQKPISCSEISQSKNNPTTHERCREYFGSLSQISQSAQMSDILKISDCKASDIASLAFAGQISVGGVNRGFAPPENPSLFNVIADKQVKVSDLVLADQSVILKGSHRSSALVWYQGYLHKLNKCGQNSWFFETNFHEDNGLRLYKFLQQLNDNLGESSMLLKERELNQPPRPKIAKQKAHQETKKRSKDVFVHYHKVNIIRGKLPVESIKGFVDGK	75	2	2		0.807		3tn8A02	0.3481	Transferase(Phosphotransferase); domain 1		d1jala1	0.3486	P-loop containing nucleoside triphosphate hydrolases		6tczH	0.3384	LEISHMANIA TARENTOLAE PROTEASOME 20S SUBUNIT COMPLEXED WITH LXE408
2	Blugr2_6676	298	WMTNHLVIMHSQISPFYGVYRPPGSDEFPLPASQSQVIRSDVKVSGPGTYNAIYCSSTLEVSKVKEVVTQGLTPFSNDDIIPNGDSAFGLNACRRKISTLSRGPRSSQPRTIEQLIDLRMCPLPHIITLVHEGKISVDRYKNFDAPPSDQSLLTLKIEKELPLNMFLSSNQIFRTNKKQNEKILAWSQGYLHVFKRASLWTRWEKITKYGDENQNVLEISKFLHEFNLEKRREIPTKEMNELTLMPSVETDHSKNKNVIDKYENTKMLDDMNGISLRTKLPSEMVSNDLYLYHKMTRW	75	2	2		0.753		3g5rA01	0.3376	FAD/NAD(P)-binding domain		d3unb4_	0.3242	N-terminal nucleophile aminohydrolases (Ntn hydrolases)		6qm7H	0.3395	LEISHMANIA TARENTOLAE PROTEASOME 20S SUBUNIT COMPLEXED WITH GSK3494245
2	Blugr2_5271	298	WMTNHLVIMHSQISPFYGVYRPPGSDEFPLPASQSQVIRSDVKVSGPGTYNAIYCSSTLEVSKVKEVVTQGLTPFSNDDIIPNGDSAFGLNACRRKISTLSRGPRSSQPRTIEQLIDLRMCPLPHIITLVHEGKISVDRYKNFDAPPSDQSLLTLKIEKELPLNMFLSSNQIFRTNKKQNEKILAWSQGYLHVFKRASLWTRWEKITKYGDENQNVLEISKFLHEFNLEKRREIPTKEMNELTLMPSVETDHSKNKNVIDKYENTKMLDDMNGISLRTKLPSEMVSNDLYLYHKMTRW	75	2	2		0.725		4x6zN00	0.3422	Glutamine Phosphoribosylpyrophosphate, subunit 1, domain 1,Glutamine Phosphoribosylpyrophosphate, subunit 1		d4eu22_	0.341	N-terminal nucleophile aminohydrolases (Ntn hydrolases)		4x6zN	0.3422	YEAST 20S PROTEASOME IN COMPLEX WITH PR-VI MODULATOR
2	Blugr2_424	209	SEHDDLNDDRHYGLYQLPPSSTFPEPVANAEVYLFTQKKSSSGTNYAMYCSPKKSMSEIVQNIQGLRPQENQSESTTYEYSPLMQDCLQILESSSGEPLLSELLPKKKKKSPCTSSIIFDLVNMQQIKLVGNYLRPLSQYHINTHTVTADMHMELKDVLLKGSMLLTASKKNMDKALVWHNGRLMLLRSSKEKNKIYWIPNNNIHSFIH	76	2	2		0.668		4hz9B00	0.3375	Nuclear Transport Factor 2; Chain: A,		d5tuxa2	0.3212	NTF2-like		4hz9B	0.3375	CRYSTAL STRUCTURE OF THE TYPE VI NATIVE EFFECTOR-IMMUNITY COMPLEXTAE3-TAI3 FROM RALSTONIA PICKETTII
2	Blugr2_455	295	SERDDRHYGLYQFPPNSKFPEPVANAEVYLFTQGKPSSGTNYAMYCSPNKSISEIVQNIQGLRSQENQSESTTYEYSPLMQDCLQILESSSGEPLLSELLPKKKKKSPCTSSIIFDLVNMQQIKLVGNYLFPLSLNHINAHTVRADMHMELKDVLLKGSMLLTASKKNMDKALVWHNGRLILLRSSKEKSKIYWIPHNNINDVDMSIDDIVKFMTDNFSGTQLVIRRFYYMRSFINNFGSIKGLDGQGAASNAETPDLGNYDPESGDVYRRLIINSRGSLEQSLFEAIPKGYVFH	76	2	2		0.689		2nz6A00	0.3058	Protein-Tyrosine Phosphatase; Chain A		d2zxxc_	0.3301	Winged helix DNA-binding domain		2wvrC	0.3385	HUMAN CDT1:GEMININ COMPLEX
2	Blugr2_794	298	EDHYGLYQTQNRYYFPEPKANMEVYLFTQKVISSGTNYAMYCSPLKRMSEIVENIEGLLPVDSQNEPQTAKYTMAKRDCLQKIRSLSHPVTLSKLLQGERKDNACTSNIIFSLIFTQQVKMTGNFNCFLPLRRVINVPMIKADKSMNLKDILPSEKMLLAASRENVDLALIWHHGHLILLEGSKKRDKTIWKPRTRINDELLTAKYITEFMTNNFPEVKSVKAKITSLYLHITYLNFLKGLESEGSTSSAGISISQVYESKFGSLYKDFAQKSRRSLEQKLFEVTPRGYLCDQNLYTN	76	2	2		0.775		3mi0R00	0.3455	Glutamine Phosphoribosylpyrophosphate, subunit 1, domain 1,Glutamine Phosphoribosylpyrophosphate, subunit 1		d3hfav_	0.3462	N-terminal nucleophile aminohydrolases (Ntn hydrolases)		3h6fV	0.342	CRYSTAL STRUCTURE OF MYCOBACTERIUM TUBERCULOSIS PROTEASOMEMODIFIED BY INHIBITOR HT1171
2	Blugr2_6926	313	KIPGRVVFSNTLPINNFQRTIHNDIYKLSNPEFPKPGDGSGIFMTMDDSRTPGTHHAVYSAVNMPYADMMARIMGGASPLTDEQVINLDKDPDAAQECYQYLQNSAQEVGTVVPLSLLNVVNSNKCTVRSIATLAFEDKVKVEGKHNYFAPYLSTSSIKIDADYIIELEDLVLPEQSTIYQGSRTPRAFVWYQGRPHLLFGCIENKRAWFITTTIKGRREYRSLDEAISLVNDRYGKKQSLLKKSELGTELDLKRFSKINPDVDPSTQGRVSIVKSLKPPEKMPGVLVDWYDCLSYKSPSPKLFNWGARSKLS	115	2	2		0.823		6qm8N00	0.3399	Glutamine Phosphoribosylpyrophosphate, subunit 1, domain 1,Glutamine Phosphoribosylpyrophosphate, subunit 1		d3mg61_	0.3373	N-terminal nucleophile aminohydrolases (Ntn hydrolases)		6qm8H	0.3448	LEISHMANIA TARENTOLAE PROTEASOME 20S SUBUNIT APO STRUCTURE
2	Blugr2_1336	325	DRLVFTSMDILSSAERNTYYEVYAASHGGFPKPEDDSGIFMAIDVSRTLGTHHAIYCSHTMPFTEMMSKITAGASPMTDQEILNLDRNPLADQTCHHHLQSLAQSIDAKETSTLSELVKSKKCTARSIATLAFEEKISIVGEYRHFVPASTSSSITINADYPVKVEDLILPHQSLILATPHTTIAVVWYQGRVHILQQCGDYKPAWFFNTIKFENNNLRSLSTILESFHQTNGRIGRLVKKSELGKKLNRKQMKRIDNSGTTDLHYLKIAFVDRSRRTQLVPGDLVDKAQCDAYKSRPPLYIRVLDKIFTHKKPTPRSFTPTQNS	115	2	2		0.786		1j2qB00	0.3187	Glutamine Phosphoribosylpyrophosphate, subunit 1, domain 1,Glutamine Phosphoribosylpyrophosphate, subunit 1		d5ee9b1	0.3431	P-loop containing nucleoside triphosphate hydrolases		6hecA	0.3204	PAN-PROTEASOME IN STATE 4
2	Blugr2_7013	321	NRLVVMSADDYASYGVYGPPGDKFPTPGPNTGIILTKNNPREPGTYNALYCSETLDTKSIVTTITAGLTPLTPDTLCPPDPNDPQAISCNKHIADLVNQHIPIKLFSLSHVLEDHKCTLSQIITFVQKGLIMPTGSYNFDMPSNHNPLFYLATERKVKVSEILMSREVFRTKRGKYWHILAWSQGHLHLFHEDGNPKHWTKITKFGSEKENAAKIVEFLITFNLTNHYLKMTPEGENVHVSGKRLNKLQVHYSHFKNRIGAKYDSRMLKKFSPDRLISNTISETSQVEFNEPHSAEKSIANSHISDLVNEAVKEHQRPSRS	121	2	2		0.717		3m8tB00	0.3311	Metallo-beta-lactamase; Chain A		d5wcmb_	0.3309	Metallo-hydrolase/oxidoreductase		5wcmB	0.3309	CRYSTAL STRUCTURE OF THE COMPLEX BETWEEN CLASS B3 BETA-LACTAMASE BJP-1AND 4-NITROBENZENE-SULFONAMIDE - NEW REFINEMENT
2	Blugr2_7023	328	NRLVVMSADDYASYGVYYPPGDKFPTPGPNTGIIVTKNNPRESGTYNALYCSKTLDTRSIVTTITAGLTPLPPDTLCPPEQNHPQAISCNNHIADLMNQPIPVKVFPLDEVLEGHKCTLSQIISLVQKGLIIPAGYYNYDMPNNDNYDISSNYNALFYLNTNRKVKVPEILMSREVFRAKHGKYWQILAWSQGHLHIFYEDGNPKHWTKITKFGSEKKNAAKIIQILITINFTNHYFKVIPQGESIDVSGSRLNMIKFFNAIMKNRNGIKYYSGMLKKISPYRLISNTISETSQVELREPLGDEKLNANLHLTNLVNESMEHLRPSRS	121	2	2		0.719		2gmnB00	0.3254	Metallo-beta-lactamase; Chain A		d2pt0b_	0.3282	(Phosphotyrosine protein) phosphatases II		2pt0B	0.3282	STRUCTURE OF SELENOMONAS RUMINANTIUM PTP-LIKE PHYTASE WITH THE ACTIVESITE CYSTEINE OXIDIZED TO CYSTEINE-SULFONIC ACID
2	Blugr2_2195	237	YNIIKPFHQDIKDDYVRFEGPKIRIAPIPNGVTHRSLPQIALGHNLMSYCAESESHLSFLETFLEKNTSRRSSKSVSPTETDYNAYSKCIMSINDINSGITQIFMSRIRKNKLPNCTVKFLMKAVSYRYARVYGNYKDYSHQGLARIALLGDVQLSASEILDSLHPLLSVVGEQRVVHLVYVAGFLKLLFSLGRDDEYMISPRLGDPPNRHIHKFLHDFDQHRKVAPKPDLKSALIL	50	18	2		0.769		1pmaT00	0.3466	Glutamine Phosphoribosylpyrophosphate, subunit 1, domain 1,Glutamine Phosphoribosylpyrophosphate, subunit 1		d1g0un_	0.3523	N-terminal nucleophile aminohydrolases (Ntn hydrolases)		5ln34	0.353	THE HUMAN 26S PROTEASOME AT 6.8 ANG.
2	Blugr2_2193	238	VTFQFDIIKPYEEGRTDHYIRYEGPPYWAMETPQDVACVKLTNISKYNMIYKFCSDIKTHLSYIEKHFEGPTYRKKENIEDTIEEARLYKECSKQIDKQNVGITVLNVSAIRKNRIPPCTVKMIIKDISYRRARAYGSYGIHSHKFSAKVSLNWDLFIPFHEILDRKDPLMTVEVLGERTYLVHVAGFLKLITPKSLNRRYKITPALGNPPENEIYEFLMKSNHPRIIPPVEVDVTRQ	50	18	2		0.716		1pmaB00	0.3493	Glutamine Phosphoribosylpyrophosphate, subunit 1, domain 1,Glutamine Phosphoribosylpyrophosphate, subunit 1		d2fakq_	0.3625	N-terminal nucleophile aminohydrolases (Ntn hydrolases)		2fakQ	0.3625	CRYSTAL STRUCTURE OF SALINOSPORAMIDE A IN COMPLEX WITH THEYEAST 20S PROTEASOME
2	Blugr2_2199	241	YRFHIIKPFEAGSTNHYLRYEGTPTTPYQIPEGVAGKELHKKSKDHLMYKFCGERKETLLSLENHFEANIHRKSDVVIDSADEDPAYQECSKEINAQLVGITLINMSAISKNRLPPCTIKMLIRDISYRRAKAYGPYKKYSHQASAKIALQWDEFIPYGELLDKKDPVMTKTIRGKLTHLVYIAGFLKLVTQLPGKKGYKITPALGDLPGNEIYKFLENSGRHRRIILYPHYLLWQILAAR	50	18	2		0.821		1iruV00	0.356	Glutamine Phosphoribosylpyrophosphate, subunit 1, domain 1,Glutamine Phosphoribosylpyrophosphate, subunit 1		d1iruv_	0.356	N-terminal nucleophile aminohydrolases (Ntn hydrolases)		6r70B	0.3576	ENDOGENEOUS NATIVE HUMAN 20S PROTEASOME
2	Blugr2_2201	246	DTYQFDIIKPFEVGSINHYLRFEGSPKRSYQVPEGVTGEELRKTSKNHIIHKFCGERKEDLLFLENHFNVNSHRKNDRRIDPTDEDPFYKECHKKLDQYNIANTPIKISDIQDRKLSPCTVKILMQDISHRHAKANGPFKKFSHQSSAKIALQWDRLIPFHKLLDQKDPLMTMKRRGQLTHLVYIAGFLKLVAHIPPKEGYTITRALGNIPENEIYEFLENSSKHRIMSPHKVRVQGNQDYHRNRG	50	18	2		0.787		3unhN00	0.3537	Glutamine Phosphoribosylpyrophosphate, subunit 1, domain 1,Glutamine Phosphoribosylpyrophosphate, subunit 1		d4r3ov_	0.3528	N-terminal nucleophile aminohydrolases (Ntn hydrolases)		6r70B	0.3581	ENDOGENEOUS NATIVE HUMAN 20S PROTEASOME
2	Blugr2_310	253	NRILYSYHFLPQSSSDNPLQYFSYTDGKEFGPQFRSWYWTTQGSSLDFHRNPSLLLESGSGRYCAENENGFKHAFEYIIHQARLESSQVEVRDTLDLIYNLCFIELSKVMKGSILSFSMIKKGVVPNCKVKHLMRYIMMRESLIVQSINECEGRTDSVCFVADMPLAAADILDSYKPLAMAKMNQANTYLVSIARQLQIIISSGSDNEYFIFARDRRQSDTDIFHYLAMNDFNEDSADLPDLKLASFKIFFHS	109	18	2		0.821		5tnuA03	0.3535	Rossmann fold		d3sd7a_	0.3401	HAD-like		6f2xA	0.3631	STRUCTURAL CHARACTERIZATION OF THE MYCOBACTERIUM TUBERCULOSIS PROTEINTYROSINE KINASE A (PTKA)
2	Blugr2_328	264	NKDLYNYNIVYPAGQEASIQYFSNQTPEKFWTRIGTKFLGYFDYTKSRNVHFPYPSGYYVTENGQHFRNSHDALTRELANAGERVGIKSITNKKQADCVKELRHVSQHETVSISSIMNKRFQHCQINLMIDLIHSGQVRIRKSERDCTYEPQVPCIVGDISVPVHSIADDFRILASAKRHGRNAYLVTVAGNLKVILHQSKKQHIIVPKLGDQQSDDIYRFLLMISKNRVPSASVVLQTDVVDLYTSATGDGANLYHNFISKEN	109	18	2		0.85		4r3oQ00	0.3486	Glutamine Phosphoribosylpyrophosphate, subunit 1, domain 1,Glutamine Phosphoribosylpyrophosphate, subunit 1		d5lexf_	0.3559	N-terminal nucleophile aminohydrolases (Ntn hydrolases)		6tu3G	0.3532	RAT 20S PROTEASOME
2	Blugr2_4414	296	ELKTTVYQISNVPGSYYSHYYSFTSLDTILNLPKIRLNKNLESPLTIRRICSKYQGDILFLNRRLQNEHTAAPSDLKEKKKDQNDINCIKKLRQLFMKNIDGKLSEVGKPKMKLSMCRFELIVENLSNGLIQLDGPHVCYAQKYNSAVLKSNNYRGSIIKLFADSPMPIKHVLSSLKPLASITMGENIKHLVLVLNELRVISKNLKSQEYEMEPRLGSRDKRNPAVFEFLTAYIQRTMSNIHLPKYGSISLDDAYLGGSDCLNTNKVPKNALSDLEPIWVDSRTHSFPAKNLKDMT	s	18	2		0.326		5bn5A02	0.469	Rossmann fold		d5kndf2	0.4716	P-loop containing nucleoside triphosphate hydrolases		5bn1A	0.3978	STRUCTURE OF AXE2-W215I- AN ACETYL XYLAN ESTERASE FROM GEOBACILLUSSTEAROTHERMOPHILUS
2	Blugr2_2358	118	ESIENGATVQSQLPETEDESNNTAMSHTFQGPGTYVKAYCSFSLSTMDIVSKIFHDQTPVAYTSHVDFGGNEAEEIECPEYIEGLTAGADEAEGLKISRIWKHKTCLDITLARLAYRG	s	75	2		0.416		4a69C00	0.4138	Arc Repressor Mutant, subunit A		d4a69c_	0.4138	Homeodomain-like		4a69C	0.4138	STRUCTURE OF HDAC3 BOUND TO COREPRESSOR AND INOSITOL TETRAPHOSPHATE
2	Blugr2_148	156	SKLFHRIALVSDGPEGFCYGVYQNPNGNSFSFPSQDPDIFSSTGPKPDIGTNVRAYCSNKWGRSEIIAHLAKYLGDRTHNSQSGLAEEYEAEEKCRRSISKLIQESPRIKQASLTKILEIGHCNEQMIANQAVRGSSKSPEHFDDFPRRMMKVTTS	s	75	2		0.429		2mmbA00	0.4097	30s Ribosomal Protein S18		d3tkyb1	0.4009	Winged helix DNA-binding domain		2mmbA	0.4097	NMR STRUCTURE OF THE PROTEIN YP_001712342.1 FROM ACINETOBACTERBAUMANNII
3	Blugr2_3122	276	HGVLDSVEGANGVTMPGLSVADGTPRDCASPRCGSEADTSIIRKREMGTNKATALGRTQGGGPVDASKMMAMFMGGAGNTTETKAARDIHAANVLRRSLGERAANGGTKTPKGTMETGVKAAAGAGAASGMPTCSDDGKVKMTYHQVNQDGAGPLTAMIDATSGGTDPDAFKSAEVTQNVPGIGIGGLSAAAVMDFPVEVQMPAGMTCSGTVGDAQNVCIVRMQNAAAAGPFGGSVAVTQSPAAKKRAVEFNLSKRHFARALAKKSREDNAYANSA	7	9	7	Egh16-like virulence factor(Pfam)	0.896		5opfA00	0.4776	Coagulation Factor XIII; Chain A, domain 1		d5opfa_	0.4776	E set domains		6ndqA	0.4768	CRYSTAL STRUCTURE OF A LPMO FROM KITASATOSPORA PAPULOSA
3	Blugr2_3092	291	VLDSVEGANGVTMPGLSVADGTPRDCASPRCGSEADTSIIRQREMGSNKATALGRTQGGGPVDASKMMAMFMGGGGNATATKEARDIHAANVLRRSLGERAANGGTKTPKGTLETGVKAAAGAGAASGMPTCSDDGKVKMTYHQVNQDGAGPLTAMVDATSGGTDPAAFKSAQVTQNVPGIGIGGLSAAAVMDFPVEVQMPAGMTCSGTVGDAQNVCIVRMQNAAAAGPFGGSVAVTQSPAAKKRAIEFNLSKRHFARALAKRNAEDDAAAAAAIAELEKIGSATKDDQPE	7	9	7	Egh16-like virulence factor(Pfam)	0.855		3sz4A00	0.3418	Lambda Exonuclease; Chain A		d1i7nb2	0.3319	Glutathione synthetase ATP-binding domain-like		4yn2A	0.4001	THE ATOMIC STRUCTURE OF WISEANA SPP ENTOMOPOXVIRUS (WSEPV) FUSOLINSPINDLES
3	Blugr2_3162	305	VLDSVEGANGVTMPGLSVADGTPRDCASPRCGSEADTSIIRQREMGSNKATALGRTQGGGPVDASKMMAMFMGGGGNATATKEARDIHAANVLRRSLGERAANGGIKTPKGTLETGVKAAAGAGAASGMPTCSDDGKVKMTYHQVNQDGAGPLTAMVDATSGGTDPSAFKSAQVTQNVPGIGIGGLSAAAVMDFPVEVQMPAGMTCSGTVGDAQNVCIVRMQNAAAAGPFGGSVAVTQSPAAKKRAIEYNLSKRHFARALAKRNAEDDAAAAAAIAELEKIGSATKDDQAEKEDTDATPLTQKSA	7	9	7	Egh16-like virulence factor(Pfam)	0.825		3syyA00	0.3346	Lambda Exonuclease; Chain A		d1i7lb2	0.3218	Glutathione synthetase ATP-binding domain-like		5tgqA	0.3812	RESTRICTION-MODIFICATION SYSTEM TYPE II R.SWAI- DNA FREE
3	Blugr2_3157	305	VLDSVEGANGVTMPGLSVADGTPRDCASPRCGSEADTSIIRQREMGSNKATALGRTQGGGPVDASKMMAMFMGGGGNATATKEARDIHAANVLRRSLGERAANGGIKTPKGTLETGVKAAAGAGAASGMPTCSDDGKVKMTYHQVNQDGAGPLTAMVDATSGGTDPSAFKSAQVTQNVPGIGIGGLSAAAVMDFPVEVQMPAGMTCSGTVGDAQNVCIVRMQNAAAAGPFGGSVAVTQSPAAKKRAIEYNLSKRHFARALAKRNAEDDAAAAAAIAELEKIGSATKDDQAEKEDTDATPLTQKSA	7	9	7	Egh16-like virulence factor(Pfam)	0.825		3syyA00	0.3339	Lambda Exonuclease; Chain A		d2p0ab2	0.3234	Glutathione synthetase ATP-binding domain-like		5tgqA	0.3809	RESTRICTION-MODIFICATION SYSTEM TYPE II R.SWAI- DNA FREE
3	Blugr2_3156	333	HGVVDSVEGANGVTMPGLSVADGTPRDCASPLCGSEADTSIIRKREMGTNRATALGRTQGGGPVDATKMMAMFMGGGGNATATKEAREVHAANVLRRSLGERAANGGTRTPKGTLETGVKAAAGAGASSGMPTCTDDGKVKMTYHQINQDGAGPLTAMVDATSGGTDPAAFKSAKVTQNVPGIGIGGLSAAAVMDFPVEVQMPAGMTCSGTVGDAQNVCIVRMQNAAAAGPFGGSVAVTQSPAAKKRAIEYNLSKRHFARALAKRNAEDDAAAAIAELEKIGSATKDDEAEKEITAATPLTKKSAEDDAAAAAAAIAELEKIGSATKDDEAEN	7	9	7	Egh16-like virulence factor(Pfam)	0.779		3cegB00	0.3482	Ubiquitin Conjugating Enzyme		d2bbha1	0.3347	CorA soluble domain-like		5cw5C	0.3599	STRUCTURE OF CFBRCC36-CFKIAA0157 COMPLEX (QSQ MUTANT)
3	Blugr2_3151	335	VVDSVVGANDVTMPGLSVADGTPRDCASPRCGSEADTSIIRKREMGTNKATALGRTQGGGPVDATKMMAMFMGGGGNATATKEAREVHAANVLRRSLGERAANGGTKTPKGTLETGVKAAAGAGASSGMPTCTDDGKVKMTYHQINQDGAGPLTAMVDATSGGTDPAAFKSAEVTQNVPGIGIGGLSAAAVMDFPVEVQMPAGMTCSGTVGDAQNVCIVRMQNAAAAGPFGGSVAVTQSPAAKKRAIEYNLSKRHFARVLAKRNAEDDAAAAAAIAELEKMGSATKDAEAEIEPVVASDLNQRSAEEEAAAAISELQKVGSATTADAELAIEDQA	7	9	7	Egh16-like virulence factor(Pfam)	0.767		5hipA00	0.31	Metallo-beta-lactamase; Chain A		d2bbha1	0.3135	CorA soluble domain-like		2wkpA	0.3179	STRUCTURE OF A PHOTOACTIVATABLE RAC1 CONTAINING LOV2 WILDTYPE
3	Blugr2_3142	343	VVDSVEGANGVTMPGLSVADGTPRDCASPRCGSEADTSIIRKREMGTNKATALGRTQGGGPVDATKMMAMFMGGGGNATATKEAREVHAANVLRRSLGERAANGGTKTPKGTLETGVKAAAGAGASSGMPTCTDDGKVKMTYHQINQDGAGPLTAMVDATSGGTDPAAFKSAEVTQNVPGIGIGGLSAAAVMDFPVEVQMPAGMTCSGTVGDAQNVCIVRMQNAAAAGPFGGSVAVTQSPAAKKRAIEYNLSKRHFARALAKRNAADDAAAAAAIAELEKIGSATKDDEAEKEDAVAAPLTKKSAEDDAAAAAAIAELEKMGLATKEADNDIIDAETAAEDKE	7	9	7	Egh16-like virulence factor(Pfam)	0.767		3cegA00	0.3347	Ubiquitin Conjugating Enzyme		d1hzdd_	0.3095	ClpP/crotonase		6gvwG	0.3565	CRYSTAL STRUCTURE OF THE BRCA1-A COMPLEX
3	Blugr2_3132	343	VVDSVVGANDVTMPGLSVADGTPRDCASPRCGSEADTSIIRKREMGTNKATALGRTQGGGPVDATKMMAMFMGGGGNATATKEAREVHAANVLRRSLGERAANGGTKTPKGTLETGVKAAAGAGASSGMPTCTDDGKVKMTYHQINQDGAGPLTAMVDATSGGTDPAAFKSAEVTQNVPGIGIGGLSAAAVMDFPVEVQMPAGMTCSGTVGDAQNVCIVRMQNAAAAGPFGGSVAVTQSPAAKKRAIEYNLSKRHFARALAKRNAADDAAAAAAIAELEKIGSATKDDEAEKEDAVAAPLTKKSAEDDAAAAAAIAELEKMGSATKEADNDVIDAETAAEDKE	7	9	7	Egh16-like virulence factor(Pfam)	0.761		2ve5C01	0.2934	Aldehyde Dehydrogenase; Chain A, domain 1,Aldehyde Dehydrogenase; Chain A		d1i7la2	0.3147	Glutathione synthetase ATP-binding domain-like		5tgqA	0.367	RESTRICTION-MODIFICATION SYSTEM TYPE II R.SWAI- DNA FREE
3	Blugr2_3144	343	VVDSVEGANGVTMPGLSVADGTPRDCASPRCGSEADTSIIRKREMGTNKATALGRTQGGGPVDATKMMAMFMGGGGNATATKEAREVHAANVLRRSLGERAANGGTKTPKGTLETGVKAAAGAGASSGMPTCTDDGKVKMTYHQINQDGAGPLTAMVDATSGGTDPAAFKSAEVTQNVPGIGIGGLSAAAVMDFPVEVQMPAGMTCSGTVGDAQNVCIVRMQNAAAAGPFGGSVAVTQSPAAKKRAIEYNLSKRHFARALAKRNAADDAAAAAAIAELEKIGSATKDDEAEKEDAVAAPLTKKSAEDDAAAAAAIAELEKMGSATKEADNDIIDAETAAEDKE	7	9	7	Egh16-like virulence factor(Pfam)	0.754		1yrbB01	0.306	Rossmann fold		d5deca_	0.3082	Nucleotidyltransferase		6gvwG	0.3672	CRYSTAL STRUCTURE OF THE BRCA1-A COMPLEX
3	Blugr2_3143	343	VVDSVEGANGVTMPGLSVADGTPRDCASPRCGSEADTSIIRKREMGTNKATALGRTQGGGPVDATKMMAMFMGGGGNATATKEAREVHAANVLRRSLGERAANGGTKTPKGTLETGVKAAAGAGASSGMPTCTDDGKVKMTYHQINQDGAGPLTAMVDATSGGTDPAAFKSAEVTQNVPGIGIGGLSAAAVMDFPVEVQMPAGMTCSGTVGDAQNVCIVRMQNAAAAGPFGGSVAVTQSPAAKKRAIEYNLSKRHFARALAKRNAADDAAAAAAIAELEKIGSATKDDEAEKEDAVAAPLTKKSAEDDAAAAAAIAELEKMGSATKEADNDIIDAETAAEDKE	7	9	7	Egh16-like virulence factor(Pfam)	0.786		3mi0V00	0.304	Glutamine Phosphoribosylpyrophosphate, subunit 1, domain 1,Glutamine Phosphoribosylpyrophosphate, subunit 1		d1up4e2	0.3093	LDH C-terminal domain-like		6gvwB	0.3614	CRYSTAL STRUCTURE OF THE BRCA1-A COMPLEX
3	Blugr2_3136	364	VVDSVEGANGVTMPGLSVADGTPRDCASPRCGSEADTSIIRKREMGTNKATALGRTQGGGPVDATKMMAMFMGGGGNATATKEAREVHAANVLRRSLGERAANGGTKTPKGTLETGVKAAAGAGASSGMPTCTDDGKVKMTYHQINQDGAGPLTAMVDATSGGTDPAAFKSAEVTQNVPGIGIGGLSAAAVMDFPVEVQMPAGMTCSGTVGDAQNVCIVRMQNAAAAGPFGGSVAVTQSPAAKKRAIEYNLSKRHFARALAKRNAEDDAAAAAAIAELEKIGSATKDDEAEKEDAAVAPLTKKSAEDDAAAAAAIAELEKIGSATKDEEASTADVVTKRDTDSDNTQKAEIEALDAETEAEDKE	7	9	7	Egh16-like virulence factor(Pfam)	0.726		3cndB02	0.293	Polyamine Oxidase; Chain A, domain 2		d5jvjb1	0.3004	Glutathione synthetase ATP-binding domain-like		6gvwG	0.3421	CRYSTAL STRUCTURE OF THE BRCA1-A COMPLEX
3	Blugr2_3139	496	VVDSVEGANGVTMPGLSVADGTPRDCASPRCGSEADTSIIRKREMGTNKATALGRTQGGGPVDATKMMAMFMGGGGNATATKEAREVHAANVLRRSLGERAANGGTKTPKGTLETGVKAAAGAGAASGMPTCSDDGKVKMTYHQINQDGAGPLTAMVDATSGGTDPAAFKSAEVTQNVPGIGIGGLSAAAVMDFPVEVQMPAGMTCSGTVGDAQNVCIVRMQNAAAAGPFGGSVAVTQSPAAKKRAIEYNLSKRHFARALAKRNAEDDAAAAAAIAELEKIGSATKDDEVENEASTPLTSDKKKQDKDAEAEGIVAETKAEDEDEGSKPATTKDSGKKSKEDAEAEALDAETKAEDEDKGAKSASPLTSDKKKEDKDAEAEAIDAETKAEDEDEGSKPA…	7	9	7	Egh16-like virulence factor(Pfam)	0.569		2bfuL00	0.28	Jelly Rolls		d5gjae_	0.2536	Clavaminate synthase-like		2bfuL	0.28	X-RAY STRUCTURE OF CPMV TOP COMPONENT
3	Blugr2_3134	568	ANGVTMPGLSVSDGTPRDCASPLCGSEADTSIIRKREMGTNKATALGRTQGGGPVKASKMMAMFMAGGGNATATKEAREVHAANVLRRSLGERAANGGTKTPKGTMETGVKAAAGVGASNGMPTCSDDGKIKMTYHQVNQDGAGPLTAMIDATSGGTDPAAFKSAQVTKNVPGIGIGGLSAAAVMDFPVEVQMPAGMTCSGTVGDAQNVCIVRMQNAAAAGPFGGSVAVTQSPAAKKRAIEYNLSKRHFARALAKRNAEDDAAAAIAELEKIGSATKDEEAEKEAIEGAKSPLTKKSVEDDAAAAIAELEKMGSATKDEEAEKEAIEGAKSPLTKKSVEDDAAAAIAELEKMGSATKDEEAEKEAIEGAKSPLTKKSVEDDAAAAIAELEKMGSATKDE…	7	9	7	Egh16-like virulence factor(Pfam)	0.523		5mk1B00	0.2638	Serine Threonine Protein Phosphatase 5, Tetratricopeptide repeat		d1qvra2	0.2696	P-loop containing nucleoside triphosphate hydrolases		6kouD	0.2819	277 K CRYOEM STRUCTURE OF SSO-KARI IN COMPLEX WITH MAGNESIUM IONS
3	Blugr2_1795	231	AIIKAVGDMGGSGTAIGIDAATPRDGATRNPFQADATRFKNNNVDACGETLGGGPNDPMTGMAKVVSESNGMPMISAGGMVMMTLHQVNGDGAGPYECMIDSTGMGTGGWTKMEVATNVPGKNSRSKAKAEDFPLTAKVAADQTCTGSVAGMDNICMVRCNNQANAGPFGGCVPVQMMTAGAAGGDKNSTAEAAPKAATGAAPKEAGKEEPKEAGKEAGKEAPKTARSFKA	20	9	7	Egh16-like virulence factor(Pfam)	0.755		4aleA00	0.5484	Coagulation Factor XIII; Chain A, domain 1		d4alea_	0.5484	E set domains		6t5zC	0.5452	CRYSTAL STRUCTURE OF AN AA10 LPMO FROM PHOTORHABDUS LUMINESCENS
3	Blugr2_1817	231	AIIKAVGDMGGSGTAIGIDAATPRDGATRNPFQADATRFKNNNVDACGETLGGGPNDPMTGMAKVVSESNGMPMISAGGMVMMTLHQVNGDGAGPYECMIDSTGMGTGGWTKMEVATNVPGKNSRSKAKAEDFPLTAKVAADQTCTGSVAGMDNICMVRCNNQANAGPFGGCVPVQMMTAGAAGGDKNSTAEAAPKAATGAATEAAPKEAGKEEPKEAGKEAPKTARSFQS	20	9	7	Egh16-like virulence factor(Pfam)	0.755		4aleA00	0.5482	Coagulation Factor XIII; Chain A, domain 1		d4alea_	0.5482	E set domains		6t5zC	0.5444	CRYSTAL STRUCTURE OF AN AA10 LPMO FROM PHOTORHABDUS LUMINESCENS
3	Blugr2_1798	235	AIIKAVGDMGGSGTAIGIDAATPRDGATRNPFQADATRFKNNNVDACGETLGGGPNDPMTGMAKVVSESNGMPMISAGGMVMMTLHQVNGDGAGPYECMIDSTGMGTGGWTKMEVATNVPGKNSRSKAKAEDFPLTAKVAADQTCTGSVAGMDNICMVRCNNQANAGPFGGCVPVQMMTAGAAGGDKNSTAEAAPKAATGAAPKEAGKEEPKEAGKEAGKEAGKEAPKTARSFKA	20	9	7	Egh16-like virulence factor(Pfam)	0.743		4aleA00	0.5438	Coagulation Factor XIII; Chain A, domain 1		d4alea_	0.5438	E set domains		6t5zC	0.5408	CRYSTAL STRUCTURE OF AN AA10 LPMO FROM PHOTORHABDUS LUMINESCENS
3	Blugr2_1800	235	AIIKAVGDMGGSGTAIGIDAATPRDGATRNPFQADATRFKNNNVDACGETLGGGPNDPMTGMAKVVSESNGMPMISAGGMVMMTLHQVNGDGAGPYECMIDSTGMGTGGWTKMEVATNVPGKNSRSKAKAEDFPLTAKVAADQTCTGSVAGMDNICMVRCNNQANAGPFGGCVPVQMMTAGAAGGDKNSTAEAAPKAATGAATEAAPKEAGKEEPKEAGKEAGKEAPKKARSFWA	20	9	7	Egh16-like virulence factor(Pfam)	0.742		4altA00	0.5446	Coagulation Factor XIII; Chain A, domain 1		d4alta_	0.5446	E set domains		6t5zC	0.5407	CRYSTAL STRUCTURE OF AN AA10 LPMO FROM PHOTORHABDUS LUMINESCENS
3	Blugr2_1803	251	AIIKAVGDMGGSGTAIGIDAATPRDGATRNPFQADATRFKNNNVDACGETLGGGPNDPMTGMAKVVSESNGMPMISAGGMVMMTLHQVNGDGAGPYECMIDSTGMGTGGWTKMEVATNVPGKNSRSKAKAEDFPLTAKVAADQTCTGSVAGMDNICMVRCNNQANAGPFGGCVPVQMMTAGAAGGDKNSTAEAAPKAATGAATEAAPKEAGKEEPKEAGKEAGKEEPKEAGKEAGKEAGKEAPKTARSFWA	20	9	7	Egh16-like virulence factor(Pfam)	0.703		4alcA00	0.5266	Coagulation Factor XIII; Chain A, domain 1		d4alca_	0.5266	E set domains		6t5zC	0.5228	CRYSTAL STRUCTURE OF AN AA10 LPMO FROM PHOTORHABDUS LUMINESCENS
3	Blugr2_1802	251	AIIKAVGDMGGSGTAIGIDAATPRDGATRNPFQADATRFKNNNVDACGETLGGGPNDPMTGMAKVVSESNGMPMISAGGMVMMTLHQVNGDGAGPYECMIDSTGMGTGGWTKMEVATNVPGKNSRSKAKAEDFPLTAKVAADQTCTGSVAGMDNICMVRCNNQANAGPFGGCVPVQMMTAGAAGGDKNSTAEAAPKAATGAATEAAPKEAGKEEPKEAGKEAGKEEPKEAGKEAGKEAGKEAPKTARSFWA	20	9	7	Egh16-like virulence factor(Pfam)	0.702		4alcA00	0.5266	Coagulation Factor XIII; Chain A, domain 1		d4alca_	0.5266	E set domains		6t5zC	0.523	CRYSTAL STRUCTURE OF AN AA10 LPMO FROM PHOTORHABDUS LUMINESCENS
3	Blugr2_7030	231	FGMSFRQFKVARAVHDVEGDGIVCDTRSSDPCDGSVRGSNKVKSLLLRRDGTTAYNGAKNTDNIDAINLDEQTLRVPTLVAGPNDTFISVDSHAIMMTVKANENGVGSYTCMIDSTGTGTGAGIWTEMEVTSKSTDKIAPDGVADVEIQAAIDPNQKCTGRLDDKENVCMVRCSDAATPGSLEKSVYVQIEEEDITPTPTDPNSYKEARTTARPVPRNSIMVAAGALPTSF	33	9	7	Egh16-like virulence factor(Pfam)	0.448		2itfC00	0.4323	Immunoglobulin-like		d2itfc_	0.4323	NEAT domain-like		2eefA	0.4333	SOLUTION STRUCTURE OF THE CBM_21 DOMAIN FROM HUMAN PROTEINPHOSPHATASE 1- REGULATORY (INHIBITOR) SUBUNIT 3B
3	Blugr2_7031	246	YSIFFRELNVARAVQNIHDDNTVPNTSGSNIRDGPVPGSNEVKSLLFTRDGAAAFNNADNANNAENPENIYATNRDKQITPVSKLVTGPDDKSIIVDSHMIMMTVKANENGVGSYTCMIDSTGTGTDTGAGIWTEMEVTSKSTDKFSQDGVADVEIQAAIDPNQKCTGRLDDKENVCMVRCSDAATPGSLEKSVYVQKAGEQNTPTPTDPNSNIQARATRAVSSSRPQRVPSRPQRSNAPGVIKSR	33	9	7	Egh16-like virulence factor(Pfam)	0.474		3juaA00	0.4291	Coagulation Factor XIII; Chain A, domain 1		d1ahwd2	0.4335	Immunoglobulin		6ibiD	0.4303	COPPER BINDING PROTEIN FROM LAETISARIA ARVALIS (LAX325)
3	Blugr2_7029	246	YSIFFRELNVARAVQNIHDDNTVPNTSGSNIRDGPVPGSNEVKSLLFTRDGAAAFNNADNANNAENPENIYATNRDKQITPVSKLVTGPDDKSIIVDSHMIMMTVKANENGVGSYTCMIDSTGTGTDTGAGIWTEMEVTSKSTDKFSQDGVADVEIQAAIDPNQKCTGRLDDKENVCMVRCSDAATPGSLEKSVYVQKAGEQNTPTPTDPNSNIQARATRAVSSSRPQRVPSRPQRSNAPGVIKSR	33	9	7	Egh16-like virulence factor(Pfam)	0.47		2bxwB00	0.4456	Coagulation Factor XIII; Chain A, domain 1,Coagulation Factor XIII, subunit A		d2jhtb_	0.4496	E set domains		2bxwB	0.4456	CRYSTAL STRUCTURE OF RHOGDI LYS(135-138-141)TYR MUTANT
3	Blugr2_7016	249	YSIFSRQLNEARAVQNIKGDDTVPNTSGSNIRDGSVPRLNEVKSLLFTRDGAATLNNADNANNAENPENIDATNRDKQIPQVSKLVTGPDDKSITVDSHMIMMTVKANENGVGSYMCMIDSTGTGTSAGIWTEMEVTSKSTDKISPDGVADVEIQAAIDPNQKCTGRLDDKENVCVVRCSDAATPGSLEKSVYVQKAGEQNTPTPTDPNSDIQARATVAATHSGSFRVPSRRKRSDAVTVIGAQPSQWV	33	9	7	Egh16-like virulence factor(Pfam)	0.47		3qw9B00	0.4075	Immunoglobulin-like,Zona pellucida		d3duhb2	0.4209	Fibronectin type III		3qw9B	0.4075	CRYSTAL STRUCTURE OF BETAGLYCAN ZP-C DOMAIN
3	Blugr2_7034	252	YSIFFRELNVARAVQNIQGNDTVPNTSGSNTCDGSVPGSNEVKSLLFRRDGVAACNNADNARNPDDVDNTENIDATNRDKQTAQVSKLVTGPDDKSIIVDSHMIMMTVKANENGVGSYMCMIDSTGTGAGAGIWTEMEVTSKSTDKISPDGVADVEIQAVIDPNQKCTGRLDDKENVCMVRCRDAATPGSLEKSVYVQKAGEQNTPTPTDPNSNIQARATRAVSSSRPHRVPSRPQRSNAPAVIVARPTQRL	33	9	7	Egh16-like virulence factor(Pfam)	0.461		3qw9B00	0.4299	Immunoglobulin-like,Zona pellucida		d3ly6b1	0.4282	E set domains		3qw9B	0.4299	CRYSTAL STRUCTURE OF BETAGLYCAN ZP-C DOMAIN
3	Blugr2_3015	277	HVAMTRVMAEVDGSAGLESQAIVDGSNPPAEMTDMAEMADTTEMADTPEMNDMTNNTNNEDATSSDNNGAVPDENSIRMSESIDGAPGFPMIAAGGLVTLSLKATADKSGPFTCMIDSMADNLDSLTNMEIVVNSINQDATSDKTEVSLSAQIPADQSCLGNMNDTDNVCTIRCDNIATPTVIGESLPVQLVDAEVIEEAGETAASPPSNGEISGSDTAPPGTMRIVSGKDRLPADRRATRAISGGLGRSILPFDKREIVPMNLPVQKRKFPRSFIA	s	9	7	Egh16-like virulence factor(Pfam)	0.485		5hguA00	0.4121	Coagulation Factor XIII; Chain A, domain 1		d1m57b1	0.3983	Cupredoxins		6ibiA	0.4188	COPPER BINDING PROTEIN FROM LAETISARIA ARVALIS (LAX325)
4	Blugr2_1011	144	MPLRIYGVHSIANRVIDDKTLKTTEKMNFGSNFKILENGIDGTYFMKQTSRSKEGNQFSHVKNSGNLTNLTAMNSKFSVKRLARILSAPSAYLSRVMSGPEPQRKNMSRALHQTPSGFGLDGKHKFPYFNQKSISHLNRLMSSY	13	10	8		0.14		1o5wA03	0.2459	Single alpha-helices involved in coiled-coils or other helix-helix interfaces		d3u5ib_	0.2728	Ribosome and ribosomal fragments		6pw9D	0.2796	CRYO-EM STRUCTURE OF HUMAN NATE/HYPK COMPLEX
4	Blugr2_5040	154	VPISIHGIGSLSHRNIGDVNPNIIENPNSIASTKESNRFLGENNADVGTSLSLTNDNFPVTRSGGYLSALTYNPTRVMGGVAPPRKHAKRALYQSPSGFQLDGKHRFPYYNQRSIRRVNGLVNDHKILSTNRRLRRPSVQRKPLLLNKEKSSSP	13	10	8		0.163		1pixA01	0.3379	Single alpha-helices involved in coiled-coils or other helix-helix interfaces		d2a45k_	0.2729	Fibrinogen coiled-coil and central regions		6tt7Q	0.3214	OVINE ATP SYNTHASE 1A STATE
4	Blugr2_5051	154	MPISKYGVISSNNRIMGDTNFKPIENTISISQKREDKVFLNGKNAVIVNKLPTTNRILPVTKSTESLSELPVIHTAAASEVESSVKHAKRALHQTTSGFRLDGRRSFPYYNQKSIIHLSRLANDHKILSANRRLRRPHGYRITHLPSGEKSSQK	13	10	8		0.176		3m9eE00	0.2831	Erythroid Transcription Factor GATA-1; Chain A,Erythroid Transcription Factor GATA-1		d1vq9l1	0.2943	Ribosomal proteins L15p and L18e		6rd6T	0.2989	CRYOEM STRUCTURE OF POLYTOMELLA F-ATP SYNTHASE- FOCUSSED REFINEMENT OFUPPER PERIPHERAL STALK
4	Blugr2_5000	154	MPLKKHGVISPNNRIMGDSNFKTIDKMTSISQLKEDKVFLNGKNAVIKNKLPTTNRILTVTKSTESLSELPVIPIAVASELESPVKHAKRALHQTPSGFRLDGRRSYPYYNQKSILHLNRLVNDHKILSANRRLRRPHGYRIAHIPSGEKPSER	13	10	8		0.208		5xtdA02	0.3245	Rossmann fold		d3l71t_	0.3043	Ubiquinone-binding protein QP-C of cytochrome bc1 complex (Ubiquinol-cytochrome c reductase)		5aj3U	0.3355	STRUCTURE OF THE SMALL SUBUNIT OF THE MAMMALIAN MITORIBOSOME
4	Blugr2_5043	155	MPIRINGIGILSHRNIGKENLKAIENQNSQIANTRESNRFLGEENADDVNSLSMMNGNFPVTRSGGYLSALPVNPTRVMGGVAPPRKHAKRALYQAPSGFQLDGKHRFPYYNQRSIRRVNGLVNDHKILSTNRRLRRPSVHRKPHLLNKEKSSSP	13	10	8		0.156		6et5n00	0.2922	Light-harvesting Protein		d3zmvb1	0.2845	Demethylase interaction domain of CoREST		6zr2G	0.2924	CRYO-EM STRUCTURE OF RESPIRATORY COMPLEX I IN THE ACTIVE STATE FROMMUS MUSCULUS AT 3.1 A
4	Blugr2_5037	155	VPISIHGIGSLSHRNIGDVNPKIIENPNSQIASTKESNRFLGENNDDDRTSLSMMNSNFPVTKSGGYLSALTYNPTRVNTWVEPPRKYAKRALHQSPLGFQLDGKHRFPYYNQRSIRRVNRLVNDHKILSTNRRLRRPSVHRKPHLLNKEKSSSP	13	10	8		0.169		1vs8H01	0.2645	Ribosomal Protein L9; domain 1,Ribosomal protein L9		d3bboj1	0.2731	Ribosome and ribosomal fragments		6rfrE	0.269	CRYO-EM STRUCTURE OF RESPIRATORY COMPLEX I FROM YARROWIA LIPOLYTICA AT3.2 A RESOLUTION
4	Blugr2_5036	155	VPISIHGIGSLSHRNIGDVNPKIIENPNSQISNTRESNRFLGENNDDDRTSLSMMNSNFPVTKSGGYLSALPYNPTRVNTWVEPPRKYAKRALHQSPSGFQLDGKHRFPYYNQRSIRRVNGLVNDHKILSTNRRLRRPSVHRKPLLLNKEKSSSP	13	10	8		0.165		2conA00	0.2239	Herpes Virus-1,Nin one binding (NOB1)		d4c3in_	0.2378	Rap30/74 interaction domain-like		5m64N	0.2455	RNA POLYMERASE I ELONGATION COMPLEX WITH A49 TANDEM WINGED HELIXDOMAIN
4	Blugr2_5044	171	MPISKYGVISSNNRIMGDTNFKPIENTTSVNNIKIFDSDIDSSNFMWQISQKKEDKVFLNGKNAVIVNKLPTTNRILPVTKSTESLSELPVIHTAAASEVESSVKYAKRALHQTPSGFRLDGRRSFPYYNQKSIIHLSRLANDHKILSANRRLRRPHGYRITHLPSGEKSS	13	10	8		0.201		3zgxC00	0.2975	Single alpha-helices involved in coiled-coils or other helix-helix interfaces		d2h3ia_	0.3149	Retroviral matrix proteins		5lc5E	0.2988	STRUCTURE OF MAMMALIAN RESPIRATORY COMPLEX I- CLASS2
4	Blugr2_5124	172	SPTRLFATRSVNHHMTFHKTWKKPEKFNSESSIDSFEKVVKESSFTKNAAGIKDAYQALRIDKTVDTDSKTSIEEQIGLLPYLSASAKNLASNMNENTLHGRHTNRFFRQNPSDYGNDGQYSFPYPNRKSTSHQNQILRGDDGFNHSHRSRQSFRERNRWPWGNAWTSLLNG	13	10	8		0.133		1l6lS00	0.3074	Single alpha-helices involved in coiled-coils or other helix-helix interfaces		d1q2hb_	0.3142	Phenylalanine zipper		2mmvA	0.2961	ZAPA MUTANT DIMER FROM GEOBACILLUS STEAROTHERMOPHILUS
4	Blugr2_5129	94	MPIGPYIVSRTNNQTTGKGILEKINGINFHKKGDALESDMGETIESITDLISTMSTTPIGKQTESAPKISALAKNLTHVMSDILPGMHTKRYLE	14	10	8		0.186		3e4pB01	0.4936	Single alpha-helices involved in coiled-coils or other helix-helix interfaces		d2gbob_	0.4406	EF2458-like		5xqzC	0.462	STRUCTURE OF THE MOB1-NDR2 COMPLEX
4	Blugr2_2356	109	MPTGPEIGRRSNPKTIGTKIMESLDGIRFEDNVDNLVNKTRGSIDNVVDKITTIFTEPVEKVAQSGRKISTFSKLFGPVIGMFSHSSKTKRFLQQDSSSYQIDGKTTFT	14	10	8		0.126		1rf1F01	0.4303	Single alpha-helices involved in coiled-coils or other helix-helix interfaces		d1rf1f2	0.4204	Fibrinogen coiled-coil and central regions		6jleE	0.3987	CRYSTAL STRUCTURE OF MORN4/MYO3A COMPLEX
4	Blugr2_2353	109	MPTGPEIDRRSNPKTIGTKIMESLDGIRFEDNVDNLVNKTRGSIDNVVDKITTIFTEPVEKVAQSGRKISTFSKLFGPVIGMFSHSSKTKRFLQQDSSSYQIDGKTTFT	14	10	8		0.132		2m6xB00	0.4424	Single alpha-helices involved in coiled-coils or other helix-helix interfaces		d2yxrb1	0.4222	Preprotein translocase SecE subunit		2m6xB	0.4424	STRUCTURE OF THE P7 CHANNEL OF HEPATITIS C VIRUS- GENOTYPE 5A
4	Blugr2_2335	109	MPIGPDIDRRSSSKTIGTKIMESLDGIRFEDNVDSLVNKTRGSIDNVVDKITTIFTEPVEKVAQSGRKISTFSKLFGPVIGMFSHSSKTKRYLQQDPSGNQLDGETTFP	14	10	8		0.129		1avoC00	0.403	Single alpha-helices involved in coiled-coils or other helix-helix interfaces,Proteasome activator pa28		d2yxrb1	0.4119	Preprotein translocase SecE subunit		2m6xD	0.447	STRUCTURE OF THE P7 CHANNEL OF HEPATITIS C VIRUS- GENOTYPE 5A
4	Blugr2_2344	109	MPIGPDIDRRSSSKTIGTKIMESLDGIRFEDNVDSLVNKTRGSIDNVVDKITTIFTEPVEKIAPSGRKISTFSKPFGPVIGMFSHSSKTKRFLQQDPIGNQLDGETTFP	14	10	8		0.13		2mkvA00	0.3952	Single alpha-helices involved in coiled-coils or other helix-helix interfaces		d2mkva_	0.3952	ATP1G1/PLM/MAT8-like (FXYD-like)		2mkvA	0.3952	STRUCTURE OF THE NA-K-ATPASE REGULATORY PROTEIN FXYD2B IN MICELLES
4	Blugr2_2334	117	MPIGPDIDRRSSSKTNGTKIMESLDGIRFEDNVDNLVNKTRGSIDNVVDKITTIFTEPVEKIAPSGRKISTFSKLFGPVIGMFSHSSKTKRFLQQDHSGNQLDGETTFKITVNQSPT	14	10	8		0.123		2ffdF01	0.3869	Single alpha-helices involved in coiled-coils or other helix-helix interfaces		d1rh5b_	0.3795	Preprotein translocase SecE subunit		4cg5B	0.3892	CRYO-EM OF THE SEC61-COMPLEX BOUND TO THE 80S RIBOSOME TRANSLATING ASECRETORY SUBSTRATE
4	Blugr2_574	117	MPIGPDIDRRSSSKTNGTKIMESLDGIRFEDNVDNLVNKTRGSIDNVVDKITTIFTEPVEKIAPSGRKISTFSKLFGPVIGMFSHSSKTKRFLQQDHSGNQLDGETTFKITVNQSPT	14	10	8		0.12		2oyiF01	0.3736	Single alpha-helices involved in coiled-coils or other helix-helix interfaces		d1rh5b_	0.38	Preprotein translocase SecE subunit		4cg5B	0.3691	CRYO-EM OF THE SEC61-COMPLEX BOUND TO THE 80S RIBOSOME TRANSLATING ASECRETORY SUBSTRATE
4	Blugr2_6943	129	VPTGPYVRRTNKKTSGTKFLENLDGFRLQDDFDTWSEKLRVTIENVLEKISTFSRDKFGKKAGSIPKPSGSKSLSPAVSDASHSNHTKRFLQQDPFGYRLDGEKTFSYYNRKSKVHLDHLFREYQNTSA	14	10	8		0.188		5apvA00	0.4394	Single alpha-helices involved in coiled-coils or other helix-helix interfaces		d1fosf_	0.4283	Leucine zipper domain		4ce4O	0.4419	39S LARGE SUBUNIT OF THE PORCINE MITOCHONDRIAL RIBOSOME
4	Blugr2_6981	130	VPTGPYIVRRTNKKTARTKFLETVDGFRWQDKVDTWTEKTRITIENVLEKISTFYTDKFGKKAGSIPKPSGSKSLSPAVSDASHSNHTKRFHQQYPFGNRLDGEKTFSYYNEKSKVHLDHLFREYQNSSA	14	10	8		0.185		6mg1A00	0.5144	Single alpha-helices involved in coiled-coils or other helix-helix interfaces		d1uixb1	0.5088	G protein-binding domain		6wlzL	0.5365	THE V1 REGION OF HUMAN V-ATPASE IN STATE 1 (FOCUSED REFINEMENT)
5	Blugr2_3357	274	RLNGFNAQVRTAKGSCKTKADWVADFNTIKSFPGDFNSIRLFSAQDCDALGSIAPAAIATGGKVFAGVSAQNPKIFEAEKDRLIEAVTNYGFGWLAAVSVGSGELDNDAQTADELVEKIKHVRHILSTVPGYTENVLVGHVDSWIAWNQNSNTPVIQACDFIGTNTYPRIQADNSASISGGVQSFYNSFNDMLRRVSETGSRASVWVTEGEWPSAPSPENQRERDVAVAKKNWKIIACEVFRRYSAFWNYLQHQENPTSGVLDSKGMPLYDLSC	26	25	22	(Trans)glycosidases(SUPERFAMILY);Glycosidases(Gene3D)	0.893		4jklB03	0.7548	TIM Barrel		d4jklb3	0.7548	(Trans)glycosidases		4wtpA	0.8399	CRYSTAL STRUCTURE OF GLYCOSIDE HYDROLASE FAMILY 17 BETA-1-3-GLUCANOSYLTRANSFERASE FROM RHIZOMUCOR MIEHEI
5	Blugr2_2974	275	LYQGFNAQVRNTDGSCKKQSDWERDFNTTLGLPGNFNSLRLFSALDCDAINLIAPAAIATGGKVLAGISIQHAELFAVEKQQLLEAVKHHGSEWLAAVSVGYDDLQNSEILADSLAKKIEDVRGMLQSVAESKTPVPVGHIDSWTAWVDKINAPVINACDFIGTKLNPSLHHNDAISIQDSTKVYNDSLDQVKEAVAATGSNSSIWITEGGWPSIANPVTEVVPTIEIAQAIWKNISCPLFATKNVFWRSLQHQQESSSLGVLDADGKPLYDLTC	26	25	22	(Trans)glycosidases(SUPERFAMILY);Glycosyl hydrolases family 17(Pfam);Glycosidases(Gene3D)	0.907		1ghsA00	0.7506	TIM Barrel		d1ghsa_	0.7506	(Trans)glycosidases		4wtpA	0.8471	CRYSTAL STRUCTURE OF GLYCOSIDE HYDROLASE FAMILY 17 BETA-1-3-GLUCANOSYLTRANSFERASE FROM RHIZOMUCOR MIEHEI
5	Blugr2_6051	275	YWKGFNAQANKVDGSCKTQADWTSDFNILKSFPGNFNSIRLYASSDCNTLANAVPAAIATGIKVLAGVWTQNENHFEAEKQELLTAVQKYGFDWIAAVSVGSEDLYRAETTPNRLAEQIYDVRGMLSTVPGYSSNIQVGHVDTWTAWVNNVNIPVIKACDFIGTDGYPYFQTNDTNSVQNGNKLFQESLDAVRNSVAAVGSGAWVWVTESGWPTTGNTLNQAVPSIENAQLYWKTVACPLFSSAHTFWYSLQDVGASPSFGVLDANGKPQYDLSC	26	25	22	Glycosyl hydrolases family 17(Pfam);Glycosidases(Gene3D);(Trans)glycosidases(SUPERFAMILY)	0.937		1aq0B00	0.775	TIM Barrel		d3ur8b1	0.7805	(Trans)glycosidases		4wtsA	0.8747	ACTIVE-SITE MUTANT OF RHIZOMUCOR MIEHEI BETA-1-3-GLUCANOSYLTRANSFERASEIN COMPLEX WITH LAMINARITRIOSE
5	Blugr2_2946	275	LSQGFNVQVRNTDGSCKTQADWEADFNTVLSLPGNFNTLRLFSLLECDAISIIAPAAIATGGKVLAGVTVQYPESFTAEKQQLLAAVKNHGSKWLTAVSVGYDDLSRNELMSHAMAEKIYDVRGMLSTVVKSKKNVLVGHIDSWTAWVDEKNSPVIKACDFIGTKLNLSLQNNDVISIQDSIKAYNDSHDQVRRSVAATGSNSPIWITEGGWPSISHPVYEVVPTIEIAQAIWKNIACPLFGTNNVFWRSLQHQQESPAFGILDAQGKPLYDLTC	26	25	22	Glycosyl hydrolases family 17(Pfam);Glycosidases(Gene3D);(Trans)glycosidases(SUPERFAMILY)	0.916		1aq0B00	0.7511	TIM Barrel		d3ur8b1	0.7525	(Trans)glycosidases		4wtsA	0.8482	ACTIVE-SITE MUTANT OF RHIZOMUCOR MIEHEI BETA-1-3-GLUCANOSYLTRANSFERASEIN COMPLEX WITH LAMINARITRIOSE
5	Blugr2_2953	281	LSQGFNAQVRNTDGSCKTQADWEEDFNKIRSLPGNFNSLRLFSLLECDAISIIAPAAIATGGKVLAGVTVQYPESFAAEKQQLLAAVKNHGSKWLAAVSVGYDDLSRNELMSHALAEKINEVRGMLSTVVKGRTNVLVGHIDSWTAWIDKKNSAVIKACDFIGTKLNLSLQNNDKISIKYSVKNYFDSLDQVREAVAATGSNPSIWITEGGWPSISHPVYEVVPTIEIAQAIWKNIACPLFTINNVFWRSLQHQQESPAFGVLDAKGKPLYDLTCNSFEPL	26	25	22	(Trans)glycosidases(SUPERFAMILY);Glycosyl hydrolases family 17(Pfam);Glycosidases(Gene3D)	0.91		1ghsA00	0.743	TIM Barrel		d3ur8b1	0.7433	(Trans)glycosidases		4wtpA	0.8412	CRYSTAL STRUCTURE OF GLYCOSIDE HYDROLASE FAMILY 17 BETA-1-3-GLUCANOSYLTRANSFERASE FROM RHIZOMUCOR MIEHEI
5	Blugr2_6516	419	VFQGFNYGATKSDGYTVRVQSDFQTLFHRARNLPGTSGFTSARLYTTVQGGTANEPTSAIPAAISENTSLLLGLWASAGPETMNNEITALKSAIAQYGTSFTKLVAGISVGSEDLYRISPQGVESKSNVGAEPSAIANYMSQVRSALAGTALSGTPIGHVDTWTAWVNGSNQAVVDASDWIGVDAYPYFESTQANSVENGATLFNKAMDATRNAAKGKPLWITETGWPVGGPKSGAAETGSTNAKSYWDQVGCPNFGTVNTWWYTLDDTDGSTSPGEQFGVVKGETPNFDLSCSKRASDLDSGATSASSPGSNGSDVTNGTIISPSTGNGTRSSPSSGLTPDKGSGGRPTGTAGLQPTGTSGAQPSGGAGFKPNNSVIDIGTPSATTTGNLGTETQNAA…	26	25	22	Glycosidases(Gene3D);(Trans)glycosidases(SUPERFAMILY)	0.72		3ur8B00	0.6251	TIM Barrel		d3ur8b1	0.629	(Trans)glycosidases		4wtsA	0.6943	ACTIVE-SITE MUTANT OF RHIZOMUCOR MIEHEI BETA-1-3-GLUCANOSYLTRANSFERASEIN COMPLEX WITH LAMINARITRIOSE
5	Blugr2_4150	428	RYVFYYDQYHIEAPNNTINAGIDHVIIAFANSSLFTTSPAGEYVPFQDIQTVRSKFDNDTKVLIAIGGWGDTAGFSIGSKTEATRKLFAANIASLLDQFNFDGVDIDWEFPGGNGADYRVNPNSEKTSEIETYPLLLAEIRAAIGPHKLLTIATPGLLRDFIAYTPEKSASIWESVDWVNVMTYDLMNRRDSISKHHTDIKSSLQTIDYYINTLSLDPAKINLGFPTYAKWFKLDPSQPCEDGLGCATVLLENADGSDTEMSGAVTNEAINYLKPASNLTESNDGSCGPTVSKYCAAGLCCSQYGYCGDSSDYCNACLGSLYGSGCNETSTSERFQEAMSNGRTDEIAGGEYYYDRTHHLFWTWDTPALIARKFTEIVDTRNLGGVMAWSLGGDSYDHS…	69	30	26	Glycosyl hydrolases family 18(Pfam);Glycosidases(Gene3D);(Trans)glycosidases(SUPERFAMILY);Plant lectins/antimicrobial peptides(SUPERFAMILY);Chitinase insertion domain superfamily(Gene3D);Endochitinase-like superfamily(Gene3D);Glycosidases(Gene3D)	0.889		3w4rA01	0.6593	TIM Barrel		d1lg2a1	0.6605	(Trans)glycosidases		6inxA	0.7697	STRUCTURAL INSIGHTS INTO A NOVEL GLYCOSIDE HYDROLASE FAMILY 18 N-ACETYLGLUCOSAMINIDASE FROM PAENIBACILLUS BARENGOLTZII
5	Blugr2_5659	443	RYVFYYDQYHTNIPNNTVNAGIDHVITAFANSSLFTTSPAGEYVPFENITSVRSHFDNNTKILIAIGGWADNTGFSAGVATESSRKLFASNVAALLGKFGFDGVNMDWEYPGGNGADYRQKPNSERKSEIDTYPMLLAEIRAAIGPNKLLTIATPGKVVDMIAYTPEKAPSIWKSVDWVNVMTYDLMNRRDNVTKHHTDVKASLEVVDYYINTLSLDPAKINLGFAMYAKWFTLDPSKPCENGLNCTTVMSEDANGLDTGKSGATTFEASNYAKPLGNMTASVNGACGPKTSTFCATGMCCSSAGFCGNTDEYCNNCLGSAYGSGCNEIPISAHFQMAVRDGLKDEQAGGAYYYDQANHLFWTFDTPELIARKFTEIVDARKLGGVMAWSLGEDSHDFS…	69	30	26	Endochitinase-like superfamily(Gene3D);Plant lectins/antimicrobial peptides(SUPERFAMILY);Glycosidases(Gene3D);Chitinase insertion domain superfamily(Gene3D);(Trans)glycosidases(SUPERFAMILY);Glycosidases(Gene3D);Glycosyl hydrolases family 18(Pfam)	0.879		3algA01	0.6468	TIM Barrel		d1lg2a1	0.646	(Trans)glycosidases		6inxA	0.7568	STRUCTURAL INSIGHTS INTO A NOVEL GLYCOSIDE HYDROLASE FAMILY 18 N-ACETYLGLUCOSAMINIDASE FROM PAENIBACILLUS BARENGOLTZII
5	Blugr2_5643	452	RNVFYYDEEHPHLPDAKVTADVDHVNIAYAKSSIFSTNPAGEYAPFKDLSSLKTHFKPGTKFLISIGGWGDNVGFRKGAATEDSRKLFASNVAKVLKNLSLDGVDIDWRYPGGNGYDYRQVPNSDLAAETDTYPLLLSEIRSAIGTEKILSIVAPGKTEDMIAYTPQNATSIWNLVDWVNVMTYDLMNRRDGITKHHTDVQTSLKIVDHYINDLKLDPHKINLGFAMYAKWFKVDPTEKCETGLGCITLLLETQDGSDTQSSGSITFETANLAPPPSNITESTDGTCGPEISMTCKKGHCCSIYGYCGNTEDYCNNCEDVAYGSGCQTVSLKTQFQNAILNGTTDSKMGGQYYYDRTRNIFWTWETPDLIAQKFEKIMAARKLGGVMVWSLGQDSYENS…	69	30	26	Glycosidases(Gene3D);Chitin recognition protein(Pfam);Glycosyl hydrolases family 18(Pfam);Plant lectins/antimicrobial peptides(SUPERFAMILY);(Trans)glycosidases(SUPERFAMILY);Glycosidases(Gene3D);Endochitinase-like superfamily(Gene3D)	0.854		3aquC01	0.6367	TIM Barrel		d1lg2a1	0.6383	(Trans)glycosidases		6inxA	0.747	STRUCTURAL INSIGHTS INTO A NOVEL GLYCOSIDE HYDROLASE FAMILY 18 N-ACETYLGLUCOSAMINIDASE FROM PAENIBACILLUS BARENGOLTZII
5	Blugr2_2395	452	SVISPELPKYPNATSIEYLRSSPTHHHSIHPSHAPLQTPSHTAPHAPISTTPHTAPHGSPSVSGYKNFVYFVNWAIYDRAYTVQMLPASQITHVLYSFWNIAANGTVFLSDPYADLVKLYPTDTKSAAGNDVFGSIKQLYIVKKHNRQLKTLMSVGGWTYSTNIAAAASSSATRAIFASDVVKFIQDLGFDGVDIDWEYPADETQAVNYVLLLAEVRRKLDEYAAQHAPGYHFLITVACPAGAVHYRKMHLAEMNAHIDTWNLMAYDYTGSWDKNTGHSSNLYPSSSNQISTPYNTQQAIKDYVSAGVQPSKIVMGIPLYGRSFLGTAGLGQPFTTVGGGSWEDGVWDYKVLPKSGATEHVDNETLSSYSYDTSAQTLISYDNTEIVRKKAQYIQSQGL…	s	30	26	Chitinase insertion domain(SUPERFAMILY);Glycosyl hydrolases family 18(Pfam);Glycosidases(Gene3D);(Trans)glycosidases(SUPERFAMILY);Chitinase insertion domain superfamily(Gene3D)	0.846		6epbA01	0.8302	TIM Barrel		d2a3ea1	0.827	(Trans)glycosidases		3g6mA	0.9156	CRYSTAL STRUCTURE OF A CHITINASE CRCHI1 FROM THE NEMATOPHAGOUS FUNGUSCLONOSTACHYS ROSEA IN COMPLEX WITH A POTENT INHIBITOR CAFFEINE
5	Blugr2_3190	424	SLFSRDSKPITSITVKGNAFFQGDSRFYIRGIDYQPGGSSKLVDPIADETSCKRDIAKFKELGVNTVRIYTVDNTANHDACMNALAAAGIYLVLDVNTPKYSLNRATPAPSYNAVYLQNIFATIDAFAAYPNTLAFFSGNEVINDDSTTPSAPYVKAVTRDMRQYIGSRGHRKIPVGYSAADVDSNRREMAQYMNCGPDDERSDFFAFNDYSWCDPSSFTTSGWDQKVKNFTGYGIPIFLSEYGCNTNTRQFQEVASLYSTEMTSVYSGGLVYEYTEEGSKYGLVTVSANTVTEGPDFAALKSAFAKTVNPSGDGGYNTTGGASGCPSKSANWNVEDDSLPAIPSAASAYMSKGAGKGAGLTGTGSQNAGGASTGTATKGSGAVSATAKSSSLANSLNK…	s	67	65	Glycosidases(Gene3D);(Trans)glycosidases(SUPERFAMILY);Glucanosyltransferase(Pfam)	0.869		2w63A01	0.8141	TIM Barrel		d3hn3b3	0.6495	(Trans)glycosidases		5o9yA	0.7668	CRYSTAL STRUCTURE OF SCGAS2 IN COMPLEX WITH COMPOUND 11
5	Blugr2_59	497	VPLISVEGANFIESASGNRFQVIGVAYQPAGSSGYNPGSGVDPLSDGSICLRDAALMQQLGINTVRVYNVDPKINHDLCASIFNQVGIYLMIDVNSPLSGENINRLEPWTSYYGAYLSRIFSVVEAFKNYPNTLLFFAGNEVVNDVETGESTPPYLRAVTRDLKNYISKNSKRKIPVGYSAADVRENLFDTWNYLLCTTTGDDNDPSRGDIFAVNSYSWCGDSSITESGYDTLIAGFANTSAPVFFSEYGCNTPAPRVFSEVPAIYGPVVSTVLSGGVVYEFSQEPANFGLVELKADGSAQVNSDFETLQKQFGKLDQKSIQGTKPEKNKAKAPVCSASLITSPKFNRNFKIPVPPPGAQELIDNGVPNPPVGKIIPVTDTVVKQKVLRSNGDPMTNLK…	s	67	65	Glycosidases(Gene3D);(Trans)glycosidases(SUPERFAMILY);Glucanosyltransferase(Pfam)	0.82		2w63A01	0.7451	TIM Barrel		d4jklb3	0.6057	(Trans)glycosidases		5o9qA	0.6966	CRYSTAL STRUCTURE OF SCGAS2 IN COMPLEX WITH COMPOUND 6
5	Blugr2_5703	402	APKEISSRQRNFSWGSDIVRGLNIGGWLVLEPWITPSIFDNLDQSLGIKDEFTLGQKLKSSTAHEILKRHWDSWVTFQDFQRISDVGFNTVRIPIGYWAYTKLEEEPYIQGAAPYLDSAINWARLTGLKVWIDLHGAPGSQNGFDNSGHFLSKPLWQSSDKVNVTLTVLHDITVKYTQPEYQDVVVGIELLNEPLGPELSLDSLKKFYRDAFNDIRAISQTTVILHDSFMQPKFWNGFLSVSDNNSHGVVIDHHEYQVFTNELVALQPHQHQELACNNAVSYSEGSDKWIVVGEWTAAMTDCAVWLNGYHVGSRYDGSYPGSSYIGSCEDKKEIKNWNETYRRHMRSYIEAQIFAFETYTQGWIFWNFKTQGAHEWDAFALLDAGIFPQPLEGAKYSTV…	140	81	78	Cellulase (glycosyl hydrolase family 5)(Pfam);(Trans)glycosidases(SUPERFAMILY);Glycosidases(Gene3D)	0.936		4m81A00	0.953	TIM Barrel		d4m81a_	0.953	(Trans)glycosidases		4m81A	0.953	THE STRUCTURE OF E292S GLYCOSYNTHASE VARIANT OF EXO-1-3-BETA-GLUCANASEFROM CANDIDA ALBICANS COMPLEXED WITH 1-FLUORO-ALPHA-D-GLUCOPYRANOSIDE(DONOR) AND P-NITROPHENYL BETA-D-GLUCOPYRANOSIDE (ACCEPTOR) AT 1.86ARESOLUTION
5	Blugr2_5771	406	VPLEERQLAFDFNNQKVRGVNLGGWFVLEPWITPSIFQQWANGGDVIDEYSYTAALGKDEAFTRLNNHWATWITEEDFAEIASMGLNHVRIPIGYWALVAIPNDPYVQGQLSYVDRAIDWARKNGLKVMLDLHGAPGSQNGFDNSGRTGTIAWQSGDNVPNTLRAIQALAERYAPQTDVVTAIELLNEPANWGNDLSQIKKFYYDGWGNVRTQGQTAVTIHDAFLDPRSWNGFMNSEAGVNNVILDTHIYQVFSQNEVAMKPCAHVQTACSSIDKIKPTDKWTIVGEWTGAQTDCAKWLNGLGKGARYDGTLPGHSEGYYGSCDKKYEGTVDSMLPVDKTNLQYFVEAQLDAYESHTGWFFWTWKTESAPEWHFQNLTRAGLIPQPLDSRKVPSQCGTS…	140	81	78	Cellulase (glycosyl hydrolase family 5)(Pfam);Glycosidases(Gene3D);(Trans)glycosidases(SUPERFAMILY)	0.944		4m81A00	0.9435	TIM Barrel		d4m81a_	0.9435	(Trans)glycosidases		4m81A	0.9435	THE STRUCTURE OF E292S GLYCOSYNTHASE VARIANT OF EXO-1-3-BETA-GLUCANASEFROM CANDIDA ALBICANS COMPLEXED WITH 1-FLUORO-ALPHA-D-GLUCOPYRANOSIDE(DONOR) AND P-NITROPHENYL BETA-D-GLUCOPYRANOSIDE (ACCEPTOR) AT 1.86ARESOLUTION
5	Blugr2_4014	298	RVEVSPQVPPALQKILDQAYEGPLYTYPTSLTQGILPKAIHSHNDYWRPLPFYTALSVGAVSVEADVWLFNDTLYVGHEPLALTSARTFESLYIKPILDTLNRQNPDASPFVPLETYNGVFDMDGGQTLYLWVDVKTDGAKTWPAVVKALEPLRSRGYLASSDDKTFRYGPVTVIGTGNTPLDLIKSANPRNYFFDAPISALDNSLSDLTYHISPVASAAFSTTFGGVSGSGLNEGQLALLRKHISVAHPRGIRLRYWDQPGWPYSTRNQIWRQLKGEGVDFINTDDVEAAAGLGNIW	s	s	s	PLC-like phosphodiesterases(SUPERFAMILY);Phosphatidylinositol (PI) phosphodiesterase(Gene3D)	0.915		4oecA00	0.6247	TIM Barrel		d4oeca_	0.6247	PLC-like phosphodiesterases		5fypA	0.6369	CALCIUM-DEPENDENT PHOSPHOINOSITOL-SPECIFIC PHOSPHOLIPASE C FROM AGRAM-NEGATIVE BACTERIUM- PSEUDOMONAS SP- APO FORM- CRYSTAL FORM 2
5	Blugr2_5152	356	NHASDIISVYWGQNSLQDANGTLSQKRLSYYCKNSNIDLIPISFMSNLGNETVNLANSEGACMQVNGTQLAFCPEMEKDINECQEVYNKTITLSLGGSAYTGGGFPTVDAAVAAADNIWANFGPPCENSTSRLFGNASIDGFDFDFESSVNNTVPFANRLRSLMDASTMKTGRQYYLTSAPQCPYPDKNFGPLLDGSVRFDRVMVQFYNNYCGVDSFLPGNETQTVFNFAQWDNWAKTVSSNPDVKIMLGIIGGDIPPNKGFISGDQLKSVISYAKGFSSFGGVMVWDMTVVYNNTDVFKTAVSALGRDAPHIEPVAVASHPEIIESTRQASMSSKNWPKGEFCLVFMLALLFVAV	s	s	s	Glycosyl hydrolases family 18(Pfam);(Trans)glycosidases(SUPERFAMILY);Glycosidases(Gene3D)	0.856		2uy2A00	0.8294	TIM Barrel		d2uy2a_	0.8294	(Trans)glycosidases		2uy2A	0.8294	SCCTS1_APO CRYSTAL STRUCTURE
6	Blugr2_4695	213	KHGYICSDAEEIRNAIYDQALVEKSVTSACVPDSELSAAKLAANVEAKKYPQVWVDSEDYGFKETVLLWKYQGNSPESLEESNVFVFTNKSCDILGLLQKSGDQYTICKGLKIQNDKKTSSEILSKKPRPGIFTGRRGNDDNYEAKGINSNDAVTIPQNSKSPHDIVEQHSSPYPALGQYSQQGYGVPPPVQGQPGGYPPTGCPPTYAILNWR	18	11	9		0.378		1fusA00	0.4734	Nuclear Transport Factor 2; Chain: A,		d1rmsa_	0.477	Microbial ribonucleases		1futA	0.4737	CRYSTAL STRUCTURES OF RIBONUCLEASE F1 OF FUSARIUM MONILIFORME IN ITSFREE FORM AND IN COMPLEX WITH 2'GMP
6	Blugr2_4697	245	VYVVGKHGYICSDAEKITNTFYDQALVEKSVTSACVPDSELSAAKLAANVEAKKYPQVWVDSKDYGFKETVLLWKYQGNSPESLEESNVFVFTNKSCDILGLLQKSGDQYTICKDMKIQNDRKTCSEILSKKPRPGIFSRRKAYYDMYPGRGDTPETAITLSTTYFGDYDSEGRQIGPWTETGECQRKGFGRQPPMQAPPMQGPPMQGRPMQGPPMQGSPMQRPPMQGPPMGFPSGGCGPGGCPR	18	11	9		0.35		3bi5A02	0.3322	Polyamine Oxidase; Chain A, domain 2		d4rnta_	0.4235	Microbial ribonucleases		4rntA	0.4235	HIS 92 ALA MUTATION IN RIBONUCLEASE T1 INDUCES SEGMENTAL FLEXIBILITY.AN X-RAY STUDY
6	Blugr2_4694	255	VYVVGKHGYICSDSGQTTNTFYDQALVEKSVTSACVPDSELSAAKLAANVEAKKYPQVWVDSKDYGFDETVLLWKYQGNSPGSLEESNVFVFTNKSCDILGLLQKSSDQYTICKGVKIQNDKNTSSEILSKKPRPGIFSGGSGFYGDYALRGNSPDDAITIPQTYFGDFDLQGRPTGSSRTFAQSQGQGYGAPPPMQGPPGGFPPMPRPPMQGPPMQGSPMQRPPMQGPPMQRPPMQGPPMGFPSGGCGPGGCPR	18	11	9		0.389		2a2dA01	0.3026	Ribosomal Protein S5; domain 2		d1futa_	0.4199	Microbial ribonucleases		1fusA	0.4192	CRYSTAL STRUCTURES OF RIBONUCLEASE F1 OF FUSARIUM MONILIFORME IN ITSFREE FORM AND IN COMPLEX WITH 2'GMP
6	Blugr2_4692	280	KHGYICSDSGQTTNTFYDQALVEKSVTSACVPDSELSTAKLAANVEAKKYPQVWVDSKDYGFEETVLLWKYQGNSPESLEESNVFVFTNKSCDILGLLQKSGDQYTICKGVKKENDKKTSSEILSKKPRPGIFTGRRGYYENYEDDSPPRTGFLSGIIDWISGNQEPEQYQQRGYGGQQSMMCPPGGCPPNYPQMGCPPGGCPPNYPQMGCPPSGCPPNYPPMGCPPGGCPPNHPQMGCPPGGCPPNYPQMGCPPSGCPPNYPPMRYPSGGCGPGGCPPR	18	11	9		0.322		3myuB01	0.2967	D-Maltodextrin-Binding Protein; domain 2,Cypl		d1nrja_	0.2786	SNARE-like		6kgjB	0.2885	M1Q-HNTAQ1 C28S
6	Blugr2_4693	290	EHGYICSDAEKITSTFYDQTLVEKSVTSACVPESELSAAKLAANVNAKKYPQVWVDSKDYGFQETVLLWKYQGNSPESLEETNVFVFTNKSCDILGLLQKSGDQYTICKGVKKENDKKTSSEILSKKPRPGIFTGRRGYYENYEDDSPQNDNPLTRFVDDLFSYPPPEQYRPRGYGGPPMNGPPMGGPPMSGPPMSGPPMGCPPGGCPPGNNPYMNFPPGGCGPGGCPPGNNPYMNFPPGGCPPGGCPPGNNPYMNFPPGGCPPGGCPPGNNPYMNFPPGGCGPGGCPPR	18	11	9		0.336		1zm3E05	0.2841	Ribosomal Protein S5; domain 2		d2h9fa2	0.2824	Diaminopimelate epimerase-like		4fbaA	0.2787	STRUCTURE OF MUTANT RIP FROM BARLEY SEEDS IN COMPLEX WITH ADENINE
6	Blugr2_4696	357	KHGYICSDAEEIRNAIYDQALVEKSVTSACVPDGELSAAKLAANVEAKKYPQVWVDSKDYGFKETVLLWKYQGNSPESLEESNVFVFTNKSCDILGLLQKSGDQYTICKGMKEQNDKKTSSEILSKKLRPEIFSDEYENYGYFDNSGYHANEEGTQSFDAVSRGAGTLNSSNPGGSKKIKKNSSSGKGKFGGLFGRKSSMGPPPGARSPMGPPPGSMGPPPGARSPMGPPPGSMGPPPGARSPMGPPPGSMGPPPGARSPMGPPPGSMGPPPGSMGPPPGSMGPPQGFGAPPGQGFPSGGPQGQYFSAPMPPRSGLDYLGRPHDSSFLTDAIRAHPAPRGTRYDPDARESDSDDDGW	18	11	9		0.288		1ce2A01	0.2487	D-Maltodextrin-Binding Protein; domain 2		d1e2tf_	0.254	Cysteine proteinases		6hvnA	0.2608	CDAA-APO Y187A MUTANT
6	Blugr2_4703	374	EHGYLCPDAEGITNTTYDEALVEESVTNACLPNSELSAAQLAANVEAKKYPQVWVDSEDYGFNETVLLWKYQGNSSESLEESNVFVFTNNSCDILGLLQTSGDQYTICKGMKEQNEKKTSSEIFSDEYENYGYFDNGGYHADEEGTQSFHAVPRGAGPLNSSNPGGSKKTSKNSSSGKGIFGGLFGRKSSGGSGSGSMGPPPGSMGPPPGARSPMGPPPGSMGPPPGARSPMGPPPGSMGPPPGARSPMGPPPGSMGPPPGARSPMGPPPGSMGPPPGARSPMGPPPGSMGPPPGSMGPPPGSMGPPPGSMGPPGSMGPSQGNQQPRRKPASVPYEKQSYAERQYINYEQLNPDDTIFGEYAEYIFQDIRQPNN	18	11	9		0.343		3vr0B00	0.2632	Rossmann fold		d2kboa1	0.2717	Cytidine deaminase-like		2kboA	0.2716	STRUCTURE- INTERACTION- AND REAL-TIME MONITORING OF THEENZYMATIC REACTION OF WILD TYPE APOBEC3G
6	Blugr2_4699	317	YICSDAEHVTNTFYDQALVEKSVTNARVRGSELSAAKLAANVEAKKYPQVWVDSEDYGFNETVLLWKYQGNSPESLEESNVFVFTNNSCDILGLLQKSGDKYTICKSVKNQNDKKTSSEILSKKPRPGIFSGGSGYYDNYAARGNRADDAITIPQNSNGAYGYVQQNSNPYPASGQYPQQGYGAPSSGGCPPGGCPPGGCPSGAVAHLAVAHVEVAHLAAAHLAVALLRTTQLRITNIAVAHLAVAHVEVAHLVVADVKTLSPALFTGVPPRGGFLKSQTPTTHINLMWRIINVFLELSKRPLTIKAKLKELRETKF	135	11	9		0.317		4iqyB00	0.2761	Leucine Aminopeptidase, subunit E; domain 1,Leucine Aminopeptidase, subunit E		d5jvjb1	0.2895	Glutathione synthetase ATP-binding domain-like		6x0mO	0.3015	BRIDGING OF DOUBLE-STRAND DNA BREAK ACTIVATES PARP2/HPF1 TO MODIFYCHROMATIN
6	Blugr2_4698	337	YICSDAEHVTNTFYDQALVEKSVTNARVRGSELSAAKLAANVEAKKYPQVWVDSEDYGFNETVLLWKYQGNSPESLEESNVFVFTNNSCDILGLLQKSGDKYTICKSVKNQNDKKTSSEILSKKPRPGIFSGGSGYYDNYAARGNRADDAITIPQNSNGAYGYVQQNSNPYPASGQYPQQGYGAPSSGGCPPGGCPPGGCPPGGCPPGGCPPGGCPPGGCPSGAVAHLAVAHVEVAHLAAAHLAVALLRTTQLRITNIAVAHLAVAHVEVAHLVVADVKTLSPALFTGVPPRGGFLKTQTPTTHINLMWRIINVFLELSKRPLTIKAKLKELRETKF	135	11	9		0.322		1n0uA06	0.2558	Ribosomal Protein S5; domain 2		d1sqsb_	0.258	Flavoproteins		5y7iB	0.2608	STRUCTURE OF TILAPIA FISH CLIC2
6	Blugr2_4704	244	YLCPDAEGITNTFYDQALVEKSVTNACLPNIELSAAQLAANVEAKKYPQVWVDSEDYGFNETVLLWKYQGNSSESLEESNVFVFTNKSCDILGLLQTSGDQYTICKGMKEQNEKKTSSEIFSDEYENYGYFDNGGYHADKEDTKTFRIARRGGDPPNPSNAGGSKEKPIDSSPINDAVGSQRGSQGNSSGPQKSMPGPPPRPDRKLSDTEDQRTNQATLDGYQAARGTTPRWMMDIDGNPYFMK	149	11	9		0.332		1zm3C05	0.2984	Ribosomal Protein S5; domain 2		d3r42a_	0.3058	UBC-like		3r42A	0.3058	CRYSTAL STRUCTURE OF THE YEAST VPS23 UEV DOMAIN IN COMPLEX WITH AVPS27 PSDP PEPTIDE
6	Blugr2_4706	255	EHGYLCSDAEGIANTFYDQALVEKSVTNACLPNSELSAAQLAANVEAKNYPQVWVDSEDYGFNETVLLWKYQGNSSESLEETNVFVFTNKSCDILGLLQTSGDQFTVCKSVNEQNEKKTSPEILSKKPRPGTFSNDLENYANSGHDEVYADEEDTKTFRIARRGGDPPNPSNAGGSKEKPIDSSPINDAVGSQRGSQGNSSGPQNSMPGPPRPDRKLGDTEDQRTNQETSNRNQAARGGTPRWIMSIDGNPYLMS	149	11	9		0.385		1futA00	0.4225	Nuclear Transport Factor 2; Chain: A,		d1futa_	0.4225	Microbial ribonucleases		1futA	0.4225	CRYSTAL STRUCTURES OF RIBONUCLEASE F1 OF FUSARIUM MONILIFORME IN ITSFREE FORM AND IN COMPLEX WITH 2'GMP
7	Blugr2_7109	358	LPLEGMKDHRTKSLSGRGSSQNDYQDQFMTGINQLQTWYDDHNGLWDSAWWPSANIITMMADFQEHFPSKIAPITDQVFPNTLHQAPTVFPNFVNKYYDDELWWALAWIKVYDVTSNPVYLDTAAAIFEDSKDMWGQTPCGGLWWDKQHTQINAVENELYLTTAAKLANRMPSNPSPYYYLNEATKATAWFRNSGLINEHNLINDGLNIDTCSNNGNFVFSYNQGTILSGLLELTWATQDRQYANLAHTLAEASISALTDSEGILHEPCEPNVCNSDEEQFKGIFIRNVQFLFSRDANIPESNAALYKKFIQTNADSIWTRDNANGRLGLVWSGPNSEATVQTQSSALDAIVSAANVS	31	20	17	Glycosyl hydrolase family 76(Pfam);G3DSA:1.50.10.20(Gene3D);Six-hairpin glycosidases(SUPERFAMILY)	0.92		5agdA00	0.8409	Glycosyltransferase		d2gh4a_	0.7222	Six-hairpin glycosidases		6shmA	0.868	AN INACTIVE (D136A AND D137A) VARIANT OF ALPHA-1-6-MANNANASE- GH76A OFSALEGENTIBACTER SP. HEL1_6 IN COMPLEX WITH ALPHA-1-6-MANNOTETROSE
7	Blugr2_2077	358	LPFEGIKDHRTKYLSGRVSSRNDYQDQFMTGINQLQTWYDDHNGLWDSAWWPSANIITMMADFQEHFPSKIAPITDHVFPNTLHQASTVFPNFINEYYDDELWWALAWIKVYDITSNPAYLDTAAAIFEDSKNIWGQTPCGGLWWDKYHTEINAVENELYLTTAAKLANRRPSNPSPFYYLDEATKAATWFQNSGLINEHNLINDGLNLGTCSNNGDFVYSYNQGTILSGLLELTWATQDRQYANLAHKLAEASISALADSEGILHEPCEPNACNNDEEQFKGIFVRNVQFLFSQDSDIPAVNAALYKKFIQNNADSIWTRDNANGRFGLVWSGPSSVATVQSQSSALDAIVSAANVS	31	20	17	Glycosyl hydrolase family 76(Pfam);Six-hairpin glycosidases(SUPERFAMILY);G3DSA:1.50.10.20(Gene3D)	0.919		5agdA00	0.8399	Glycosyltransferase		d2gh4a_	0.725	Six-hairpin glycosidases		6shmA	0.8687	AN INACTIVE (D136A AND D137A) VARIANT OF ALPHA-1-6-MANNANASE- GH76A OFSALEGENTIBACTER SP. HEL1_6 IN COMPLEX WITH ALPHA-1-6-MANNOTETROSE
7	Blugr2_2126	358	LPNQGTDSHQSRPLARRGNSQNDYIDHIMAGINQLQTWYDDDDGRWNNTWWNSANIITMMADFQEHFPSTIMPVTDHVFPNTLHRATAGSPNFMNDYYDDELWWALAWIKVYDVTSNQVYLNTAAAIFEDSKNNWGQTPCGGIWWDKKHTKISAIENELYITTAAKLANRMPMNPSEYYYLNEATKATTWFSNTGLINKHNLINDGLNPSTCFNDGNFVFSYNQGTILSGLLELTWATRDRQYANLAHTIAEAAINNLADSEGILREPCEPNSCNSDEGQFKGIFIRNLQFLFNRDSHISLANAALYKKFIQTNADSIWARDNSNGWLGLVWSGSNSEVTVQTQGSALDALVGAANVS	31	20	17	Glycosyl hydrolase family 76(Pfam);G3DSA:1.50.10.20(Gene3D);Six-hairpin glycosidases(SUPERFAMILY)	0.919		5agdA00	0.8416	Glycosyltransferase		d2gh4a_	0.7237	Six-hairpin glycosidases		6shmA	0.8687	AN INACTIVE (D136A AND D137A) VARIANT OF ALPHA-1-6-MANNANASE- GH76A OFSALEGENTIBACTER SP. HEL1_6 IN COMPLEX WITH ALPHA-1-6-MANNOTETROSE
7	Blugr2_2050	358	LPLEGMKDHRTKSLSGRGSSQNDYQDQFMTGINQLQTWYDDHNGLWDSAWWPSANIITMMADFQEHFPSKIAPITDQVFPNTLHQAPTVFPNFVNEYYDDELWWALAWIKVYDVTSNPVYLDTAAAIFEDSKDMWGQTPCGGLWWDKQHTQINAVENELYLTTAAKLANRMPSNPSPYYYLNEATKATAWFRNSGLINEHNLINDGLNIDTCSNNGNFVFSYNQGTILSGLLELTWATQDRQYANLAHTLAEASISALTDSEGILHEPCEPNVCNSDEEQFKGIFIRNVQFLFSRDANIPESNAALYKKFIQTNADSIWTRDNANGRLGLVWSGPNSEATVQTQSSALDAIVSAANVS	31	20	17	Glycosyl hydrolase family 76(Pfam);G3DSA:1.50.10.20(Gene3D);Six-hairpin glycosidases(SUPERFAMILY)	0.916		5agdA00	0.8407	Glycosyltransferase		d2gh4a_	0.7225	Six-hairpin glycosidases		6shmA	0.8684	AN INACTIVE (D136A AND D137A) VARIANT OF ALPHA-1-6-MANNANASE- GH76A OFSALEGENTIBACTER SP. HEL1_6 IN COMPLEX WITH ALPHA-1-6-MANNOTETROSE
7	Blugr2_4855	368	APSSDFTTDSRLATTALGGWYNSSTGLWDSTGWWNSANCMTTIGNLAAIEPRVNHDVFQVFENTLKQAPQYNEGAMKVVMPDFMIQTVHKGISSRPRHNPNGFINGFYDDEGWWALSWIQAYDITGRHEYLSAAVDIFNDMKKASTTPCGGIWWDRAQSYVNAIANELYLSVAAHLSNRVQGRERREYRQIAEDQWSWFQKSGMINADSTVNDGLTSTCRNNNGTIWSYNQAVVIGGLVELSKGSSDESYLVNAKKIATAAITKLSDQQGVLHDPCEPHCGDDGSQFKGVFMRNLKMLQETAPDNNYLAFITTNARSIWNNNRNEDNQLGINWAGPFMPPATAGTHSSAMDALVAASAFQRSLRNGGD	31	20	17	Glycosyl hydrolase family 76(Pfam);G3DSA:1.50.10.20(Gene3D);Six-hairpin glycosidases(SUPERFAMILY)	0.943		4bojC00	0.8328	Glycosyltransferase		d2gh4a_	0.7283	Six-hairpin glycosidases		6shdC	0.855	STRUCTURE OF THE GH76A ALPHA-1-6-MANNANASE FROM SALEGENTIBACTER SP.HEL1_6
7	Blugr2_746	575	ESTPQNQTSDFHEQNSEPDMADTWDSLVKALDVLQSNYFENWPGVWPTAIDWTSAVTGTLIFGALTTFSTSQPKSISTTAIENLINRRFSQLTASFFGQNTLALRMQANDDMLWTVLEWLEGIKFIDEHSSHYSSEIVGDSWYAQQWIPTFAHRARIFWDQASQGWDTTLCDGGMTWNPRLTPYKNAITNELYISASVGMYLYFPGDNNVSPFSVSESNVSVSDLPKKTRDPKFLAAAQDAYHWLVNSNMTDSNGLFVDGFHISGWKSNQTVNKKCDDRNEMVYTYNQGVLLSGLSGLYQATGDRSYLDDGHKLVRNVIAATGWDLENSKPREDAPENMNEPGSRIWYGLGQLGILEEACDFSSDCSQDGQTFKGIFFHHLTIFCSPLQNPLQVPEEDS…	s	20	17	Six-hairpin glycosidases(SUPERFAMILY);Glycosyl hydrolase family 76(Pfam);G3DSA:1.50.10.20(Gene3D)	0.853		5agdB00	0.6615	Glycosyltransferase		d1hn0a1	0.4041	Chondroitin AC/alginate lyase		3m7eA	0.4912	CRYSTAL STRUCTURE OF PLANT SLAC1 HOMOLOG TEHA
7	Blugr2_2877	502	SPHFYLSQRQDRIDQNQARANAVKEAFSHAWDGYYRYAAPNDELHPVTNNFSNSRNGWAASAVDALSTAILMQESEVVDQILSLVPSIDFDHTDTEVSLFETTIRYLGGLLSGYDLLSGPLSNLASNKTAVDQVLKQAIRLADNLAYAFDTPTGIPSNNLIFSNKSTDGSTNNGLATAGTLVLEWTHLSDLTGNQTYAELSQKGESYLLSPKPATSEPWPGLVGYSINIQTGLFEDANGGWSGGTDSFYEYLIKMYAYDPSRFETYKDRWILAADSSIAHLASHPSSRPDLTFMAEYMGTNLLFESQHLTCFDGGSFILGGLILKEQKYVDFGLELTNGCHQTYTSTETGIGPEIFRWITNDTAVNDTANPLPPPNQKEFYDKNGFYITNSYYALRPEV…	105	57	54	Glycosyl hydrolase family 47(Pfam);Seven-hairpin glycosidases(SUPERFAMILY);Six-hairpin glycosidase-like superfamily(Gene3D)	0.952		1krfA00	0.9644	Glycosyltransferase		d1krfa_	0.9644	Seven-hairpin glycosidases		1krfA	0.9644	STRUCTURE OF P. CITRINUM ALPHA 1-2-MANNOSIDASE REVEALS THE BASIS FORDIFFERENCES IN SPECIFICITY OF THE ER AND GOLGI CLASS I ENZYMES
7	Blugr2_3653	584	SLYFLTSHPRFKLSYSPHIPLTSQPQTNNENTHWSKLPEKYPVTSLIPLPTGSPQDIPTVQAPIPEETESQREERYRRKKAVIQSFSHSWDGYKKHAWLRDEVTPLSGKYKNTFCGWAATLVDSLDTLWLMGMKEDFEIAVKAALSIDFTLMQETDPNINVFETTIRYMGGFLAAYDISEGKYEGLLFKAVEVGDLLMSAFDTPNRMPVSRWPWKDYLAGKAQKAHENMIVSELGSLSLEFTRLSQLTGDSKYYDAVQRIFDVLEASQNSTQLPGMWPVNINAAKLSFDSGNFFSLGGMSDSLYEYLPKQYILLGGLISQPKKLYENFIEVAKEYLFVRIFNEHNANLSISGDVRVSQAGLTTDTCNQHLTCFVGGMVGLAAKVLSRPSDLTVAEELTQ…	105	57	54	Glycosyl hydrolase family 47(Pfam);Seven-hairpin glycosidases(SUPERFAMILY);Six-hairpin glycosidase-like superfamily(Gene3D)	0.925		1hcuD00	0.8323	Glycosyltransferase		d1hcud_	0.8323	Seven-hairpin glycosidases		1hcuD	0.8323	ALPHA-1-2-MANNOSIDASE FROM TRICHODERMA REESEI
7	Blugr2_6435	491	QCPDYAVYSQSAHDPPSTGNFKLPYMRPDPACRTFNSSEVEETIVRMKSVIQDPDLYRLFENTFPNSLDTAVRWKGFAANNDREELTFLITGDINAMWLRDSANQLQSYISLLKADAGPNSLASLFRGLINLQARYIIAAPFCNSFQPPAESGLAQTRNQDHPDEVTPKPDDVVFECKYELDSLAAFLEISSNYYEATGDIQFFRDFQWVRAISVIISTTESLLGGTYSANGSINMSPYTWQRYTKSAIETLSNSGRGNPVQGNTGLIRSAFRPSDDATTFQLFIPANMMFASYLESASNIMAAHGAQEQLSTRMSNFSRRIRDAISKHGIVNDAKYGEMYAYEVDGFGSANLMDDANVPSLLSAPFLRYNKMDDAVYQNTRRFILSSDNPYFMRGPVI…	124	70	68	Six-hairpin glycosidases(SUPERFAMILY);Metal-independent alpha-mannosidase (GH125)(Pfam);Six-hairpin glycosidase-like superfamily(Gene3D)	0.954		3p2cB01	0.8919	Glycosyltransferase		d3p2cb_	0.9061	Six-hairpin glycosidases		3p2cB	0.9061	CRYSTAL STRUCTURE OF AN EXO-ALPHA-1-6-MANNOSIDASE (BACOVA_03347) FROMBACTEROIDES OVATUS AT 1.60 A RESOLUTION
7	Blugr2_4284	544	SPSDFEQEIPLSDPDDYSRACPDYAKYAQFKHEPLSTGPMKLPFQRPSKICRTFSSPLVEKVIQEVTEAMVDKDLARVFENAFPNTLDTTIRWHIDPPTVDVKSKETAPGKAKWTGAQSFVVTGDINAEWLRDSTNQLLQYQPLAKKDLGIFNLILGAINTQTEYVIESPYCNAFQPPSASHLAASANGQKDQVHPNYEPSFVFECKYELDSLAHFLSLANSFHNNTGSLEFLTPRWLKALGTVMTVLDQQSQSTFNSETGKFEKNVYTFSRQTDQGTETLPLNGVGNPLNFGTGLIRSAFRPSDDATILGFLIPANAQMAVELKRTAKILMAAKYTELAHNLEKRAQTMMDGIWEHGVVNHKKYGQVFAYEVDGYGSQILMDDANVPSLLSLPLLGFV…	124	70	68	Metal-independent alpha-mannosidase (GH125)(Pfam);Six-hairpin glycosidase-like superfamily(Gene3D);Six-hairpin glycosidases(SUPERFAMILY)	0.911		3qt9A01	0.8382	Glycosyltransferase		d3p2ca_	0.8515	Six-hairpin glycosidases		3p2cA	0.8515	CRYSTAL STRUCTURE OF AN EXO-ALPHA-1-6-MANNOSIDASE (BACOVA_03347) FROMBACTEROIDES OVATUS AT 1.60 A RESOLUTION
8	Blugr2_344	701	AECVADSCLLALRPTPHISGRHAAAQGFCTAYLQDPTIDVPDEAKSACQDENDELDQARIASACACEFAPTETTPTLVTPAQITSPPAVAEDSFVEPCAIVSSSFAAQIAAAPSTLPTVSAQLAHECLNSVPLNKTAAIQLVDAIAPYLEWQSDLAWKKDPPADYDCPAHDLIAALDQVRRNLVANQYANEYVFQIDLYRVFLKGCDGHIILYPDAATQVFIFGRQRSLVSVSEDGRSLPVIKLYEDVYNSSGTASYVTKINGIEASTYISKYGTEATSYRDADAVYNSMFFNKGSFAETGWKGHFSGGGRIQYIYPGPTTTFTFANGSSLILENTARIFADLHNVANGQQFYDKFCVVHEDGHAAEGNGSDALVYPYFASEYPQPVIATDDSMLSGHY…	10	13	11	G3DSA:3.90.226.10(Gene3D);ClpP/crotonase(SUPERFAMILY);Peptidase family S41(Pfam)	0.825		3dhgA00	0.3212	Ribonucleotide Reductase, subunit A,Ribonucleotide Reductase		d2inda_	0.3189	Ferritin-like		5trhB	0.2972	CRYSTAL STRUCTURE OF THE HEPATITIS C VIRUS NS5B RNA-DEPENDENT RNAPOLYMERASE IN COMPLEX WITH 2-[(BENZENECARBONYL)AMINO]-3-[(4-CHLOROPHENYL)METHOXY]BENZOIC ACID
8	Blugr2_3186	734	RPPNPIVDNQQAIDNAASPCAQVRASTVTALQTAPKDRPTVTAQLAYDCLSSVPLNPQDATALINSIFPYIEWQSDLSYLKAPPPGYQMPAVDVIAELNRILVAIKSGAYSNEYQFQMDLFLLFQSVHDGHFRFVPDLIGKTFQFRRKVSIVSVSIDGVETPKVYVSTDIAKFVNNNSSVMPFPVSHINGQNTSDFLNSLMMQTNLHDADAQYNMIMYGKAGDAHYPETNYNGFFTLTGYLSYTYPGPLTTFRFENGTEKTYQNYATVKGNFENVTDGASMYKIFCTGTPEKPAPISKVAASANIKNSTKLATRTIYKPESTKPAFGYPKPEFISSDQAVSGYFLNDTGFQDVAVLSILSFQTTSVIEFQSIIQKMILKSKAAGKTKLIIDLSSNGGGN…	10	13	11	Peptidase family S41(Pfam);ClpP/crotonase(SUPERFAMILY);G3DSA:3.90.226.10(Gene3D)	0.863		5wvuB00	0.2868	Neurolysin; domain 3		d3lkhb_	0.2869	DNA/RNA polymerases		3dorB	0.6244	CRYSTAL STRUCTURE OF MATURE CPAF
8	Blugr2_5391	741	CVTDSCLLALRSAPHISRRHAAAQDFCTAYLQDPTIDVPDEVKTACQDENNVLHQSRIASACACEVAPTETTSTLVTPAQITSPPAVAEDSFVEPCALVSSSSATQIATAPYAWPTVTAQLAHECLNSMPLNKTAAIQLVDAIAPYLEWQSDLAWKKDPPADYGCPAHDVIAALDQVRKNLVENKYENEYVFQIDLYGLFLKGCDGHMLMFPDAVSRSFVFTRQRSLVSVSEDGRSLPVIKLYDDVENSPETASVVTKINGIDASTYISNFSSKAPDFNDADAAYNSMFFSKSSFAEAGTKGYFSSNGLIHHIYPGPTTSFTFANGSSLTLENLATVLADFDNVANGQQLYSTLCAVHGDYHEAEEYESETMAYPYFDAAYPEPIIATSDSTLSGHYLD…	10	13	11	Peptidase family S41(Pfam);ClpP/crotonase(SUPERFAMILY);G3DSA:3.90.226.10(Gene3D)	0.833		1xjjA00	0.298	Anaerobic Ribonucleotide-triphosphate Reductase Large Chain		d1r1ja_	0.2904	Metalloproteases ("zincins")		3dorB	0.6219	CRYSTAL STRUCTURE OF MATURE CPAF
8	Blugr2_5228	742	ADCATDSCLLTLRSLPHISGRHAAAQGFCTAYLQDLTIDVPDEVKTACQDENNVLHQSRIASACACEVAPTETTPTLVTPAQITSPPAVAEVSFVEPCALVSSSSATQIATAPYAWPTVPAQLAHECLNSVPLNKTAAIQLVDAIAPYLEWQSDLAWKKDPPADYDCPAHDVIAALDQVRKNLVVNKYANEYVFQIDLYRVFLLGCDGHLVVFPDALFKGFVFRRERSLVSISEDERSLPVIKLYEDVYNSPEVASVVSQINGVDASAYVFNFSMNAPEYQAADSIYNSMFFNKATYAASSMKGYFSGGGRMEHIYPGPNTTFTFANGSSLVTQNKAIVMGNFENVTNGQQFYSAFCSVSSDYEEAVLEKEEYGSLTYPLIDSEYPLPVIKTNDSILTG…	10	13	11	G3DSA:3.90.226.10(Gene3D);Peptidase family S41(Pfam);ClpP/crotonase(SUPERFAMILY)	0.84		3q2aA00	0.289	Ribonucleotide Reductase, subunit A,Ribonucleotide Reductase		d3q0zb_	0.2941	DNA/RNA polymerases		5wqlC	0.3715	STRUCTURE OF A PDZ-PROTEASE BOUND TO A SUBSTRATE-BINDING ADAPTOR
8	Blugr2_5230	742	ADCVADSCLLALRPTPHISGRHAAAQGFCTAYLQDPTIDVPDEAKSACQDENDELDQARIASACACEFAPTETTPTLVTPAQITSPPAVAEDSFVEPCAIVSSSFAAQIAAAPSTLPTVSAQLAHECLNSVPLNKTAAIQLVDAIAPYLEWQSDLAWKKDPPADYDCPAHDLIAALDQVRRNLVANQYANEYVFQIDLYRVFLKGCDGHIILYPDAATQVFIFGRQRSLVSVSEDGRSLPVIKLYEDVYNSSGTASYVTKINGIEASTYISKYGTEATSYRDADAVYNSMFFNKGSFAETGWKGSFSGGGRLQYIYPGPTTTFTFANGSSLILENTARIFADLHNVANGQQFYDKFCVVHEDGHAAEGNGSDAMVYPYFASEYPQPVIATDDSILSGHY…	10	13	11	ClpP/crotonase(SUPERFAMILY);G3DSA:3.90.226.10(Gene3D);Peptidase family S41(Pfam)	0.838		1xjmA00	0.2962	Anaerobic Ribonucleotide-triphosphate Reductase Large Chain		d4cr2n1	0.2926	ARM repeat		3dorB	0.6179	CRYSTAL STRUCTURE OF MATURE CPAF
8	Blugr2_342	743	AECVADSCLLTLRSTSHISGRHATAQDFCTAYRHDATIFVPYEARFACQDENNVLDETRIASACACEFAPTETTPTLVTPAQITSPPAVAEDSFVEPCALVSSSSATQIATAPDAWPTVSAQLAYECLNSIPLNKTAAVDLVDAIGPYLEWQSDLAWKKDPPADYDCPAHDVIAALDKVRRNLIANKYANEYVFQVDLFEVFMKGCDGHLIMYPDAVSKAFVFLRQRSLVSVSEDGRSLPVIKLYEDVYNSSGTASYVTKINGIEASTYISKYGTEATSFRDADAVYNSMFFSKGSFAETGWKGFFSGGGRLQYIYPGPTTTFTFANGSSLILENNAIIFAEFDNVANGQQFYDKFCAINGDYHEEEAAVEDSATNFPYFDAAYPEPIIATNDSTLSGH…	10	13	11	ClpP/crotonase(SUPERFAMILY);G3DSA:3.90.226.10(Gene3D);Peptidase family S41(Pfam)	0.83		1xjmA00	0.2927	Anaerobic Ribonucleotide-triphosphate Reductase Large Chain		d4cr2n1	0.2936	ARM repeat		3djaA	0.6204	CRYSTAL STRUCTURE OF CPAF SOLVED WITH MAD
8	Blugr2_5218	743	AECVADSCLLALRSTSHISGSHAAAQDFCTAYRQDVTIFVPYEARFACQDENNVLDEARIASACACEFAPTETTPTLVTPALITSPPAVAEDSFVEPCAIVSSSSAAQIATAPSAWPTVSAQLAYECLNSIPLNKTAAVDLVDAIGPYLEWQSDLAWKKDPPADYDCPAHDVIAALDKVRRNLVANKYANEYVFQIDLFQVFMKGCDGHLIMFPDAVSKAFVFRRQRSLVSVSEDGRSIPVIKLYEDVYNSSGTASFVTKINGIEASTYVSKYGTEATSFRDADAVYNSMFFNKGSFAETGWKGFFSGGGRLQYIYPGPTTTFTFANGSSLILENTARVFAEFDNVANGQQFYDKFCAINGDYHEGEAAVENSATSFPYFASAYPQPVIATNDSSLSGH…	10	13	11	Peptidase family S41(Pfam);G3DSA:3.90.226.10(Gene3D);ClpP/crotonase(SUPERFAMILY)	0.837		3q2aA00	0.3061	Ribonucleotide Reductase, subunit A,Ribonucleotide Reductase		d5trja_	0.2994	DNA/RNA polymerases		3dorA	0.6225	CRYSTAL STRUCTURE OF MATURE CPAF
8	Blugr2_2993	744	ADCATDSCLLTLRSLPHISGRHAAAQGFCTAYLQDLTIDVPDEVKTACQDENNVLHQSRIASACACEVAPTETTPTLVTPAQITSPPAVAEVSFVEPCALVSSSSATQIATAPYAWPTVPAQLAHECLNSVPLNKTAAIQLVDAIAPYLEWQSDLAWKKDPPADYDCPAHDVIAALDQVRKNLVVNKYANEYVFQIDLYRVFLLGCDGHLVVFPDALFKGFVFRRERSLVSISEDERSLPVIKLYEDVYNSPEVASVVSQINGVDASAYVFNFSMNAPEYQAADSIYNSMFFNKATYAASSMKGYFSGGGRMEHIYPGPNTTFTFANGSSLVTQNKAIVMGNFENVTNGQQFYSAFCSVSSDYEEAVLEKEEYGSLTYPLIDSEYPLPVIKTNDSILTG…	10	13	11	G3DSA:3.90.226.10(Gene3D);Peptidase family S41(Pfam);ClpP/crotonase(SUPERFAMILY)	0.839		4adyB02	0.2932	Leucine-rich Repeat Variant		d3zuka_	0.2994	Metalloproteases ("zincins")		3q3hA	0.2988	CRYSTAL STRUCTURE OF THE ACTINOBACILLUS PLEUROPNEUMONIAE HMW1CGLYCOSYLTRANSFERASE IN COMPLEX WITH UDP-GLC
8	Blugr2_103	747	AECVADSCLLALRPTPHISGRHAAAQGFCTAYLQDPTIDVPDEAKSACQDENDELDQARIASACACEFAPTETTPTLVTPAQITSPPAVAEDSFVEPCAIVSSSFAAQIAAAPSTLPTVSAQLAHECLNSVPLNKTAAIQLVDAIAPYLEWQSDLAWKKDPPADYDCPAHDLIAALDQVRRNLVANQYANEYVFQIDLYRVFLKGCDGHIILYPDAATQVFIFGRQRSLVSVSEDGRSLPVIKLYEDVYNSSGTASYVTKINGIEASTYISKYGTEATSYRDADAVYNSMFFNKGSFAETGWKGHFSGGGRIQYIYPGPTTTFTFANGSSLILENTARIFADLHNVANGQQFYDKFCVVHEDGHAAEGNGSDALVYPYFASEYPQPVIATDDSMLSGHY…	10	13	11	Peptidase family S41(Pfam);G3DSA:3.90.226.10(Gene3D);ClpP/crotonase(SUPERFAMILY)	0.766		3rmkD00	0.3067	Ribonucleotide Reductase, subunit A,Ribonucleotide Reductase		d2d4ed_	0.2965	ALDH-like		5wqlC	0.3366	STRUCTURE OF A PDZ-PROTEASE BOUND TO A SUBSTRATE-BINDING ADAPTOR
8	Blugr2_5388	785	SNCIADSCLLALRPTSNITGRHSATQDFCSKYLQDSSTTLPEEALAACQDKNNVLDKARVASACACEAVVIKTTPTTGNPAYTTSPPETVVGDVAEPCALVSSSSSAQKVATPSAEPTVSAQLAFDCLNSVPLNKTAAIQLVDAIGPYLEWQSDLVWKKDPPADYDFPAHDVIASLAMVRDNLVSNRYVNEYEFQGDLYQVFAQGHDGHFVFYPDAIAKAFEFGRQRSLVSISEDGRSLPVIKLFEDVIYSPESASIVTKINDIDASTYIFNFSTTAPLQQDADAVYNSMFYEKASYAASGGKGYFSGGGRTRYIYPGPFTKFTFANGSSLTLENTAKIKGNFYNVADGQQFYSRFCSVSANSFQAEDQTDYMSSRPVLAPGYPPPVITTNDTILSGYY…	10	13	11	Peptidase family S41(Pfam);G3DSA:3.90.226.10(Gene3D);ClpP/crotonase(SUPERFAMILY)	0.837		1kreA00	0.2863	Glycosyltransferase		d1ya0b_	0.2865	TPR-like		5wqlC	0.3707	STRUCTURE OF A PDZ-PROTEASE BOUND TO A SUBSTRATE-BINDING ADAPTOR
9	Blugr2_5593	148	LPTQGIKPVARTVSQAAENLASDANAVSDAINKLPTLSTKEDIQSVSQVAIDAESDEDTHRIILATAASCKGNEANEKLLTYGPTVLRELKAMNSAGTPEAVKQSIPVIEKVRNPNVLPSITQLSNAALENSGLPPTQKDFPPTGVTA	23	22	19		0.883		2b0hA01	0.6677	Four Helix Bundle (Hemerythrin (Met), subunit A)		d1nzea_	0.6704	Oxygen-evolving enhancer protein 3		6w70A	0.6952	CRYSTAL STRUCTURE OF APIXABAN-BOUND ABLE
9	Blugr2_5592	148	LPTQGIKPVARTVSQAAENLASDANAVSDAINKLPTLSTKEDIQSVSQVAIDAESDEDTHRIILATAASCKGNEANEKLLTYGPTVLRELKAMNSAGTPEAVKQSIPVIEKVRNPNVLPSITQLSNAALENSGLPPTQKDFPPTGVTA	23	22	19		0.879		2b0hA01	0.6671	Four Helix Bundle (Hemerythrin (Met), subunit A)		d1nzea_	0.6709	Oxygen-evolving enhancer protein 3		6w70A	0.6951	CRYSTAL STRUCTURE OF APIXABAN-BOUND ABLE
9	Blugr2_5596	148	LPLQGIKPVARTVSQAVENLTSDANAVSDAINKLPTLSTKEDIQSVSQVAIDAESDEDTHRIILATAASCKGNEANEKLLTYGPTVLRELKAMNSAGTPEAVKQSIPVIEKVRNPNVLPSITQLSNAALENSGLRPIQKDFPPTGVTA	23	22	19		0.874		4w8pA02	0.6685	Four Helix Bundle (Hemerythrin (Met), subunit A)		d2b0ha1	0.6685	alpha-catenin/vinculin-like		6w70A	0.6941	CRYSTAL STRUCTURE OF APIXABAN-BOUND ABLE
9	Blugr2_5590	148	LPTQGIKPVARTVSQAAENLASDANAVSDAINKLPTLSTKEDIQSVSQVAIDAESDEDTHRIILATAASCKGNEANEKLLTYGPTVLRELKAMNSAGTPEAVKQSIPVIEKVRNPNVLPSITQLSNAALENSGLPPTQKDFPPTGVTA	23	22	19		0.882		2b0hA01	0.6673	Four Helix Bundle (Hemerythrin (Met), subunit A)		d1nzea_	0.6707	Oxygen-evolving enhancer protein 3		6w70A	0.6954	CRYSTAL STRUCTURE OF APIXABAN-BOUND ABLE
9	Blugr2_5591	148	LPTQGIKPVARTVSQAAENLASDANAVSDAINKLPTLSTKEDIQSVSQVAIDAESDEDTHRIILATAASCKGNEANEKLLTYGPTVLRELKAMNSAGTPEAVKQSIPVIEKVRNPNVLPSITQLSNAALENSGLPPTQKDFPPTGVTA	23	22	19		0.882		2b0hA01	0.6675	Four Helix Bundle (Hemerythrin (Met), subunit A)		d1nzea_	0.6711	Oxygen-evolving enhancer protein 3		6w70A	0.6953	CRYSTAL STRUCTURE OF APIXABAN-BOUND ABLE
9	Blugr2_5594	153	LPTQGIKPVARTVSQAAENLASDANAVSDAINKLPTLSTKEDIQSVSQVAIDAESDEDTHRIILATAASCKGNEANEKLLTYGPTVLRELKAMNSAGTPEAVKQSIPVIEKVRVFISRNPNVLPSITQLSNAALENSGLPPTQKDFPPTGVTA	23	22	19		0.811		2b0hA01	0.6526	Four Helix Bundle (Hemerythrin (Met), subunit A)		d1nzea_	0.6497	Oxygen-evolving enhancer protein 3		6w70A	0.6723	CRYSTAL STRUCTURE OF APIXABAN-BOUND ABLE
9	Blugr2_5736	229	APAGKGLEAVVEGGGKGSIGGAKGESAITGEAAEPFVGTETAKPIIGGEDNEATNEGEKDKGATVVGASKAAAGGGAKASPGAPAKKPTPQMVSVAAKSFANDANTVSNALNQLPGMTDRSSIIAMSKKAYFAELDEDKHRDVLARAAGADGQVSNGKIMKFTPAVLDGLKEMYTSGTPAKVNQNIPAIQRARNPNILPSITQLSNAALKKMNLPADQQNFQPTGQKGK	s	s	s		0.625		1vykA00	0.5328	Four Helix Bundle (Hemerythrin (Met), subunit A),Oxygen-evolving enhancer protein 3 (PsbQ)		d2b0ha1	0.5287	alpha-catenin/vinculin-like		6w70A	0.553	CRYSTAL STRUCTURE OF APIXABAN-BOUND ABLE
9	Blugr2_5595	278	LPTQGIKPVARTVSQAAENLASDANAVSDAINKLPTLSTKEDIQSVSQVAIDAESDEDTHRIILATAASCKGNEANEKLLTYGPTVLRELKAMNSAGTPEAVKQSIAVIEKVRNPNVLPSITQLSNAALENSGLPPTQKDFPPTGAAVNLASDANTVTDALNKLPTLSKREDIQSISQLAIDAESDEDTHRTILATAAGFSGRISNEKLLTYGPTVLRGLKAINLAGTPESVQLSIPVIQNVRNPNILPSITQLSNAALENSGLPPTQKDFPPTGIVV	s	s	s		0.708		4o7gA00	0.493	Four Helix Bundle (Hemerythrin (Met), subunit A)		d1dowa_	0.4714	alpha-catenin/vinculin-like		1sj8A	0.5245	SOLUTION STRUCTURE OF THE R1R2 DOMAINS OF TALIN
10	Blugr2_797	458	RDIPARYTNKGATIEECRVSRSIFQHESTGAQIDFVTNSGICETTPGVNQYSGYLSVGTDENMWFWFFEARNNASSAPLAAWFNGGPGCSSMVGLFQENGPCHFVDGSSEPSLNPYSWNEYANMLYIDQPIGVGFSYGNNPVNSTVSAAPLVWKLLQAFYAKFPEYENRDFGIFTESYGGHYGPEFASYIQSQNAAIASGTLEGEVINLKAMGINNGWIDATIQNKAYIDFSYNNTYRPLITKTQYDNYLDTYNTRCLPALKGCNDIVNDDAACNNADTVCYNSIEGPLSNSGDFNVYDIRAPSNDPNPSTTFVTYLNSPAVINAIGAKSSFMVCSNDAYDKFSDSGDNPRSFIPTLSNLVQSNLTTLIWAGDADWICNWFGVLTAAESIDFPGAAEFR…	59	23	20	Serine carboxypeptidase(Pfam);G3DSA:1.10.287.410(Gene3D);alpha/beta hydrolase(Gene3D);alpha/beta-Hydrolases(SUPERFAMILY)	0.926		4ciaA00	0.8167	Rossmann fold		d1wpxa_	0.8935	alpha/beta-Hydrolases		1wpxA	0.8935	CRYSTAL STRUCTURE OF CARBOXYPEPTIDASE Y INHIBITOR COMPLEXED WITH THECOGNATE PROTEINASE
10	Blugr2_798	458	RYRYGHKTCNEVPYDGNRESRSIFQHESTGAQIDFVTNSGICETTPGVNQYSGYLSVGTDENMWFWFFEARNNASSAPLAAWFNGGPGCSSMVGLFQENGPCHFVDGSSEPSLNPYSWNEYANMLYIDQPIGVGFSYGNNPVNSTVSAAPLVWKLLQAFYAKFPEYENRDFGIFTESYGGHYGPEFASYIQSQNAAIASGTLEGEVINLKAMGINNGWIDATIQNKAYIDFSYNNTYRPLITKTQYDNYLDTYNTRCLPALKGCNDTVSNDAACSNAHTICVNSIMRPLNNSGDFNVYDIRAPSNDSNPPSTFVKYLNSPAVTNAIGARSPFMANSDNVYEKFSNSGDIPRSFIPALSNLVQSNLTTLIWAGDADWICNWFGVLTAAESIDFPGASEFR…	59	23	20	Serine carboxypeptidase(Pfam);G3DSA:1.10.287.410(Gene3D);alpha/beta hydrolase(Gene3D);alpha/beta-Hydrolases(SUPERFAMILY)	0.915		4ciaA00	0.8146	Rossmann fold		d1wpxa_	0.8896	alpha/beta-Hydrolases		1wpxA	0.8896	CRYSTAL STRUCTURE OF CARBOXYPEPTIDASE Y INHIBITOR COMPLEXED WITH THECOGNATE PROTEINASE
10	Blugr2_1446	521	TIAGQQQVLQKPLELANAWVESAQDSLDEIASEATSLLDEFSDFLDTSKRLTSPKPNTRKPDNVWDYVIRGADIEDSCSEYAQEQAEGEDDIDGDLSSYSLRTKSVDPLKLGIDTVKQYSGYLDDDENDKHLFYWFFESRNDPENDPVILWLNGGPGCSSLTGLFFELGPASIDKNLKVVNNPYSWNSNASVIFLDQPVNVGYSYSGDSVSTTVAASKDIYALLTLFFEQFPQYSTQDFHIAGESYAGHYIPVFASEILSHKDRNINLKSVLIGNGLTDALTQYEYYRPMACGQGGLPSALSPSECQAMDEALPRCQRLIQTCYDYESAWACVPASIYCNNVMMGPFQKTGLNVYDMRVPCGDEENLCYTGLGWVSQYLNQEHVMRELGVEVSSFESCN…	59	23	20	alpha/beta hydrolase(Gene3D);alpha/beta-Hydrolases(SUPERFAMILY);Serine carboxypeptidase(Pfam);G3DSA:1.10.287.410(Gene3D)	0.865		4ciaA00	0.7742	Rossmann fold		d1wpxa_	0.8661	alpha/beta-Hydrolases		1wpxA	0.8661	CRYSTAL STRUCTURE OF CARBOXYPEPTIDASE Y INHIBITOR COMPLEXED WITH THECOGNATE PROTEINASE
10	Blugr2_4597	650	QSPPSPSDLITIKSPIDDRITIKFKTPLKGTCETVFDTQQQYTGWISTPERYATNTFFWFIAARDPTDQLAIWLNGGPGSSSMIGLFTENGPCEVIELERGKYGTKAREWGWDRGANILYIDQPNQVGFSYDTPKNGSIDLLTSNIYTPPQVVPNSQPGITFLNGTFSSLNQNNTANTTESAGMVIWHMLQGFLGTFPQFTNNTSMSVHLFAESYGGKYGPEFSTIWENQNQKRITGEISRLNTIEIKLASLGIINGCVDDLIQAPYWPKMAINNTFGLTTINPVRANLALASFYAPGGCRDLIQRCREMVKLIDPDGTGNVGEVNSICSAAYVSCTEKVMNSYLDSGRSFYDIAHLLPETFPSNTYLEYLNSAEFLAAIGSPVNFTQTNHNVVSAFLA…	59	23	20	Serine carboxypeptidase(Pfam);alpha/beta hydrolase(Gene3D);alpha/beta-Hydrolases(SUPERFAMILY)	0.898		1ac5A00	0.7	Rossmann fold		d1wpxa_	0.7374	alpha/beta-Hydrolases		1wpxA	0.7374	CRYSTAL STRUCTURE OF CARBOXYPEPTIDASE Y INHIBITOR COMPLEXED WITH THECOGNATE PROTEINASE
10	Blugr2_4744	503	AHYSGRSLRHTRPIDNLRQKQLLSFPSPAKKLQHNTEAASKFRVNGTSIPEVNFDIGESYAGLLPISNTSNDSELYFWFFPSSNADASDEILIWLNGGPGCSSLEGLLQENGPFLWQYGTYKPVPNPYTWTKLTNVVWIDQPVGSGFSRGTPTAKNEEDVAAQFSGFWQNFVDTFDLRGRKIYITGESYAGYYVPYIADAFLNHNDTEYYNVQGTMIYDPSVTTSVVDNQIPAVAFVDYWHNLMPFNETFMTQLHNMSASCGYDDFLQKYLTYPPLAPLPQFQDLPGTDQNGETLKECDVFSSIYSEIFLINPCWDVYQVATTCPALWDVLGYPASSAYLPEGASIYFNRTDVQKAINAPIGQWAECSSKNVFVGGGDTSLPSGVSVLPGVIERSKRTI…	104	23	20	Serine carboxypeptidase(Pfam);alpha/beta-Hydrolases(SUPERFAMILY);alpha/beta hydrolase(Gene3D)	0.922		4ci9A00	0.7905	Rossmann fold		d4ciaa1	0.7881	alpha/beta-Hydrolases		4ci9A	0.7905	CRYSTAL STRUCTURE OF CATHEPSIN A- APO-STRUCTURE
10	Blugr2_1749	524	YRSAHKKVAPLLQRKVIPIAPDRSSRKIATKYLDDDTSKFFVNGSALPEFTFDIGESYAGSIPISSDINDPNQLWFWFFPSTNPLAEREVTIWLNGGPGCSSLDGLIQENGPFLWQSGTYQPIQNPYSWTNLTNVIYIDQPVSTGFSSGNITVENENDVSTHFLAFWKNFISKFKMEGYEVYITGESYAGQYIPYIASAMLDANDTTYYNVKGIQINDPSINDNDVLIQVPVVPALNYYQNVIGLNDTFLASIQARAKSCGYTDFFEKYTTSFPPPGPIPPAPSSQVSGCDLYDDIYRAIYYVNPCFNIYHLTDFCPYTWNTLGFPSLAGGPNNYFNRSDVQKVINAPPKSFFECQGGPNLFPKGDHSAPSALGPLPSVIERTNNVIIGHGMLDFLLFA…	104	23	20	alpha/beta hydrolase(Gene3D);Serine carboxypeptidase(Pfam);alpha/beta-Hydrolases(SUPERFAMILY)	0.904		4ci9A00	0.7734	Rossmann fold		d4ciaa1	0.771	alpha/beta-Hydrolases		4ci9A	0.7734	CRYSTAL STRUCTURE OF CATHEPSIN A- APO-STRUCTURE
10	Blugr2_3921	375	ASLLPRGMTCRDVLIPTVVNTSNDYIDPTINSQAKARSWMQKVDSHRINSTEEVDINDKFNIAARYCEPEVINPSRANTIQLLVHGITYTKNYWSGLGPPGEGYNGDSYSWIAYASKQGYPTLSIDRLGNGDSDRPDGIAAVQMSSHVEVAESLVNTLKNSTVAGRRFEKVIYVGHSYGSLIGNLHSVHYPDSVDSYILTGFSKNIRASLTPTLITGDFRPARMAYPEKWGGQTLSYFAASSESGADGLFFTDETVDPNLKALNFRQRGTVTVGEFVSGYESIQVATNYHGHVFVLTGKNDAIFCSPDDFGQGTLSGRGDCGTGEDSIIAKTRELYPAAADYSYSTPENTGHCNILHLNAQDQFATVHNWLARFY	120	66	64	Alpha/beta hydrolase family(Pfam);alpha/beta-Hydrolases(SUPERFAMILY);alpha/beta hydrolase(Gene3D)	0.939		3e3aB00	0.7138	Rossmann fold		d4uhea_	0.7123	alpha/beta-Hydrolases		5hdpB	0.8289	HYDROLASE STNA MUTANT - S185A
10	Blugr2_3999	375	IVLLPRGPTCSEITVPVSVRSTNALLDSGINSQDGLRGAMQNILSGVLGLILNVNINGNYNIRARYCEPEVQNSERADTIQLLVHGITYTRDYWSGLGAPGSNFGGDDYSWIAYASKQGYPTLSIDRLGNGESDRPNGLAEVQMNTHIEVTESLINSLKKGSIGGRSFSKIIYVGHWYGSLIGNLHAVKYPTSVDSYVLTGFSKKIRPSLLPTVIAGAFLPATIAYPERWAGQALTYFAASNENGANGLFFVNDTVDPELRELNYRLRGTVTAGEFLTGYESTQVARNYRGRVFVLTGQNDAIFCSPDSFGQGTLNGQGDCGSGEDSIIAQTQDLYPAVANYDYDTPENIGHCNILHIGAVDQFATVHDWLDQFY	120	66	64	Alpha/beta hydrolase family(Pfam);alpha/beta-Hydrolases(SUPERFAMILY);alpha/beta hydrolase(Gene3D)	0.942		4uheA00	0.714	Rossmann fold		d4uhea_	0.714	alpha/beta-Hydrolases		5hdpB	0.8307	HYDROLASE STNA MUTANT - S185A
11	Blugr2_4374	480	TFNAIYNFYFHPLRKYPGPVLNRLTYMKKGYHVLKGDYIFQLKALHRKYGHVVRVTPTELSYIDEQAWSDIYAHSNTLKSGNLPKNPNNFRPEENGATTLFTANDADHRRIRRIQAHIFSEKALTVHEPLLKSYIIELVSKLHEKASAPSTSIVDLVNWYNYTTFDILGDLAFGESFGCLRSDALHPWISNNFFLIKDLVCWIGCKNFPWPLEKLLYRLTPREAREARHQATDFASQKARDRMALEATDRVDLMTYILKHNDEKGMTIPEIEVNARTLILAGSETTATFLSGVTYHLLCYPQQLAKVTSLLRSTFESVDEITGAALTKLEFFNAVIEESFRLYPPATSIIPRLTNPGGSIICGELVPENTTVSIALIPASTSPDFWTDADEFVPERWCK…	51	15	13	Cytochrome P450(Pfam);Cytochrome P450(Gene3D);Cytochrome P450(SUPERFAMILY)	0.924		2v0mA00	0.864	Cytochrome p450		d2v0ma1	0.864	Cytochrome P450		2v0mA	0.864	CRYSTAL STRUCTURE OF HUMAN P450 3A4 IN COMPLEX WITH KETOCONAZOLE
11	Blugr2_4362	480	IYNFYTHPLRKYPGPLLNRITYIVRSYHLLRGDYVFYLQDLHRKYGLVVRISPTELSYIDVQAWTDIYAQSTTRESGNLPKESKNLRFEQNGAVSIFNAKDADHRRIRRIQTHMFSEKAIAGQEPLIKTYIDLLISILREKASNPSTSVVNLVDWYNYTTFDIIGELAFGESFECLRSNALHPWIGNNFLFVKDSLNWAACADLPWPLNKIVYRLTPSKIRNALYEANDFAREKASARMARDSVDRVDFMSYILKHNDEKGMTKPEIENNARFLILAGSETTASSFLSGITFHLLTNPQHLVKLTNLIRDTFSTPSEITGAAIFQIEYLNALIEESFRLYPPATLATPRNTSSGGKIICGEVMPQNITVSVPILAANTSPYLWTDPDDFVPERWYKGDK…	51	15	13	Cytochrome P450(SUPERFAMILY);Cytochrome P450(Pfam);Cytochrome P450(Gene3D)	0.906		2v0mA00	0.8619	Cytochrome p450		d2v0ma1	0.8619	Cytochrome P450		2v0mA	0.8619	CRYSTAL STRUCTURE OF HUMAN P450 3A4 IN COMPLEX WITH KETOCONAZOLE
11	Blugr2_4373	481	IYSLYTHPLRKYPGPLLNKLTYIVKAYHLLRGDYVSYLQTLHRKYGHTVCVSPTEICYTDPQAWAEIYGHPTTSKSGNLPKDARKLRFEQNGAANIMSANDADHRRIRRIQTHMFSEKALTTQEPLMITYVDLLISRLQDKAKHSSTSIVNLVDWYNYTTFDILGQLAFGESFGCLQSKALHPWINNVFLSIKDSLYWAASDDFPWPLDKLIYRSTPSETRNAPFQATDFANQKARARMARDSSDQVDFMSYIMKHNDEKGMTKLEIENNAQFLILAGSETISSFLSGLTFHLLTYPQHLNKLTSLIRDTFLTSSEITGPALDQLEYLNIIIEESFRLYSPVTMITPRYTPAGGRMICGEFVPEHISVSVSIIAANTSPDLWTDPDDFVPERWYKDDRC…	51	15	13	Cytochrome P450(Pfam);Cytochrome P450(Gene3D);Cytochrome P450(SUPERFAMILY)	0.929		5vcgA00	0.8606	Cytochrome p450		d5vcga_	0.8606	Cytochrome P450		6hn8A	0.8616	STRUCTURE OF BM3 HEME DOMAIN IN COMPLEX WITH TROGLITAZONE
11	Blugr2_3877	508	LFLCPLSKIPRAHWSCSISPIWILWIRYRNRENQNVHRAHQNLGSIVRLGPYELSVNSIEAMRTVYSGGFEKGEWYSSFDNYGVPCMFSTHHSQPHSARKRMVAKVYSKSFIQSSSIIEKQSQIILFERLLPLLKNTALPECFPNGIDIHEIWNATAMDFITAYIFGLRNSSNFLENEAVRKRWFHLYNSRKKYDFFPQELPRLTKFLKRIHINLVPKWVNEATKEIEAWTKELCETTFDFVQRAAMEEVEAENQPVVFEAILSGIQKAKDLEKGSILENTMVKFPELSIASEVYDHLAAGHETSGITLTYLSWHLSQRQLVQDALRAELLKLEPNFLLSSSQNHHSLPKVKAIDELPLLHAVLMETLRQRTAIPGGQPRMTPDVTCSLESYSIPGNMR…	51	15	13	Cytochrome P450(Gene3D);Cytochrome P450(SUPERFAMILY);Cytochrome P450(Pfam)	0.938		2v0mC00	0.8399	Cytochrome p450		d2v0mc1	0.8399	Cytochrome P450		2v0mC	0.8399	CRYSTAL STRUCTURE OF HUMAN P450 3A4 IN COMPLEX WITH KETOCONAZOLE
11	Blugr2_7011	378	KIPPSERFLRHANADNTKKHGGESNVSNKKKRLYPTLFDPDLKKRALVNRRLVRMFGLENAFTTEDKEQYDRYMSLVRKKLGAFSDAYWVATSRHASICSGYLIEKTQKSGALNLASLVQCLTFRIMLSNFISDTLHPSDSQIELLADRVNSLWMASKDPEVTPEKEEASKRDLFVLLDDIFGEPVVEGEKNPLNLIIPAYESIWRVVFRCFLEVRFRSSLMQRQNFEESLARFLKAPKSDTFGYGDQNSTPVAFLVNEALRMYPPTRRISRQTKSGIIKVDIESMHRDPEIWGTDASCFRPSRWIQIPNEAKVSFIPFGAGKFECPAKRTVGPMMIGLLVASLTTVLGDGFTLSEELKEGPLPNEREALKDLKLLFH	s	15	13	Cytochrome P450(Pfam);Cytochrome P450(SUPERFAMILY);Cytochrome P450(Gene3D)	0.897		3mdvA00	0.7017	Cytochrome p450		d4r21b_	0.6959	Cytochrome P450		3mdvA	0.7017	CLOTRIMAZOLE COMPLEX OF CYTOCHROME P450 46A1
11	Blugr2_5708	486	LVFRRTKKLDFPVVGNACDLDFRDAMKEGVARYPDCPFVIPSNPPTIVLPKIAIHDVKAFPESKASSNEFISREFHPQVSGLGASDISREFVAKDLTRFVGAALHLLQDETTYAFNKELGASEEWTPFVLYSFTARVIALLSGRVFVGLPLSRNEEWVNTSVDFTSYVMKFRDASLKLPLLFRSLVLPYISETRQLKELQQRAATLMRPTLDIEREHNDGEKTLGLENSSLKWLISRMDPRDRDDPLSISILQLELSFAAIHTSSFTLTNAIFDLAAYPEYIPLLREEIEAVMKEDGYDQANDGNCKLLKPSIPRLAKLDSFLKESQRVNPLAISSHTRITTSDIKLSTGHLVPKNTRISIPSWVIHNESEALKSVEHTKPLNEFDGLRFYNLRHIPGN…	s	15	13	Cytochrome P450(Pfam);Cytochrome P450(SUPERFAMILY);Cytochrome P450(Gene3D)	0.918		3jusA00	0.8058	Cytochrome p450		d4uhlg1	0.8103	Cytochrome P450		6mcwA	0.8107	CRYSTAL STRUCTURE OF THE P450 DOMAIN OF THE CYP51-FERREDOXIN FUSIONPROTEIN FROM METHYLOCOCCUS CAPSULATUS- COMPLEX WITH THE DETERGENTANAPOE-X-114
11	Blugr2_4160	489	LLFKNPNEPPIVFHWIPIIGSTISYGMNPYKFFHESQAKVKYGNIFTFILLGKKTTVYLGRQGNNFILNGKLRDVNAEEIYTVLTTPVFGTDVVYDCPNSKLMEQKKFMKAALTTEAFRSYVPIIQNEVKSFIEKCDDFRKSKGIINIDAVMAEITIYTASHTLQGKEVRDRFDSSLAVLYHDLDMGFTPINFMLHWAPLPHNRARDHAQRTVAKIYMEIINSRRTQKETDDSNLDIMWQLMRSSYKDGTPVPDKEIAHMMIALLMAGQHSSSSSSTWIMLWLAARPDITEELYQEQLELLGSELPPLKYEDLSKLSLHQNVLKEVLRLHAPIHSILRKVKNPMPVPGTSYVIPKTHSLLAAPGWTSRDASYFPNPLKWDPHRWDTGSGGVIGTDMEDE…	s	15	13	Cytochrome P450(Gene3D);Cytochrome P450(Pfam);Cytochrome P450(SUPERFAMILY)	0.926		4zdzA01	0.9418	Cytochrome p450		d5frba1	0.9563	Cytochrome P450		5frbA	0.9573	CRYSTAL STRUCTURE OF STEROL 14-ALPHA DEMETHYLASE (CYP51B) FROM APATHOGENIC FILAMENTOUS FUNGUS ASPERGILLUS FUMIGATUS IN COMPLEX WITH ATETRAZOLE-BASED INHIBITOR VT-1598
11	Blugr2_6570	516	ISYIISRLLRARRIARLSRELQCEKPPVLKSHWPLGIDTLMRSMKAVGDNLYPTVSIERTQEIGSVTYSFSILGTENLYTADEENIKAMLAVQFKDFDLGAMRRGNFWPLLGNGIFTQDGPGWEHSRAMMRPQFARDQISDLDMEECHVQNMMRALELCMAKDGSGNIEDIDLQILFFRLTLDSATEFLFGKSVETQVHLLGHNTNGPIPGLDNSVRAKFAFAFDGAQKTLAIRARLVNGYWLFSPPGFKDSCKVCHDFIDEYVHLALNKAKRLQANDVEKDGDAKEKYLFLDALVAQTQDPLELRTQLLNILLAGRDTTASFLGWLFMLLAKDPVRYQKLRDIILAEFGTYENPIDITFARMKSCQYLQQCNNEALRLFPVVPVNSRVANKDTTLPRG…	s	15	13	Cytochrome P450(SUPERFAMILY);Cytochrome P450(Pfam);Cytochrome P450(Gene3D)	0.909		2j4sB00	0.8334	Cytochrome p450		d2j4sb_	0.8334	Cytochrome P450		6l8hB	0.841	CRYSTAL STRUCTURE OF CYP97C1
12	Blugr2_3483	150	YCVPPSPPPSIVEGQKFFSKNLKLPGANELLYCSSQFKRGPITFSNVTTNPSVAVANKLFEVDMKGSLSIPLSDGIKIRVYDLTTDQDLSEPIDFFSFMKRNGAEVPTSVGDFHVSFAFTPQFVFAPKIGINLYTPEGYLLLCLRSLLFY	40	16	14		0.773		5ijbD00	0.6213	Immunoglobulin-like		d2hkaa_	0.5852	E set domains		6r4mB	0.7015	CRYSTAL STRUCTURE OF S. CEREVISIA NIEMANN-PICK TYPE C PROTEIN NPC2
12	Blugr2_3474	151	HYLQLAEQSNIYDEGVKSNDFPWSGKNKLVTCPTSKRINFIDVEDINITPLVPVLNEWVEVEATPYFHAQIAGFYMRVLDSKTRRDLIEPIDVFKSLTKIGVHIPYNYDSHTFRFKFKPVIPGFSGKEVDLLFYIPNHFELFCVRTPLMRR	40	16	14		0.77		1xwvB00	0.6104	Immunoglobulin-like		d3weab_	0.6202	E set domains		6r4nC	0.6866	CRYSTAL STRUCTURE OF S. CEREVISIA NIEMANN-PICK TYPE C PROTEIN NPC2WITH ERGOSTEROL BOUND
12	Blugr2_3502	151	HYLQLSKQSSIDDEGVKANDYPWFGNNKLVTCPTSRRMTFIDVEDINITPLVPVLNQWVEVEATVYMQTPLSGFHMRVLDSKTRRDLIEPIDVMKSLRKIGVDTPLYYDSHTFRFKFKPVVPGYSGKEVDLLFYIPHLFELFCVRTPLMRR	40	16	14		0.771		1ktjA00	0.614	Immunoglobulin-like		d3weab_	0.6234	E set domains		6r4mB	0.6849	CRYSTAL STRUCTURE OF S. CEREVISIA NIEMANN-PICK TYPE C PROTEIN NPC2
12	Blugr2_3668	152	YCVQPALQPTISEKQEVLTNAKHIPGQNILAYCNDNPAEHIIQLKTVNIVPFVPVIGENVQVYIFGFTYIPIHEGIFIRVFDWKTREDLITPAKLFSVMRNFGGQLPLMGNFDENFQFTSQISRLLNHEIGIELYYPDGLKLLCVKTPVRFM	40	16	14		0.767		3weaA00	0.622	Immunoglobulin-like		d3weaa_	0.622	E set domains		6r4nH	0.6999	CRYSTAL STRUCTURE OF S. CEREVISIA NIEMANN-PICK TYPE C PROTEIN NPC2WITH ERGOSTEROL BOUND
12	Blugr2_3484	153	YCVPPSSQPTLPEGQEVISNSLKVPGENALEYCSSEFLSYPIRLFNVAIKPTIPTINEQVEVFVDGFTGIPLSPEVQLRVFDWASGRDLSEPINFFKYMNSINAQVPDHVGQFRLFFRFKPEPTILYSGQIGIELNYRKDFKLLCVKTPIRIF	40	16	14		0.788		5ijbD00	0.602	Immunoglobulin-like		d2hkaa_	0.6015	E set domains		6r4nH	0.7014	CRYSTAL STRUCTURE OF S. CEREVISIA NIEMANN-PICK TYPE C PROTEIN NPC2WITH ERGOSTEROL BOUND
12	Blugr2_3068	168	MKKGQQLSASLISEPSDEMLPGSNLVYYCTDEDIESNILITNLDVFPGIPLAGDPLEVTISGILLKPLDPATYVIIRDVVTGEKLNSEQILFCPFLESIGYSCSTHSEPFDMEFEMMVETFPDVKSDNIYIELYESSGKQIMCVKSAYTLSYEVNQDTYTKELGAIDL	129	16	14	ML domain(Pfam)	0.709		5hnoA00	0.4916	Coagulation Factor XIII; Chain A, domain 1		d1g13b_	0.5589	Ganglioside M2 (gm2) activator		6r4nC	0.6856	CRYSTAL STRUCTURE OF S. CEREVISIA NIEMANN-PICK TYPE C PROTEIN NPC2WITH ERGOSTEROL BOUND
12	Blugr2_3067	170	HCMKKGQQLSASSNSDPFQGLLPGSNLLYFCSDKDEDSSISISNFDTNPILPTSYNPIDISISGVLRKPLNHASYVILRDVVTGEQLNSEQILICPFLESLGHLCPIESAPFHINLNFMVESLPDVQSEHIYVELYHPSGDQIICIKSPFYNGFPADQDIFMEGIGSTDL	129	16	14		0.759		2z64C00	0.5996	Immunoglobulin-like		d3weaa_	0.5939	E set domains		6r4nH	0.6684	CRYSTAL STRUCTURE OF S. CEREVISIA NIEMANN-PICK TYPE C PROTEIN NPC2WITH ERGOSTEROL BOUND
12	Blugr2_1349	147	ISSDESQKIISNDNNIPGNSPVAYCISPEKSILTINSVILTPSTPIPGQKLKIEATGDLSEDIIDGASVKVQAKVGYITLLTMTFDLCDEITKIGESCPLKKGTHNITREVDIPQYIPAGSYKVSADVESVDHKQITCLEATVEFQY	s	16	14	ML domain(Pfam);G3DSA:2.60.40.770(Gene3D);E set domains(SUPERFAMILY)	0.784		3m7oD00	0.7044	Immunoglobulin-like		d1ktja_	0.7058	E set domains		6r4nI	0.8737	CRYSTAL STRUCTURE OF S. CEREVISIA NIEMANN-PICK TYPE C PROTEIN NPC2WITH ERGOSTEROL BOUND
13	Blugr2_4202	364	QTFSACNPLHTANCPPDPALGKSINVNFSNGPEAAFVASGSPTYDTNGVHFSVANSGDAPQLTSKFYIMFGKVSINLKSAPGAGIVSSIVLQSDDLDEIDIELLGADDSQMQTNYFGKGNTGTYNRGAINPTANNQDEFLTYTIEWTPNQITWAVDGRVARVLTPDTAQKNQYPQTPMQVKFGVWSAGDPSNSAGTIDWARGPTDYSKAPFTMSVKSISVTDYSTGTQYKYGDSSGSWGSIVADGGKIYGNSAGAGGRVASADMPSVTSAPPSIPQGLGKDHNSTSTMTEWPWVATTTTSAISQATTHVDGLPDGWTVNPSGKVVPSDSAADTLSQKSSSPPSLDLDSRYDEQDVDKFNITFEA	126	39	35	Glycosyl hydrolases family 16(Pfam);Concanavalin A-like lectins/glucanases(SUPERFAMILY);G3DSA:2.60.120.200(Gene3D)	0.736		1umzA00	0.6268	Jelly Rolls		d1umza_	0.6268	Concanavalin A-like lectins/glucanases		6ibuA	0.7741	APO CRH5 TRANSGLYCOSYLASE
13	Blugr2_2802	389	QTSTDCNPLQKTCPPNPGLGTNVFTDFTKGKSDYWQPLQGTTMNYDGPNGAQFTIQKSSDAPTMSLTKFIMFGHIDMIAKASPGTGIVSSFVLLSKDLDEIDWEWLGGMNSKVQTNFFGKGDVSSYDRGTTVAVQTPVDSFHTYSLDWTAERIVWAIDGQTVRTLAYADAVAKSGKNYPQTPMEVKMGSWIGCLDYSNPETKGTCEWAGGQADLTKAPFTMSVKSINVTDYGCGGEYTYSDNSGSWQSIKSSGACDGKGTGPGAPNSAEAPDDSIVPIAGAVAPVNPNKATGPSGSLTSDDGPAADPNTKGTLPKGTSSNGTSSNSTTPNSTNMPGTAIPTGVTKPPPAVNSGVPNINTSDANKKSKRSYGPMEFTVIALGLGLGYFVM	126	39	35	Glycosyl hydrolases family 16(Pfam);Concanavalin A-like lectins/glucanases(SUPERFAMILY);G3DSA:2.60.120.200(Gene3D)	0.685		1gbgA00	0.6016	Jelly Rolls		d1gbga_	0.6016	Concanavalin A-like lectins/glucanases		6ibuA	0.7479	APO CRH5 TRANSGLYCOSYLASE
13	Blugr2_2965	419	QSCSESSHCTESAPCCSQYGQCGIGAYCLGGCDPVSSFSLNSCTPAPVCQSKKHTFDSKLSTILPNTKYLGDPSTADWVSSGQPVFHNDNVLLTMSPDSVGTLLASTTYMWYGNVKARFKTSRGAGVVTAFILLSDVKDEIDFEFVGADLVTAQSNYYSKGVTNYHNSANIPLSDTFVNYHTYEINWTPDEITWSIDGQVGRTKKRIDTWNATANQWSYPQTPSRIQLSLWPAGLPTNGKGTIAWAGGLVDWNSVDIKNNNYYYAAFESIEITCFNADSGPGTNKGISYTYSDARSTNDTVIDGDKGTILQSFMATGLDPKAGAPVQAPAGTSSAPDAAKTIETIPGISGGNPGVDNHDLGNTSPNSDDPETDKPSDPSTPSFSQGRKPSSGGSQVKPT…	s	39	35	Glycosyl hydrolases family 16(Pfam);Concanavalin A-like lectins/glucanases(SUPERFAMILY);G3DSA:2.60.120.200(Gene3D)	0.797		1glhA00	0.5704	Jelly Rolls		d1glha_	0.5704	Concanavalin A-like lectins/glucanases		6ibuA	0.685	APO CRH5 TRANSGLYCOSYLASE
13	Blugr2_839	283	TIWYNTVPQEPIESTTEPKVLTLSQPNPTYWHPNLHSDQSVEKYFVQETGDGTCQLDHSQLYTTSPKNSFFTPDHKLIVRAISQPDLSVNKYTSACLVSRQKLARDKGCVTAWLTVPCATGTWPAFWLRPARPYNWPADGEVKICEIWNGNALNHSCIHWGHYSDEDKEKHKIIKTYLQKTPVMHKFSFVWEQAPGGVGGRMLWYIDECPVMRASIPDSIRPMRDFQIILNVAMGGNICQDQMPEEGVYDLVVHDLKLMDEPQGGWAVFNRDWEREIEGRPWE	s	s	42	Glycosyl hydrolases family 16(Pfam);G3DSA:2.60.120.200(Gene3D);Concanavalin A-like lectins/glucanases(SUPERFAMILY)	0.847		4cteB00	0.7674	Jelly Rolls		d4cteb_	0.7674	Concanavalin A-like lectins/glucanases		4cteB	0.7674	CRYSTAL STRUCTURE OF THE CATALYTIC DOMAIN OF THE MODULAR LAMINARINASEZGLAMC MUTANT E142S IN COMPLEX WITH A THIO-OLIGOSACCHARIDE
13	Blugr2_4346	362	TVKQNGKKCDCFRTTGPSGGYFTNHIFQDFRGVSASTAPPLLTSKESSNDASVTHSYFKSPAWTKNWRIQHWNNTDSMDQTSATLMMINSLNNVYIENNPSDPHLSWLTLRTARAPTFQAAAEIDTVPNNMLFLSVRYLARISGDPGACAGFFTYLPPGSDPTSVQEADIEILTGAPVDHAQFTNQPSFDNQGRELKEASMNTTIPKTKDYSQWNVWRMDWMPGQTSWYVNDVSVANISIQTPKDPAGLIMNMWSDGGLWTGNMSEGQSAYMNVQWIEIAYNTSGVSESDRRKRDETSLSTHGRLPRRDPALCAAVCSLDENITAIGTPKLLYGRADPTWSASSRTLCIPIALIIAGVLGIL	s	s	42	Glycosyl hydrolases family 16(Pfam);Concanavalin A-like lectins/glucanases(SUPERFAMILY);G3DSA:2.60.120.200(Gene3D)	0.827		1u0aB00	0.6452	Jelly Rolls		d1u0ab_	0.6452	Concanavalin A-like lectins/glucanases		1u0aB	0.6452	CRYSTAL STRUCTURE OF THE ENGINEERED BETA-1-3-1-4-ENDOGLUCANASE H(A16-M) IN COMPLEX WITH BETA-GLUCAN TETRASACCHARIDE
13	Blugr2_2043	264	QQCRLQFDARVPQGTSVGNFDVKTSLFRTTDVIGKGSLKFSEVIQLPKSGASLFDEKSTPFEVTISDKSIFNDQVGFRRAEVLPVSVTGDDTDPSSLGIKTLHFSLKSDPLKALNTSHEYQLVFMEDSAFSTNQFVLKTGTILGQKQDPKDLVLMGNVDDGEILFTTPFTAGVFHNFALKLNFDDNQISVFYSTGNEALKSVLTDTANDLTGHGMFHFGLLKKPVGEAKDIAKGGFQPDGIDEGIIYGGIFQEDSVDGCLSSTV	s	s	s	Glycoside hydrolase 131 catalytic N-terminal domain(Pfam);G3DSA:2.60.120.1160(Gene3D)	0.938		4le4C00	0.8395	Jelly Rolls		d1uaia_	0.6594	Concanavalin A-like lectins/glucanases		4le4C	0.8395	CRYSTAL STRUCTURE OF PAGLUC131A WITH CELLOTRIOSE
14	Blugr2_5802	532	FEDCHDCTDFSTTVDLGYARYKGVEIEAGVKYWLGVRFAAAPLGHLRWRAPRDPLECEALQDATMFQPVCIGTARFGNAVQDEDCLFLNIFAPSNATSESRLPVWFYIPGGGYSVNSDANYNATELIKRSGGNVILIQTSYRVSAFGFLASEEIRENGDLNVGFLDQRKALEWVQKYFGGDPDHVVIHGDSAGAGSVALHLTAYGGRDSGLFHSAIMESVFFPTHRKVADYEFQYQNFITLSNCSMDTEPLSCLRKTPLSVLKKANSHFFPFPNATSPPFFPYAPCVDGNIFPDHPAKLYLDGKFLRVPIMIGDDTDEGTSFADNAASPSEVATFMKNQFPKLSNTSLEDINVIYPLLPPMPLHAAYFPSLARAYGEATFTCPGILISQAFYNQAYRSN…	36	21	18	alpha/beta-Hydrolases(SUPERFAMILY);Carboxylesterase family(Pfam);alpha/beta hydrolase(Gene3D)	0.935		1ukcA00	0.9424	Rossmann fold		d1ukca_	0.9424	alpha/beta-Hydrolases		1ukcA	0.9424	CRYSTAL STRUCTURE OF ASPERGILLUS NIGER ESTA
14	Blugr2_4640	549	LPNNARSDPKASVTLPIVDLQYALHQATINETGKYYQFSNIRYAAPPTGDLRFAAPAPPAVNRTLNDGHHNPICPQALPFWIQLTAEFLSGANSSKLQTVEEQVASLENSLTVESITSYKPVDPRTSEDCLFLDVIVPQSVYDEKKTVPVLVWIYGGGYVSGDKNSAGNPATLLATAKENSDGVVYVAMNYRLGLFGWLSGSSFASQNGLPNAALHDQRFALEWVQKNIHLFGGDPSRVTVIGESAGAGSIMHHMTAWGSTDDAPFQQAIIQSPGFPPISSDAQQEKIFNSVILQAQSLVSNNITTVADLKKVDFATLAALNTIVIARSGPYGTFTFGPVVDGTYVPKLPSQLFAEGKYARNLKVMTAHNSDEGLIFTYPLTTETFIANNLANLFPNAS…	36	21	18	Carboxylesterase family(Pfam);alpha/beta hydrolase(Gene3D);alpha/beta-Hydrolases(SUPERFAMILY)	0.939		4updA00	0.8382	Rossmann fold		d4upda1	0.8382	alpha/beta-Hydrolases		4updA	0.8382	OPEN CONFORMATION OF O. PICEAE STEROL ESTERASE MUTANT I544W
14	Blugr2_3129	552	DPPQDDGDVSANREQPTIQLDYATVIGSSRHGIDSFRGIPFAQPPVGPLRLQRPQPITQNLGTVDATAILPASCPQQYTSTNPNVTVPQDALQEILNSGAVQRLVNINEDCLTVSVQKPHDATPDSKYPVVFSVFYGGFGFGTTAIYDATKLIQAGIDNGKPIVYIAVNYRLGAFGWLAGKEVLDAGLTNLGHYDQILALQWVQDNIAKFGGDPEKVTLFGTSAGGISTWNLLTAKDGNLRYNDKPLFRAAIMDSGSVIPTDPADCPKAQNIFNTVVRAGGCEGAADKIDCLRALPYDQFLQASTSVPGLFDYPSVALSYIPRYDGDLLTDSADNLCEAGKYANVPYIVGDQEDEGTLFSLVQSNITTTQDIIDYFKAFYFSHASDQLLADLVNLYPDD…	36	21	18	Carboxylesterase family(Pfam);alpha/beta-Hydrolases(SUPERFAMILY);alpha/beta hydrolase(Gene3D)	0.935		4be4A00	0.9631	Rossmann fold		d4be4a1	0.9618	alpha/beta-Hydrolases		4be4A	0.9631	CLOSED CONFORMATION OF O. PICEAE STEROL ESTERASE
14	Blugr2_2708	572	GRSHKAYRAKWPTVNIGDGLTHQAIPDVDGGLIQSYRFNGIRYGTPNGRFSLAQPIWSSKNQRSKHKERPMSAGSGPAFPKCPQATPNWILENEAFLRAFIANQSTEGFSFGNGSQSLSLPIQIPEDETEDCLFLDVIVPKRVWDTTEAHPEKGFAPVIVYVHGGGFTSGDKSSHQDMNSLLADSVKVNSQGAILVLINYRLGIFGFLSGDPSIMSNAGLTDQRMALSWIQNNIQKFGGDRFRVTVMGEEAGAASILHHITAPTLSKKIFPQVLHRFDHSPQYPFRSAIIQSPAFQPLVESQAKATLNTVLKMARAITGKPVKNVSDLCALSYKTLYTINAAIVYESPLGTYTFGPTIDYSSNSYVPDFPLRRLDSGEFNKRVSILVGHGTNEGLLYTS…	36	21	18	Carboxylesterase family(Pfam);alpha/beta hydrolase(Gene3D);alpha/beta-Hydrolases(SUPERFAMILY)	0.899		4updA00	0.8002	Rossmann fold		d4upda1	0.8001	alpha/beta-Hydrolases		4updA	0.8002	OPEN CONFORMATION OF O. PICEAE STEROL ESTERASE MUTANT I544W
14	Blugr2_5347	592	LYSMRSNRNNNTDSPTVDIGYAVYRGYYNHTTDLNVFNGIRFAAPPTGALRWQRPQEPQTDRTTHTARDYAPRCPQANHGPKPDRWFFFLTDQENEDCLFLNVMGPVNASSLPVMVWMHGGGYGAGDGRYDFAELINTNNKSLIVVSIQYRLGAFGYLSSDEFSTFGVPNAGLYDQQFALEWVQQHIFKFGGDPTRVTIAGESAGGGAVMQQMLAYGGTQGTKYFSNVIAASPYLPMQWPYDGEQPTIAYNAFIKQVGCAEERGNASVPECLNSKDTYTLQNASAYVSACSKYGQWAFLPVVDGSFIQKRPTQQLLSGKVNGLRVLSGHNSDEAPAFVPQTIKSDEDFEAYTSNLFPLMNNQTRAILSKIYEIPETVPGPYFSTLGSSGPTAMNQSSVA…	36	21	18	Carboxylesterase family(Pfam);alpha/beta-Hydrolases(SUPERFAMILY);alpha/beta hydrolase(Gene3D)	0.927		1ukcA00	0.8373	Rossmann fold		d1ukca_	0.8373	alpha/beta-Hydrolases		1ukcA	0.8373	CRYSTAL STRUCTURE OF ASPERGILLUS NIGER ESTA
14	Blugr2_3838	562	KELLSRQSEWQVGQPVSTSSGPVTGHDAGNDTKVSEYLGIPFAEPPIGKFRFAAPRKFVGTAQLNGTKFGPSCQVKPGSSSPTPDELAKANLTAETAIVDNLFTDHNQVNEDCLYLNVWTKPQVGEKKKAVLVWIYGGAFNTGSSSINAYNGRNLAALEDVVVVSLNYRLNIFGFPAHPNGTYNVAFLDQRLAIEWVRDNIEKFGGDPSRITIFGQSAGASSIDFYTYAWESDPIASGFIMESGTVFSWGLPNSASTTTAAWFSTSQKLGCGNSTSPPNSVLSCMQSKSPEEIYAAIPSGPASEILGSFGPTIDNNIVFSNYSDRAPANVPILLGNNDYEAGLFRTEFSMHGIELSETFWTDFNLQEFTCPCSDRANSSIAAKVPTWRYRYMGVYPNLE…	s	21	18	Carboxylesterase family(Pfam);Carboxylesterase family(Pfam);alpha/beta-Hydrolases(SUPERFAMILY);alpha/beta hydrolase(Gene3D);alpha/beta hydrolase(Gene3D)	0.848		5hq3B00	0.8032	Rossmann fold		d5hq3b_	0.8032	alpha/beta-Hydrolases		5hq3B	0.8032	STABLE- HIGH-EXPRESSION VARIANT OF HUMAN ACETYLCHOLINESTERASE
15	Blugr2_20	815	QSNDILGYVDQLIGSSNGGNVFAGATLPYGMAKAVADTDSPSNQGGFTLDNSNITGFSSLHDSGTGGSPSLGNFALFPYSGCAGDDVNGCTYPKNQRKTTFTNTSLKATPGYFALELASGVKVDMTTSQHASLFRFQFPPGNMSESPLILMDLTDLSNSRQDNGSVSVDPSTSRMMGKAEFKPSFGIGSYVAYFCADFSGSTIRDNGIFVNSRASTDVKDLTISRSINGFPLPGGAFVRFAPGTTTVLARVGVSFISSERACTSAETEIPEYDFTSTLTAAENMWRDKMSPIKVDSTGTDMSLVKNFYSGIYRTMVNPQDYTGENPLWQSDEPYFDSFYCIWDLFRSQMPFLTILDPESIAKQIRSLIDTYRHEGWLPDCRMSLCKGITQGGSNADVVL…	90	48	45	GH92 mannosidase domain(Gene3D);Glycosyl hydrolase family 92(Pfam);G3DSA:1.20.1050.60(Gene3D);Six-hairpin glycosidases(SUPERFAMILY);G3DSA:1.20.1610.10(Gene3D);Glycoside hydrolase-type carbohydrate-binding(Gene3D);Glycosyl hydrolase family 92 N-terminal domain(Pfam)	0.922		4j5tA02	0.4253	Glycosyltransferase		d1h54b1	0.4929	Six-hairpin glycosidases		6f92C	0.8591	STRUCTURE OF THE FAMILY GH92 ALPHA-MANNOSIDASE BT3965 FROM BACTEROIDESTHETAIOTAOMICRON IN COMPLEX WITH MANNOIMIDAZOLE (MANI)
15	Blugr2_5803	831	QTDWTRYVKPFLGTEGTRPGTAFNGGNIFPGAVLPFGSVKLGPDTTCFTWFTEANAGYTPDGNVTGFSLTHVSGTGGGPVYGVVSQMPLPSLDHVNVLDNFTYMAQRRGDDEASVGYYKSTFQNGIVTELSATRNVGMLQYSFPSNGHILVDVSHYLPTTEGGYQSQFYGNGKISVSENGKNYQGYGIYKGAFSEIPAYQVYFCGEFDSVPSKKQIFSGIYTDPYNPSQLNAQPEFSDMSSVSGGPINYLFGRRVGAVFSFDTVNVKSKVGISWISEEKACQFKEEEMPGWELKDVVTNAKNVWNDEVLSKITTTDLSNQTQLEMFYTGLYHTALMPTDKTGQNPHWETDEPVYDDYYTFWDTFRCLNSLMLLIMPDRAAGIIRSTIDIWRHERFMPDG…	90	48	45	Glycoside hydrolase-type carbohydrate-binding(Gene3D);Glycosyl hydrolase family 92(Pfam);G3DSA:1.20.1050.60(Gene3D);Six-hairpin glycosidases(SUPERFAMILY);GH92 mannosidase domain(Gene3D);GH92 mannosidase domain(Gene3D);G3DSA:1.20.1610.10(Gene3D);Glycosyl hydrolase family 92 N-terminal domain(Pfam)	0.879		2wynA00	0.4551	Glycosyltransferase		d1pyga_	0.3177	UDP-Glycosyltransferase/glycogen phosphorylase		6f90A	0.8672	STRUCTURE OF THE FAMILY GH92 ALPHA-MANNOSIDASE BT3130 FROM BACTEROIDESTHETAIOTAOMICRON IN COMPLEX WITH MANNOIMIDAZOLE (MANI)
15	Blugr2_1995	688	VSTFMPVRPPAIPLAVSSPYLNVLQFAGNSGDTKGYLAGQWPQFWAGQTVGWAGMIRVDNTAYTWMGVPGPQSVTQTSFEYTSTKSIFTMNAADKIELKVTFLSPVTPDNVERQSLIFSYLNVEVTSLDGNAHDVQLYADISAEWVAGDHSSVAQWEFGSTDDGISYHKVYRQTQLLFSETADQADWGNWYWSTKNRNGLTHQSGADKIVRGAFINNGNLDNTEDTNFRPINRDFPVFGHSINLGSVTDSQSVLFTIGLAQEQAMQFASATGIVSLPSLWTSFFPSETSAVSSFYNDFEEASTTAENLDNKIATDSIAAGGQDYLTITSLSTRQAFASTQLVGSQSKQYLFLKEISSDGNIQTVDVIYPFYPIIMYLQPSLAKLMLDPLFENQESGQYP…	122	68	66	Domain of unknown function (DUF5127)(Pfam);Domain of unknown function (DUF4965)(Pfam);Domain of unknown function (DUF1793)(Pfam)	0.935		2jjbA00	0.4794	Glycosyltransferase		d2f6da_	0.5109	Six-hairpin glycosidases		4rhhD	0.7851	CRYSTAL STRUCTURE OF THE CATALYTIC MUTANT XYN52B2-E335G- A GH52 BETA-D-XYLOSIDASE FROM GEOBACILLUS STEAROTHERMOPHILUS T6
15	Blugr2_1568	788	STLTPPVLPLIVRNPYLSTWLGNARGKPWEQWPIFWTGQEVGLSVMASVPSSNQIFPLLGRPQDSLPKTSESFSVVYPDFQGATFDASTTNLTYNIPAPNESPYDAQITLSFLSPITPTSTIRQAIPASYMTIYATGSFQIDIYIDVNGQWVSGKRESPIVWELSKSTTELGDTKSSSLVTWKVRRWAEQLFTEDADRSEWGTLYFSAPSGVRYEAGTSALLRQKFARTGTLQNLVDDRYRPIMQDEPVFAFSRSFALRRIGSRMSTDSFTLTFAHLQDPVIRYASPQGLTIMRPLWASYYPSSTSLIQFHYDDFVKVSGLASNYSTQLEKDALASGSEDYKDIIALSARQVIGACSFAGTAEDPLIFFKEISSDGNMNTVDVIYPAFPFFLYTNPKWL…	122	68	66	Domain of unknown function (DUF1793)(Pfam);Domain of unknown function (DUF4965)(Pfam);Domain of unknown function (DUF4965)(Pfam);Domain of unknown function (DUF5127)(Pfam)	0.924		4k6jB00	0.3703	Leucine-rich Repeat Variant		d1o6oa_	0.3441	ARM repeat		4rhhD	0.7457	CRYSTAL STRUCTURE OF THE CATALYTIC MUTANT XYN52B2-E335G- A GH52 BETA-D-XYLOSIDASE FROM GEOBACILLUS STEAROTHERMOPHILUS T6
15	Blugr2_6947	662	HNAECWHGTPCSGSPTTAFPGPWDKFNYSPASRIVSPAKILTKSGTYMATYPANVKLQGNGSQFIYDFGKEISGIVTIDYSSNGSARLGLAFSEAKNWTGEWSDDTNGSFNPDGALYANVTSTESEKYEMPLEKLRGGFRYLTLFEESKSDVQINILNVTVEISFQPDWPNLRAYKGYFFCSDDLLTKIWYSGAYTLQTNAIPPSTGREFPILGSSWLNDGDLSLGVQGSTVYVDGSKRDRTIWPGDLGIAVPSILVSTGDWDGVRTTLNVLYAGQADSGELPFAGPRINIYGSDTYHMATLLGTHDYFLWTNDIRWIASIYENKFKKAVTFISDKIDYTGMLNVTGTEDWGRLKQGGHNTEANILLYNVLIKGAQIANWMDDSEQGDTWIQLASTLRV…	s	s	s	Bacterial alpha-L-rhamnosidase 6 hairpin glycosidase domain(Pfam);Six-hairpin glycosidases(SUPERFAMILY);Bacterial alpha-L-rhamnosidase C-terminal domain(Pfam);G3DSA:2.60.120.260(Gene3D);Maltose phosphorylase, domain 3(Gene3D);Six-hairpin glycosidase-like superfamily(Gene3D)	0.953		2okxB05	0.5996	Glycosyltransferase		d1v7xa1	0.639	Six-hairpin glycosidases		4xhcB	0.7373	RHAMNOSIDASE FROM KLEBSIELLA OXYTOCA WITH RHAMNOSE BOUND
16	Blugr2_106	157	SLLPVGSSGVAAILETRDTPVEVAPTINDKRANEDKGKGKDAAKGKDASAADAGDAGGAGGNVFGKCVPKMIFVGGLGNRPATEFTFQSSDPICSQGQGEALNPNIITNHIKDVVNTKCDATDAGKALVADAIVKVAALKDRNQATADTWNQALGLA	38	27	24		0.607		3cz1A00	0.3951	Recoverin; domain 1		d3cz1a_	0.3951	Insect pheromone/odorant-binding proteins		3cz1A	0.3951	DIMERIC CRYSTAL STRUCTURE OF A PHEROMONE BINDING PROTEIN FROM APISMELLIFERA IN COMPLEX WITH THE N-BUTYL BENZENE SULFONAMIDE AT PH 7.0
16	Blugr2_3576	157	SLLPVGSSGVAAILETRDTPVEVAPTINDKRANEDKGKGKDAAKGKDASAADAGDAGGAGGNVFGKCVPKMIFVGGLGNRPATEFTFQSSDPICSQGQGEALNPNIITNHIKDVVNTKCDATDAGKALVADAIVKVAALKDRNQATADTWNQALGLA	38	27	24		0.617		3cz1A00	0.4125	Recoverin; domain 1		d3cyza_	0.4126	Insect pheromone/odorant-binding proteins		3cyzA	0.4126	DIMERIC CRYSTAL STRUCTURE OF A PHEROMONE BINDING PROTEIN FROM APISMELLIFERA IN COMPLEX WITH 9-KETO-2(E)-DECENOIC ACID AT PH 7.0
16	Blugr2_4270	157	SLLPVGSSGVAAILETRDTPVEVAPTINDKRANEDKGKGKDAAKGKDASAADAGDAGGAGGNVFGKCVPKMIFVGGLGNRPATEFTFQSSDPICSQGQGEALNPNIITNHIKDVVNTKCDATDAGKALVADAIVKVAALKDRNQATADTWNQALGLA	38	27	24		0.611		2k4vA00	0.3728	Double Stranded RNA Binding Domain		d5el2a_	0.3989	Insect pheromone/odorant-binding proteins		5el2A	0.3989	CRYSTAL STRUCTURE OF ODORANT BINDING PROTEIN 1 FROM ANOPHELES GAMBIAE(AGAMOBP1) WITH ICARIDIN (BUTAN-2-YL 2-(2-HYDROXYETHYL)PIPERIDINE-1-CARBOXYLATE)
16	Blugr2_4249	158	NIIDDLRPIASSGLSAIKNNKDASVDLAVKVNTKRADDEMCNDATKRSDATAADAGGAGGAGGPFGKCVPKMIFAGGLGNRPETEFTFQSSDPICSEGQQEALNPSIIANHMKNVVDTKCDATDEGKSLAAAAVAKVAAIQDKDQSAADAWNEALGLA	38	27	24		0.615		2kt9A01	0.3783	Enolase-like; domain 1		d3ogna_	0.3857	Insect pheromone/odorant-binding proteins		6ifyC	0.392	TYPE III-A CSM COMPLEX- CRYO-EM STRUCTURE OF CSM-CTR1
16	Blugr2_4248	163	NIIADLRPIASSGLSAIKKNKDASVDLAVKVNTKRADDEMCNDAAKGNDATAAAADAGDAGGAGGAGGPFGKCVPKMIFAGGLGNRPETEFTFQSSDPICSEGQQEALNPSIIANHMKNVVDTKCDATDEGKSLAAAAVAKVAAIQDKDQSAADAWNEALGLA	38	27	24		0.6		2e3tB05	0.3603	Enolase-like; domain 1,CO dehydrogenase flavoprotein		d4fqtb_	0.3808	Insect pheromone/odorant-binding proteins		5ve9B	0.3779	STRUCTURE OF HACF7 EF1-EF2-GAR DOMAINS
17	Blugr2_4832	384	AVHKIALQKVSLEEQLSGVSLDTHAKYLGQKYMGIRPQSHCHEMFREAPIYNEESKHPLPISNFMNAQYFAEITIGNPPQSFKVVLDTGSSNLWIPSQSCNSIACFLHNTYDSSSSQTYHKNGSDFSIQYGSGSLSGFVSRDVVNIGDIEIKDQLFAEATSEPGLAFAFGRFDGILGLGYDSISVNRIPPPFYNMIEQNLLDEPVFAFYLGASEDENSSPSVITLGGTDPDHYSGRLIEIPLRRKGYWEVDFDSFTFGSETVPLEDTGIILDTGTSLITLPSDIAELLNSEIGAQKGFGGQYSIDCNKRDTLPDITFNLAGYDFTISAYDYILEIQGSCISSFTGMDFPKPIGPLAILGDVFLRRWYSVYNVGNGTVSLALAKH	47	29	25	Eukaryotic aspartyl protease(Pfam);Acid Proteases(Gene3D);Acid proteases(SUPERFAMILY);Acid Proteases(Gene3D)	0.856		1b5fA00	0.7347	Cathepsin D, subunit A; domain 1		d1fq5a_	0.8968	Acid proteases		1fq5A	0.8968	X-RAY STRUCTURE OF A CYCLIC STATINE INHIBITOR PD-129-541 BOUND TOYEAST PROTEINASE A
17	Blugr2_720	434	LYLGLPELSCIRSKFCSGFNHISEKVQYIEHGSKSMNDQDREGKKSYNFDFQRQDDSTRHDSNHRPRGALHELRKFKNLNQVKRDIIPPELPTQPFSAGIYQDGNDFSYFVEVSFGSNSSKMYMLLDTGASMTWVMGSNCSSHICTSRNTFGPQNSSTYQDLDATFAINYGTGACSGNVAQDKVSLAGLSLTMPFGVADNVSEDFEDFEMYGILGLSLTKSRAPSFLDAVVASKSLKNNMFGVSLSQTKEGRNTGVINFGAPDHNRYWGDLKYYPLITNNRGWEIELNSAGFGNSQIPISRNALLDTGTSYILAPLQDITKLHSLVPGSITIDGGFSWQVPCDTLMDMNFQFGSETYSIPPAIWVGDTVESGMCQSNVCGTDLNNGGWILGDFFLKSYY…	47	29	25	Eukaryotic aspartyl protease(Pfam);Acid Proteases(Gene3D);Acid proteases(SUPERFAMILY);Acid Proteases(Gene3D)	0.78		1b5fA00	0.659	Cathepsin D, subunit A; domain 1		d6apre_	0.7928	Acid proteases		6aprE	0.7928	STRUCTURES OF COMPLEXES OF RHIZOPUSPEPSIN WITH PEPSTATIN AND OTHERSTATINE-CONTAINING INHIBITORS
17	Blugr2_4599	452	LFLQEYSERTRVVGIDVERNRHISDPVFQDRLRRRGAVQGNLDNKETLYFFNVTIGNPPQSVRLHLDTGSSDLWVNTPRSQICSGLAKPCRVGGSYEANSSTTYKYIASDFNISYVDGSGAQGDYVSDVVAIGKTTLKNLQFGIGYKSSSPQGILGIGYAINEVQVGRAKKRPYENLPMRMVSDGLINSNAYSLYLNDLDASTGNILFGGVDTAKYVGPLHTLPVQKTGKMFSEFLITMTSLSIGDTPIAKNQAHAVLLDSGSSLTYLPNEMVQLIYKRLGAKYDARKGSAYVPCELAQSKEKLEFTFSKPVITVDMSELVIPLFGSNGLPISFSDRSPVCLFGIAPADSGTSVLGDTFIRSAYLVYDLDNNEISIAQTNFNATGSRIMEIGKGSKPVP…	47	29	25	Eukaryotic aspartyl protease(Pfam);Acid proteases(SUPERFAMILY);Acid Proteases(Gene3D);Acid Proteases(Gene3D)	0.843		1b5fA00	0.6148	Cathepsin D, subunit A; domain 1		d1j71a_	0.7994	Acid proteases		1j71A	0.7994	STRUCTURE OF THE EXTRACELLULAR ASPARTIC PROTEINASE FROM CANDIDATROPICALIS YEAST.
17	Blugr2_5003	455	APSRSHVEKRSFKVARVPNPTYMGRTPGAGTRALIKAHRKFQFDLPQGLLDTMMASNAGAGAGVANTPQKAATTATEKEPAAKASGTPTESSDESDPASPVSSAGARSSAGAGDDNSSGGADAPWTNGTGKVTATPVMGDVEYLSPISIGGQTINMDFDSGSSDLWVFSSQLPAASIGQHTVYDSSKSSTFAPIEGATFKIAYGDGSGASGNVGTDTVNIGGATVTKQTVELATMVSQSFTADTGSNGLVGLAFSKLNTVKPTQQKTFFDNMIPNLSQPVFTADLRSNAVGAYEFGNIDSSKYNGSLAWAPIDSSSGFWQFSSTKFQVADQAPIDAPSGKAIADTGTTLMLTSAAIVNAYYSQVTGAVNDAQVGGVTFPCNSDLPDLKVDVGGNYMAVI…	47	29	25	Acid Proteases(Gene3D);Acid proteases(SUPERFAMILY);Acid Proteases(Gene3D);Eukaryotic aspartyl protease(Pfam)	0.777		1b5fC00	0.6217	Cathepsin D, subunit A; domain 1		d2er7e_	0.8123	Acid proteases		2er7E	0.8123	X-RAY ANALYSES OF ASPARTIC PROTEINASES.III. THREE-DIMENSIONALSTRUCTURE OF ENDOTHIAPEPSIN COMPLEXED WITH A TRANSITION-STATEISOSTERE INHIBITOR OF RENIN AT 1.6 ANGSTROMS RESOLUTION
18	Blugr2_3345	436	TGAYQFDPLKHLSGVSPPFDYEEASSPLDPVPPPGCNVTRAAYLVRHAAIHSNSYDYVAFIEPFLEKLSRTTVKWSEIPSLSFLATWKNPILKGEKEKLSRSGQLQAMTFGVEVGHRYFNLRTPQKIWAASSDRTMKSAHFFAKGIALDASKIAIERVYEGKKDGANSLNPYDSCPAFSRVTGSDEASVYRDIYTRPVIQRFNSLAPSFNFTSTDIYAFSLICGYETVLRGSSPFCGLSVLSSNEWLGFEYTNDIKYFYNSGYGLPSAGATGFPWVNASFNALMSPHDTNSNEVKDQDLFVSFTHRGMPPMVLVAMGLFNNSAYSGGNNINDTMPLDTINYQRVWKSSQIIPFMTDIGIEKLECDSFGFDEGTYYRILVNDRPQSLIGCHDGPADSCKE…	63	32	28	Histidine phosphatase superfamily (branch 2)(Pfam);Histidine phosphatase superfamily(Gene3D);Phosphoglycerate mutase-like(SUPERFAMILY)	0.932		4fduA00	0.7984	Rossmann fold		d1qfxb_	0.8653	Phosphoglycerate mutase-like		1qfxB	0.8653	PH 2.5 ACID PHOSPHATASE FROM ASPERGILLUS NIGER
18	Blugr2_1432	520	DVARVVTDINKISRNWGHLSPYANNRDDDFGVEYVGLPAGCQIESAHTLQRHAERFPTRGINDGKNNQRFSEKVTNFTSTHPKDLFTGPLRFMNSWNPVLLSNGLLTGIGASAEFNAGVEFWNRYGRTLYNASVGQLAYNGSYADGTPRPPIVLRTTEQSRMHNTQINWALGFFGPSISPVPNPALNDSAKAFEVVIIPEQNGGKQNNTLASYVSCPNFGNPISRASTDKMLSDFVSIYLSPATERLKSFVPADFALNVNDTFAMQMICAYENALMGASEFCSFFTEDEWTGFENSLESQFYYKFSYGHPTGRAQGIGYVEELLARLNHTQMTSSSTSVNATLNSDPKTFPVNQTFYADFTHDTVITSVLSALSIDYFRAPPNLTHVSSDPDRKFILSK…	63	32	28	Histidine phosphatase superfamily(Gene3D);Histidine phosphatase superfamily (branch 2)(Pfam);Phosphoglycerate mutase-like(SUPERFAMILY)	0.942		1skbA01	0.7802	Rossmann fold		d1skba_	0.8129	Phosphoglycerate mutase-like		1skbA	0.8129	CRYSTALLOGRAPHIC SNAPSHOTS OF ASPERGILLUS FUMIGATUS PHYTASE REVEALINGITS ENZYMATIC DYNAMICS
18	Blugr2_3943	538	ALLSVKSSEFPIPDTPSQEDNIIPNDSSVITSIPQYFQTTPELWAGPTATGMAPFLAQTNPVSFTGTATFVPNTPLETAYPIAGAQQNQNIFQLMGHLSPYFPNINGFGVNEYPLPLGARITQAQILSRHGSRYPTSGDPVNNFAQKLANKKVGFKANGALQFLNNWKYNLGSNILVPRGRQELFESGILHYYQYGQLYNPNSKIIARTTTQDRMLKSAEYFLAGFFGLEWTQNATIEVIIEASGFNNSLAGSESCHNAKNFRNDGGKNASSVWVGNYLQNATSRFQSMLEGIDWNVTDTFAAQTLCPYETVAFGYSAFCNLFTYEEWEGFEYAQDLYFAGSSSFQSPTSRAVGLGYVQETIARLQNHTLGYSGSQINVTLDNNTDTFPLNQSLYFDFS…	63	32	28	Phosphoglycerate mutase-like(SUPERFAMILY);Histidine phosphatase superfamily(Gene3D);Histidine phosphatase superfamily (branch 2)(Pfam)	0.901		1skbA01	0.7578	Rossmann fold		d1ihpa_	0.7948	Phosphoglycerate mutase-like		1ihpA	0.7948	STRUCTURE OF PHOSPHOMONOESTERASE
18	Blugr2_1423	554	FFYCSFSMRNSAQVLAGFLISASNIRADITNVATDINIISRNWGHLSPYQDNLDNSFGVEYAGLPEGCQIESAHTLQRHAERFPTEWINDGENNQRFGDKVTSFTTTHPDNLFTGPLKFLNSWSLVFPDQGLLTGTGAVAEVAAGVKFWNQYGRTLYNASFGQLAYNSSFPDGTQRPPLVLRTTDQSRMQNTQINWALGFFGSSISPTPNPSFENATQPYEVVILSEKSGTKLNNTLASYVSCLNSDRPAVTSIADNLYFDYLPKYLASATERLQYFAPEGFKITINDTYAMQMICAYEHAVLGASEFCGFFTEDEWAGFENSLDIDYYYNYAFGNPTGRAQGIGYVEELLARLNHSLITSSSNSINSTLDSDPRTFPTDQAVYADFTHDDIIISVLTA…	63	32	28	Histidine phosphatase superfamily (branch 2)(Pfam);Histidine phosphatase superfamily(Gene3D);Phosphoglycerate mutase-like(SUPERFAMILY)	0.909		1skbA01	0.7509	Rossmann fold		d1sk9a_	0.7838	Phosphoglycerate mutase-like		1sk9A	0.7838	CRYSTALLOGRAPHIC SNAPSHOTS OF ASPERGILLUS FUMIGATUS PHYTASE REVEALINGITS ENZYMATIC DYNAMICS
19	Blugr2_1788	237	TTLPLAPPERSLSQDDVIFFGHNGQMNVVPRTEFVRYAESLPLATEEQQIFNASTLSLDAETEPNRTITSRCSKETVWALNPAHTFVGWDVLMSSVVKSPPNNSISINVEEGHWLTSKLSASSYSTTKLIEKFLAEAFSTSSDGSWSTSYSSTFSFEVPAGKYGAIVSNPLTIVHEGHVDVGCIGQAERTEFVSHTYQSRDYFNLKWVEGVIGLCVGDTLPLSRCYGPGSLGGVESG	64	33	29		0.734		3ziwD01	0.458	Proaerolysin; Chain A, domain 3		d3ziwd1	0.466	Aerolisin/ETX pore-forming domain		3winD	0.4385	CLOSTRIDIUM BOTULINUM HEMAGGLUTININ
19	Blugr2_1787	249	AMIPEAAIDTKETLELPSILSVIPLQNLTQDDVIIYGLHNQVKVISRSELQSIMGDIPIATEEQHNKNLTSLVPDFTETEPCRTIAKRCPKETVWSMNPVEVFLNWDVPVSNVVLAPPSNSVSLNINQGFSIGNSIKTSVSTNIKAIKNFLSSSFSVGFSKQWTTAYSAGYRFSIPPGKYGVIVSNPLTTRHSGFMDVGCIGQAERTEFLSDTYQGKDFSDMSWVEGVIGLCVSDSYPVKRCLGSGMIQ	64	33	29		0.77		3ziwA01	0.4465	Proaerolysin; Chain A, domain 3		d3ziwa1	0.4542	Aerolisin/ETX pore-forming domain		4mjtD	0.4073	CRYSTAL STRUCTURE OF THE OLIGOMERIC PORE-FORMING TOXIN PRO-MONALYSIN
19	Blugr2_1786	253	AMIPEAAMIPEAAIDTKETLELPSILSVIPLQNLTQDDVIIYGLHNQVKVISRSELQSIMGDIPIATEEQHNKNLTSLVHDFTETEPTRTIAKRCPKETVWSMNPIKTYFNWDVPMSSVIHAPDNSSASISVSTGYWISNSLSSSASNSNAIKQFMTNNFDVSYSKSWTTTHSSGYTFTIPPGKYGSIVSNPMTIQHSGFMDVGCIGQTTRTSFISESYRSMSQSGMPWVEGIITLCLGDSYPLRRCTGSGML	64	33	29		0.745		3ziwA01	0.4338	Proaerolysin; Chain A, domain 3		d3ziwa1	0.4406	Aerolisin/ETX pore-forming domain		4lo4A	0.3942	APO HA-70
20	Blugr2_4265	346	VPAPPTAAVAPMGAAVTIAVSDGGSAYPRANYLNNGKIIGSYTAFPASGQQVLTLVTSSDNGASWQFLGTAAQKPLSSGTLDNAFPLQLPSGRIILAYRNHSQDAAGAATIYRITMSSSDDEGVSWQFLCDAVVVDATPTNNGVWEPFLRNAGDGSLQLYFSHEQSPVDQDSVILSSRDGGITWGPEMAMSGAREHASRDGMIGVAEMGGNNLLGVFETNDNSGPFRLETVSSADGGATWSDRKTLYAAPEGKNAGAPQIARVGQMLVVSFMTNEDDPNAKLGTNWVDFADAKLLTSTDNGANWVKSTVFKAPAFWPGLTVLRDEKTFLYMAGSDGVVKSQTIGLA	100	53	50	Sialidases(SUPERFAMILY);G3DSA:2.120.10.10(Gene3D);BNR repeat-like domain(Pfam)	0.922		3a71A00	0.792	Neuraminidase		d2f10a_	0.7706	Sialidases		3a71A	0.792	HIGH RESOLUTION STRUCTURE OF PENICILLIUM CHRYSOGENUM ALPHA-L-ARABINANASE
20	Blugr2_3174	346	VPAPPTAAVAPMGAAVTIAVSDGGSAYPRANYLNNGKIIGSYTAFPAGGQQVLTLVTSSDNGASWQFLGTAAQKPLSSGTLDNAFPLQLPSGRIIVAYRNHSQDAAGAATIYRITMSSSDDEGVSWQFLCNAVVVDATPTNNGVWEPFLRNAGDGSLQLSFSHEQSAVDQDSVILSSRDGGITWGPEMAMSGAREHASRDGMIGVAEMGGNNLLGVFETNDNSGPFRLETVSSADGGATWSDRKTLYAAPEGKNSGAPQIARVGQMLVVSFMTNEDDPSAKLGTNWVDFADAKLLTSTDNGANWVKSTVFKAPAFWPGLTVLRDEKTLRILETLTSTLSRISPLNS	100	53	50	Sialidases(SUPERFAMILY);G3DSA:2.120.10.10(Gene3D);BNR repeat-like domain(Pfam);Sialidases(SUPERFAMILY)	0.894		3a71A00	0.79	Neuraminidase		d4nc5a1	0.7741	Sialidases		3a71A	0.79	HIGH RESOLUTION STRUCTURE OF PENICILLIUM CHRYSOGENUM ALPHA-L-ARABINANASE
20	Blugr2_4278	373	VNLFVASYTGSITTLSLTQSTEGQYTFSKIATTETPGLHPLWQEKRGDLIYVCNDNLAAPNGSISSYKASATGQLTLVQQPLSTQPGPVSTVIYNQGKALAAAHYSGSAVTSFSIGDDGILTPLQSFVFKTPPGPRPQQDVSHPHQVVLDPSGKFIVVPDLGSDLLRIFSIDDTNHLTEKSPVSVSPGSGPRHGAFLPNYGETSSTLKFFLISELSNTVSSFAVAPSGDSISFTPVSNADILNKPAPEGLASAELQISPDGRFMMTSARNATLLSVPSTSSENATEIPSDTLQSWAIDSSTGGIAFQQLTPAGGRTPRHFSTNQNGTMVAVALQGDGRVVVFARDASNGSQGPLLASIDGMGEALSIVWDEYD	s	s	s	Nitrous oxide reductase, N-terminal domain(SUPERFAMILY);Lactonase, 7-bladed beta-propeller(Pfam);WD40/YVTN repeat-like-containing domain superfamily(Gene3D)	0.932		3hfqA00	0.8765	Methylamine Dehydrogenase; Chain H		d1ri6a1	0.8572	Putative isomerase YbhE		3hfqA	0.8765	CRYSTAL STRUCTURE OF THE LP_2219 PROTEIN FROM LACTOBACILLUS PLANTARUM.NORTHEAST STRUCTURAL GENOMICS CONSORTIUM TARGET LPR118.
21	Blugr2_1393	310	TTSNEIAEFVETTSDMTRLEIRVATSLRTLRGENYMTYIRKKSKLLLAIEPSNLILIPETFEFRDKKKSLSGTANSQLMIIAKKIEDLKLVCFQRKLRKAFYDWGIVELCDGQSEKRYFDYMKGLFDKKALIAISFGDLKSAPIVEVGKFKCLRTHGACSSPRPREQDVASILKSNEEQVDASTASAPLSLPSTATSSVLVTVTITSLSTIIVSPNTSLLESSARVTSPVIDFKTINFKDDINELEPPPSFELDPVAYEIYRSKLEAQRATSSSKSVKPVWWINHVTTLTKSTTITSKHHHTVTVTTTET	70	35	31		0.507		3ethB02	0.2724	D-amino Acid Aminotransferase; Chain A, domain 1,ATP-grasp fold		d1t9ca3	0.2685	Thiamin diphosphate-binding fold (THDP-binding)		3somF	0.2739	CRYSTAL STRUCTURE OF HUMAN MMACHC
21	Blugr2_1371	310	TTSNEIAEFVEATSDMTRLEIRVATSLRTLRGENYMTYIRKKSKLLLAIEPSNLILIPETFEFRDKKKSLSGTANSQLMIIAKKIEDLKLVCFQRKLRKAFHDWGIVELCDGQSEKRYFDYMKGLFDKKALIAISFGDLKSTPIVEVGKFKCLRTHGACSSPRPREQEVASILKSNEKHADASTASAPLSLPSTATSSVVVTVTITSLSTIIVSPNTSLLESSARVTSPVIDFKTINFKDDINELEPPPSFELEPVAYEIYRSKLEEQRATSSSKSVKPVWWINHVTTLTKSTTIISKHHHTVTVTTTET	70	35	31		0.508		6c80A03	0.2918	Vanillyl-alcohol Oxidase; Chain A, domain 3,FAD-linked oxidases		d2bvfa2	0.2774	FAD-linked oxidases		6culD	0.2763	PVDF OF PYOVERDIN BIOSYNTHESIS IS A STRUCTURALLY UNIQUE N10-FORMYLTETRAHYDROFOLATE-DEPENDENT FORMYLTRANSFERASE
21	Blugr2_5744	331	TTSQEIAEFIHVTSLMSNLEIQIASSLTTLSQPVPKLNGKKSKDKLESYIRKKLDILLGFKPSSLILIPEGFEPRGKNRFFSGTAGTQLIIIAQKIEDLKLVCFQPDLRQAYHEWGILELCGDQRGIQFLEYFQKLFNAKNRVAVSVDDMKSAPIVELGKFSCLKLNGVCTSPRPRNKEITSALRSKDTSRKVSATTMSMNPTLAPILQNSSVVVIVSTLVISLTTSLLPLSSSTDYVMTNSTINRSDHAKESNNTSSVQNNNIFDDEPNSKSRELVLTSNSKSTSLVFLNKPTTTPTKSDVRTIHHHHIETVTKTVFGTSTSDTSIATSD	70	35	31		0.479		3votB02	0.3025	D-amino Acid Aminotransferase; Chain A, domain 1,ATP-grasp fold		d4fiqe_	0.2962	Ribulose-phoshate binding barrel		4fiqE	0.2962	CRYSTAL STRUCTURE OF PYRIDOXAL BIOSYNTHESIS LYASE PDXS FROM PYROCOCCUSHORIKOSHII
22	Blugr2_5096	80	MPSRLHDPRPTNKHTTSDRISQILEKFHSDNNISVLDKEINGTRVSEQSIVNKGEGNVLQLETIANVTNLTTTIITPSRG	71	36	32		0.325		5bw0B00	0.5176	Pantoate--beta-alanine Ligase; Chain: A,domain 2		d3cfia_	0.5249	Pili subunits		3cfiA	0.5249	NANOBODY-AIDED STRUCTURE DETERMINATION OF THE EPSI:EPSJ PSEUDOPILINHETERDIMER FROM VIBRIO VULNIFICUS
22	Blugr2_6296	80	LPRSLVVSQPADRHFNNDRTSHKLEKFYSNQNLDVVEKDANGTHVTELSSVNKVEDKVLHVVLNSNLTNSTTTILSPKVE	71	36	32		0.264		4aefB04	0.5517	Immunoglobulin-like		d1f1sa3	0.5609	C-terminal domain,Hyaluronate lyase-like		5halA	0.4974	CRYSTAL STRUCTURE OF A PUTATIVE BETA-LACTAMASE FROM BURKHOLDERIAVIETNAMIENSIS
22	Blugr2_5126	84	SYTKTRTSADRVVYIIERTHSDINLSISVKDINGTHIMEQNIVEITESSILRLEILANVTNVTTIIMTPVIDNGEGERDRLSGN	71	36	32		0.217		3rewD02	0.5908	Immunoglobulin-like		d2x89d1	0.5858	Immunoglobulin		2x89D	0.5841	STRUCTURE OF THE BETA2_MICROGLOBULIN INVOLVED IN AMYLOIDOGENESIS
23	Blugr2_3796	255	HLIPEHLAAHDSSALKRGLSFHDPPIYVQDFNDEGSQVNWAYNWYSNTDDSFPEYLEFVPMLWGDSPDHTLNWAKNVERARKKGSTHLLAFNEPDACEGGGSCMTPEAAVTSYLTHIQPFANDFRLGAPAVTNSANGLPWLDKFLHLCVDCTIDFVPVHWYDSSSNSAYLRDYLGKAQVIAGDKNLWITEFSASGSMNEQVEFLTNVIPWMDAQSRIERYAWFWCDPSALTGQLINAEAQLTDLGKAYAYDFVGE	s	s	s	(Trans)glycosidases(SUPERFAMILY);Glycosyl hydrolase catalytic core(Pfam);Glycosidases(Gene3D)	0.891		6ed1D03	0.7092	TIM Barrel		d1nofa2	0.6964	(Trans)glycosidases		6ub8H	0.842	CRYSTAL STRUCTURE OF A GH128 (SUBGROUP VI) EXO-BETA-1-3-GLUCANASE FROMAUREOBASIDIUM NAMIBIAE (ANGH128_VI)
23	Blugr2_1931	259	IGLGRKHSLHSAPNSSIFTTPGSFWRPVVGTHWQIILNHTLSDQGYDVPIYDIDLFLTTAKAIAHLHAARRRVICYFSAGSYEPFRPDSDKFESRDKGLALDGWPDEYWLDTRSLNVRNVMRARLALAAQIGCDGVDPDNIDGYDNATGFDLTAADAIDFIEFLANEAHHHNVSIGLKNAGALVPFVLRLMEWEVTEQCVQYDECQMFRPFVDVDKPVFHIEYANDLATQRTAVCRDEQARGFSTVLKDISLDSRVVRC	s	s	s	Aldolase class I(Gene3D);Glycoside-hydrolase family GH114(Pfam);(Trans)glycosidases(SUPERFAMILY)	0.888		2aamA00	0.7704	TIM Barrel		d2aama1	0.7704	(Trans)glycosidases		6ojbA	0.918	CRYSTAL STRUCTURE OF ASPERGILLUS FUMIGATUS EGA3 COMPLEX WITHGALACTOSAMINE
23	Blugr2_1179	421	GRFDIRKRNLYSVQKNVIVTEQVDVIKFPDGSISTGRAVPVETVSYLDKPTFASIAPQATSTSLSTQSQATTPPAPFKAKDTEPEAPTQPVNPPSSPTEDSPNGDNPSDTNDEPAAPVAPTPEVPTTPPTPPTTEPEVEPTTPEIQPAPPVANPSPNVDPQPAPPAANPSPNVDPQPAPQNPSTPPAHDASKKSGKRGLAFNDVSKLAAFSSSSKVSWAYNWGSSTPNLPNNYEYVPMLWGLGEHSAGWNHAADKAIASGSTHLLAFNEPDLAAQSSLSIPLAVDGYRSLMQPYAGKAKLGSPAVTNGGAPMGLTYLQNFISSCSGCTIDFVNIHWYNGGNAQDFKNYVTKAHAAGGGRPVWITEFEASGDTAQQQAFLNDVLPWLDSQDYVERYAYFM…	s	s	s	Glycosyl hydrolase catalytic core(Pfam);Glycosidases(Gene3D);(Trans)glycosidases(SUPERFAMILY)	0.569		2v3gA00	0.5254	TIM Barrel		d2v3ga_	0.5254	(Trans)glycosidases		6ub8E	0.6137	CRYSTAL STRUCTURE OF A GH128 (SUBGROUP VI) EXO-BETA-1-3-GLUCANASE FROMAUREOBASIDIUM NAMIBIAE (ANGH128_VI)
24	Blugr2_5833	577	VRPGRVSPVKPNLSNADTSGSPKTMPHPIEELIDSADKTFEALLAKQTFDLKSAASEYRKRRGRHPPPWFDLWFEFAGTNKALIVEEFFDQIYHDLAPFWGVDPSLMRKKAESYEMRINIRNHKASAESTWFWTQIWLDMIKTIEHLLPDMDIALNAMDEPRIVIPWEEINKYMETERKTRKMPSATEVVSNFRPLKPPGKRDQSVIKWEPGESASFWKIVTRGCHPDSLARNSPIMTDFDHRPSITSEYTTSHMHKGFVSNYTASTDFCNQPDLQYLHGIMIKPLTISSTKDFFPMFGGSKLHTNNEILLPAPMYWNNEERFSGGYDHGGPWDEKLNKVIWRGVATGGRSQADNWKGFQRHRFVAMTNATKISDSENSRKSPENWVLPPTQYNLAAQA…	77	38	34	Glycosyl transferase family 90(Pfam)	0.916		5c28B00	0.3009	Catalytic domain of cyclic nucleotide phosphodiesterase 4b2b,3'5'-cyclic nucleotide phosphodiesterase		d3c4va_	0.4191	UDP-Glycosyltransferase/glycogen phosphorylase		5l0tA	0.6313	HUMAN POGLUT1 IN COMPLEX WITH EGF(+) AND UDP
24	Blugr2_5456	580	RLNLQSLQPDLQQSINKPIAPVKPLPSSEIIINSEPAPVKNTSHPIWQLIVDNEKDWEKKLARQSQSLSEAVTEYRRRYGIHPPPNFDKWYEFAKAKNVRFIDEYDNIQQNLAPFWGLKPATIRARAREAIGFDANNLIGALIRNGELQKIAGGSEWQMEATEGMMDGFIKYLPDMDLAFNIHDEPRVLVQYEDLSRLIFIANNETKPVANATLEPINSWSTRPVDMNDGSRFEDVRRTRFNVFAHQPTWTHSRMSCSPDSPARILEDNQMADNLKNYAMGELGFIYNQTAHSDICQSPSFSNSHGFFDRPNAFNVAHDLIPVFSQSKISSFNDILYPSPWYWSGKVPFDSSIDPTWAEKKDQVYWRGSTTGGFSRDGSWRRQHRQKMVQKINSNDRAK…	77	38	34	Glycosyl transferase family 90(Pfam)	0.912		1c8lA02	0.3299	Rossmann fold		d5tvgc_	0.4097	UDP-Glycosyltransferase/glycogen phosphorylase		6tvpA	0.4419	STRUCTURE OF MYCOBACTERIUM SMEGMATIS ALPHA-MALTOSE-1-PHOSPHATESYNTHASE GLGM
24	Blugr2_2713	617	NIRSKLRKISVKVSGIGPLVQDSQLSPDPLEDFKGYTGVNDRHPIAHLMQEADAAWQNYVKSRSRNFKEAIIKYREIHGRHPPPGFEEWYRFAVKRGTYHIDDYKQVMDDLRPFWAIEPYVIRSQAAHLHENPDHGISGLHIRNQRIWKLTNSDWRMETFSEMVNQFVKFLPDMDVAMNRLDQPRIIVPWNIMQDFLAKEKKSRNIFSNSSNEWTKHMNGFLQEADNSETIYPDFFAAHGKQYMDLAREACPPESPARNDSLSAEDVDAMFKTAQGGFITNFNLSSDLCTVGPALSKNHGFLFAPSTIWATRKLLPIFGESKVSTNSDILFPANMYYRNDVRYTYDSQFDFNWDYKNDSLIWRGVTSGGAGTADNWREMHRQRLVLMTNATVMADKEIK…	77	38	34	Glycosyl transferase family 90(Pfam)	0.897		6qvaA00	0.3015	CHAD domain		d1uqtb_	0.401	UDP-Glycosyltransferase/glycogen phosphorylase		5f87B	0.6111	CRYSTAL STRUCTURE OF DROSOPHILA POGLUT1 (RUMI) COMPLEXED WITH UDP
25	Blugr2_763	382	APTTIPELQQLKIRNLHAADVIENSWIVVYKQDVTETQIASHEDSIKSLISGRDLGHGIRASWNMAHLKGYHLFANDDAIASIAQSPEIDYIERDARVTTFNLNTQSDAPYGLGSISHSKAETSSSYVYDGTAGKGVTVYVVDTGVYAEHSELVGRASLGANFVTGSADTDENGHGTHCAGTIAGSTYGVAKNATIVGVKVLDADGSGSNSGVISGIDWVAQNAHGAGVLSMSLGGTYSNALNSAVTSTINSGVTVVVAAGNDNANAALYSPASAPSAITVGAIGSNNAKASFSNYGNVVDVFAPGVNVLSSWIGSTTATNTISGTSMATPHVAGLAAYLIGLQQLNSPNAVSNRISSLAVNGQISNLPLNTPNKRAYNGAA	82	41	37	Peptidase inhibitor I9(Pfam);Peptidase S8/S53 domain(Gene3D);Protease propeptides/inhibitors(SUPERFAMILY);Subtilase family(Pfam);Peptidase S8 propeptide/proteinase inhibitor I9(Gene3D);Subtilisin-like(SUPERFAMILY)	0.773		4dztA00	0.8223	Rossmann fold		d4dzta_	0.8223	Subtilisin-like		2b6nA	0.8218	THE 1.8 A CRYSTAL STRUCTURE OF A PROTEINASE K LIKE ENZYME FROM APSYCHROTROPH SERRATIA SPECIES
25	Blugr2_5389	411	APPLFSAPANPSSIVNGLGLPISNLDAPAEDMIANRYIVVYSKDATDDAVESHQSTIKTALKKRSLNATSIDGRQLSPMMHTFKMGGWRGMCLDAEDAMIIEIESASEVSYVEADTQVGFLELTEQIEAPIGLVRLSHALKSESKEYVFDNASDGAGIVGYVIDTGIRASHVEFGGRATMKANFIDDINEDQNGHGSHVAATIGGASFGVAKNIELVGIKVLDAKGKGSNANVLRGVNFVAADVAERGLAGKAVVNISIGGSKSKALNTAIEALTKAGVTVVVAAGNSNKDATSFSPASAPSAITVGAIDPTTDKRASFSNFGAFVDIFAPGVKVLSAGIADDNAVATLSGTSMASPHIAGLAAYLISTESLATPEAVLARMLELARTTSAKVDEQLTN…	82	41	37	Protease propeptides/inhibitors(SUPERFAMILY);Subtilisin-like(SUPERFAMILY);Peptidase S8/S53 domain(Gene3D);Peptidase S8 propeptide/proteinase inhibitor I9(Gene3D);Subtilase family(Pfam)	0.724		3f7oA00	0.7913	Rossmann fold		d3f7oa_	0.7913	Subtilisin-like		3f7oB	0.7909	CRYSTAL STRUCTURE OF CUTICLE-DEGRADING PROTEASE FROM PAECILOMYCESLILACINUS (PL646)
25	Blugr2_4679	507	APTQNCEADTESNTPHTSAQAIAAISDSYIVIFKDHVNEASAIAHHNWIQQIHTQNEVERTELRKRSQTPMIDNTYHGLKHTYNVAGNFLGYSGHFDEKIIEEVKKHPDVDYVEKDSIVHAMEFDDHATERGATWGLARISHRKRLNFSTFNKYEYADGAGEGVDAYVIDTGTYIDHDDFEGRASWGITIPRDVDVDANGHGTHCSGTIAGKKYGVAKKAKIIAVKVLDSSGTGTMSDVIKGVDWATNSHLEKVKNKTKGFKGSVANMSLGGGKSRALDLAVNGAVSAGLHFAVAAGNDNDDACKYSPASAQQAITVGASTLDDSRAYFSNHGKCVDIFAPGLNVRSTWTGRRDAVNIISGTSMASPHVAGLMAYYLSLQPESESDFATTQLSPQELKD…	82	41	37	Peptidase S8/S53 domain(Gene3D);Subtilase family(Pfam);Subtilisin-like(SUPERFAMILY);Peptidase inhibitor I9(Pfam);Peptidase S8 propeptide/proteinase inhibitor I9(Gene3D)	0.658		3f7oA00	0.7007	Rossmann fold		d3f7oa_	0.7007	Subtilisin-like		3wiuB	0.5792	CRYSTAL STRUCTURE OF PRO-S324A/L349A
26	Blugr2_5555	171	EGENIMNNNSEVICGRQAFSYLEVTRAATNNYVGGESFQFKGRARCNTIGAPMWRTPLYKSGKSRKTGCFVIFDSNFKIVDIIFDLNTKTYKPCYIHRQNICPDNRGHIEAGEPVASQPKKFVSKSSYENNFNDGTVGNAYVMGASSFRSYGVGPAFRNEHDQTISFFQHG	83	42	38		0.605		3whoC00	0.5525	Nuclear Transport Factor 2; Chain: A,		d3whob_	0.553	Microbial ribonucleases		3whoB	0.553	X-RAY-CRYSTALLOGRAPHIC STRUCTURE OF AN RNASE PO1 EXHIBITING ANTI-TUMORACTIVITY
26	Blugr2_5390	172	QDLMRYESRVKCGDSNFSQFEILNSYTMGDKRNGRSFGGRTRCGLAGNVHTLLPLLDENYQPVHGCYLVYDESEHIVDFVHSTTSRSFIPCYVSEQNSCPGSQTRRRLLAFAVPTAVDPHTLVSMTTHDRQFSRGLGNNLYVVEENKWYDIGAGPVFGSPNTDQVSYYQGDF	83	42	38		0.591		3wr2B00	0.5344	Nuclear Transport Factor 2; Chain: A,		d3wr2b_	0.5344	Microbial ribonucleases		3wr2B	0.5344	RNASE PO1 COMPLEXED WITH 3'GMP
26	Blugr2_5548	173	QSATLVQAESHIKCGQSSYNHNDAYTSTLNAFNSRLYEAFNGRTRCGVPGDTYWMAPLKKQNSLYSDGSYVIFDSRQRIVDVIYSLYQSYYKLCYVSNQKTCPENHQPPSRPYTFFAWPVESILATIQYSNDISGYWTSQSYVVGNTASYQIGIGPAYVSSRTGTVSFYQSGG	83	42	38		0.638		3agnA00	0.5404	Nuclear Transport Factor 2; Chain: A,		d3whoc_	0.5518	Microbial ribonucleases		3whoB	0.5511	X-RAY-CRYSTALLOGRAPHIC STRUCTURE OF AN RNASE PO1 EXHIBITING ANTI-TUMORACTIVITY
27	Blugr2_867	70	APLNINMGNFSPALVVGDGAIAFDVPETGAKAVEAADIPSIIDAKTGGTGNFQPLQAGVEGIGRKVVPQS	84	43	39		0.146		1ntkD01	0.4289	Single alpha-helices involved in coiled-coils or other helix-helix interfaces,Cytochrome c1, transmembrane anchor		d1ntkd2	0.4276	Cytochrome c1 subunit of cytochrome bc1 complex (Ubiquinol-cytochrome c reductase)		2momA	0.4275	STRUCTURAL INSIGHTS OF TM DOMAIN OF LAMP-2A IN DPC MICELLES
27	Blugr2_868	88	APLNINMGNYSPAMVVGDGAIAFHDTDGAANLMASLQGADVENDGSGTAAVNNVEAASAADFQPVQAAKTTPDSGLEGLGRKLVKVPK	84	43	39		0.245		3vqiA02	0.4079	Serum Albumin; Chain A, Domain 1,Autophagy protein Apg5		d1gmga_	0.4208	ROP protein		2wqjZ	0.3924	CRYSTAL STRUCTURE OF A TRUNCATED VARIANT OF THE HUMAN P73TETRAMERIZATION DOMAIN
27	Blugr2_863	129	APLNINMGNYSPAMVVGDGAIAFHDTDGAANLMASLQGADVEDDDNGTGRKAPGNGGGAGRAPGAGAPGAGAGAGGGAGAGAGRGAGAGAGAGAGGGGGGRAAGAGAPQFQPVQAGVEGIGRKAILSSS	84	43	39		0.217		4d1mG00	0.3161	p53, subunit A		d1gmga_	0.3342	ROP protein		4d1mG	0.3161	TETRAMERIZATION DOMAIN OF ZEBRAFISH P53 (CRYSTAL FORM II)
28	Blugr2_88	298	MPVLPQISSRSSTLEARQNPQTGLPDGLTDVDILEFALTLENLETAFYEQGFAKFPDSDFAALGLKEDDILNLKSIAKTEATHVSTLLSAVAATGAAPVLPCVYDFKFTNAAAMIATAGVLENVGVSAYLAAAPLVKKPAILTVAAEILTVEARHQTFIRTASKAAAIPGAFDTPLGIRAVFTIASNFIQSCPAGSNLAITPFPALTTIASPGMAKAFAGSEVKIESPADTAASATSCAFVNGGQTGGSAFTPFQNGACVVPMGLTGITYVHLTSSTPPDGVLTDAITVAGPLVMTIN	85	44	40	Ferritin-like domain(Pfam);Ferritin-like(SUPERFAMILY)	0.868		2xgwA00	0.5377	Ferritin		d2xgwa_	0.5377	Ferritin-like		2vxxD	0.5342	X-RAY STRUCTURE OF DPSA FROM THERMOSYNECHOCOCCUS ELONGATUS
28	Blugr2_3374	308	IPALPQLSPQALRAYEAGQQVRRSLLESRQNPQTGLPDGLTDVDILEFALTLENLEATFYQQGFARFPDSDFAALGLNQADILNLKSISTIEATHVTTLSAAIAGTGAAPVQPCIYDFKFSDAASMVSTASILESVGVSAYLAAAPLVKSPAILTVAAEIVTVEARHQTFIRTASKAVAIPGPFDTPLGIRGVFSIAATFIKSCPPGSSLAITPFPPLTMSPSQAPGKMVGGTEVRMDSSAAANAVSCAFVNGGQPGGAAFAPFQNGACVLPMGLNGITYVHLANSIPKDGVLSDAIVLAGPLVVVID	85	44	40	Ferritin-like(SUPERFAMILY);Ferritin-like domain(Pfam)	0.875		3q4rA00	0.515	Ferritin		d2wlua_	0.5342	Ferritin-like		3q4oA	0.5149	CRYSTAL STRUCTURE OF A DELETION MUTANT(11-185) OF HYPOTHETICAL PROTEINMJ0754 DETERMINED TO 1.34A
28	Blugr2_3389	308	LPGLPLLSPHAIRAYEAGQQVRSALLETRQNPQTGLPDSVTDTDILEFALTLENLETAFYQQGFAKFPDSDFAALGLQQADIANLKSIGGTEATHVTTLAAAIAGTGAAPVQPCTYDFKFTNAAGMVATAGVLENVGVSAYLAAAPLVKSPAILTVAAEIVTVEARHQTFIRTASKAAAIPGPFDTPLGIRAVFSIAANFIQSCPNGSNLAITPFPALTMSPTQSMTKLIGGSEVRMESPAAMSATSCAFVNGGQTGGSSFTPFQNGACVVPMGLTGITYVHLASSTPGDGVLTDSITVAGPMVMTVN	85	44	40	Ferritin-like(SUPERFAMILY);Ferritin-like domain(Pfam)	0.868		3q4oA00	0.5138	Ferritin		d2xgwa_	0.5363	Ferritin-like		2vxxD	0.5033	X-RAY STRUCTURE OF DPSA FROM THERMOSYNECHOCOCCUS ELONGATUS
29	Blugr2_4246	104	HPIVSGVVEGTASWYNTGLGACGQTSNDEQMVVALPVALAGSSCFKTITLTNVARTPSPKIVATVMDKCMGCNGMDVDLSPAAFKALNAGDLSKGKIVIQWAYN	s	s	s	Barwin-like endoglucanases(SUPERFAMILY);Lytic transglycolase(Pfam);RlpA-like domain superfamily(Gene3D)	0.859		4avrA00	0.7887	Barwin-like endoglucanases		d1n10b2	0.727	Barwin-like endoglucanases		4avrA	0.7887	CRYSTAL STRUCTURE OF THE HYPOTHETICAL PROTEIN PA4485 FROMPSEUDOMONAS AERUGINOSA
29	Blugr2_4266	119	ISVSFDSGYDERERGLDTVSCSDGSHGLLTRGYTTQSSLPSFPRIGGTSFINGWNSASCGSCWTLSYNGSSIDVLAMDRATDGFNIARAAMEKLAGSAGVAMGRIEATYAETNASACGI	s	s	s	RlpA-like domain superfamily(Gene3D);Cerato-platanin(Pfam);Barwin-like endoglucanases(SUPERFAMILY)	0.911		3m3gA00	0.9592	Barwin-like endoglucanases		d4jp7a_	0.7518	Barwin-like endoglucanases		3m3gA	0.9592	CRYSTAL STRUCTURE OF SM1- AN ELICITOR OF PLANT DEFENCE RESPONSES FROMTRICHODERMA VIRENS.
30	Blugr2_3359	202	RGFQCSAGVIVDQDLESIRQLACNSLQTGNRKSSVDNNSQGNEEVGYEWKLPKPLALEQVNGGMITQLQLTEKCEITSITVSSKENESQVCPKEMAIRKRQNGTVICQGVLFRSQGLIDSAARYCSYGRVRRDDVLGFPPDYTPAVFSTVNHYMAEVPYYDKVNDYDYDKLTYVVFDESCRIVGAMVFADYKFRSCEFEYRG	89	47	44		0.47		1jbsA00	0.3886	Nuclear Transport Factor 2; Chain: A,		d1jbsa_	0.3886	Microbial ribonucleases		1jbsA	0.3886	CRYSTAL STRUCTURE OF RIBOTOXIN RESTRICTOCIN AND A 29-MER SRD RNAANALOG
30	Blugr2_3531	204	QGFECSTGEIVDQDLESIRQLACNSLHTGNAESSVDSNSQGKEEVGFEWKLPNPLTLEQFNGGMITQLQLTENCEISSITISSKENESNVCPRNIAIHKRQDREMNCHGVKFSRERLIYTASTYCTNGVVDLDKALSFPQDYWPEIFSTEEHHIGHVGDFGKIYRAHYSIPSSVVYDGYCNVVGAIVYIDFSYKACSFVGHIGE	89	47	44		0.485		3mh9C00	0.3412	outer membrane lipoprotein receptor (LolB), chain A		d4qa8a_	0.3413	Prokaryotic lipoproteins and lipoprotein localization factors		4yoeA	0.3459	STRUCTURE OF UP1 BOUND TO RNA 5'-AGU-3'
31	Blugr2_270	345	HPLVSRRSSESRNTEADPNDSINITALPTPITTDGNKAAGSQKLLIDMSQAPLREKLAYQFPYDVEASFPAYIWQTWKFTPASGDFDEKFRASEASWSEKHPTFVHEVITDQVAVHLIRHLYASVPEILTAYNALPIPVLKADFFRYLILLARGGIYSDIDTQALKSAVEWLPESVPKKSIGLIFGIEADPDREDWASWYSRRIQFCQWTLQSKPGHPILREVVANITLTTLQKSKDGLLSNFNSRSVIEFTGPGLWTDVIFGFMNDGRYFDMSTSNGPITWKEFTGITSPKIIGDVVVLPITSFSPGIHQMGAGEYDDSSALVKHGFEGTWKPEDERHIGIIIE	95	49	46	Glycosyltransferase sugar-binding region containing DXD motif(Pfam);G3DSA:3.90.550.20(Gene3D);Nucleotide-diphospho-sugar transferases(SUPERFAMILY)	0.833		4mixB00	0.5418	Spore Coat Polysaccharide Biosynthesis Protein SpsA; Chain A		d4uegb_	0.5182	Nucleotide-diphospho-sugar transferases		4mixB	0.5418	PATOXG GLYCOSYLTRANSFERASE
31	Blugr2_4289	426	FGPSLRVGEVIRREWQYNPFAVSGTKFPRKIWQSWKIDVLQLEEKELVRARSWTAKNPGYRYEMLTDGNDMDYVEQHFGPAGLNRQDIVHTYRTLQAKIIKADLLRYLIMYVEGGVYADVDVEALRPIDRFIPERWNEKDIDMIVGVEIDMPHYSDHPILGPKSKSFCQWTFVCKPHLPVMMHLIDNIILWLNGLSRKQKVPISDLILDFDEVITGTGPSAFTNAIIADMRKRTGQNIQWDMFHDMIETKLVGGVLVLTVEAFAAGQGHSDSGTHEAKTALVKHHYHASGWPKTHPRHNHPAYGEVEECNWKRECVDKWDANTAAFSTLPVDEQKRLIAIKEEEDRKRAAENDAREQDRINREREDRERKELEDAKRRVSEWQETENLRLEKEKADKER…	95	49	46	G3DSA:3.90.550.20(Gene3D);Nucleotide-diphospho-sugar transferases(SUPERFAMILY);Glycosyltransferase sugar-binding region containing DXD motif(Pfam)	0.813		3ar9A02	0.3183	Calcium-transporting ATPase, transmembrane domain,Calcium-transporting ATPase		d2xw2a_	0.3788	Nucleotide-diphospho-sugar transferases		7d7pA	0.3265	CRYSTAL STRUCTURE OF THE PHOSPHODIESTERASE DOMAIN OF SALPINGOECAROSETTA RHODOPSIN PHOSPHODIESTERASE
32	Blugr2_6164	210	EKKTLRCGTQVEFEEALINKKLDEMQRYYVSSFRACRFKKLCIRKRLRKLLWRRRNYKGSLDITNPQNSMALWLPILKSGENRRGVPWRKRNTYQVVATCTNQTTCKLLSVTERTGGKKSTETACTEMKSNSNGVNLPALPSSIQNPPKGSLQIVPVPKKPGDRISNPSGLRVDTNLPIDSEDEDDFKTPRESFTDPINRNPFPRSPSAG	96	50	47		0.214		1qveB00	0.3626	Glycoprotein, Type 4 Pilin,Glycoprotein		d1qveb1	0.364	Pili subunits		5v23A	0.3743	SEMET CRYSTAL STRUCTURE OF THE NEISSERIA MENINGITIDIS NON-CORE MINORPILIN PILV IN THE ORTHORHOMBIC FORM
32	Blugr2_6165	214	NERTFRCGTKVEFEEALINKKLAEMQRYYVSSFRACRFKKLCIRKRLRRLLWRRRNYKGSLDNTNSPNSQNSMALWLPIRRSGERRRRIPWRKRNTYQVVATCTNQTTCKLLSVTERTGGKKSTETACTEIYTQNTLKPSFSRLFTIREPPEGASKPALSHPNDSPGVAKRSGGELQKVSGLTVEADLPTGANSGNQIRTFRQIFKHPVGRSPL	96	50	47		0.201		2iukB04	0.3551	Nuclear Transport Factor 2; Chain: A,		d1qvea1	0.3482	Pili subunits		5v23A	0.3605	SEMET CRYSTAL STRUCTURE OF THE NEISSERIA MENINGITIDIS NON-CORE MINORPILIN PILV IN THE ORTHORHOMBIC FORM
33	Blugr2_6112	366	SGINDKPDVPDFYNIRMEIGNTPDAGGNPPTIVLKDFAQTEFRGVLEGTSKDPEDQCRNNRILNLGTFRPRDKKLFNGLKSGEAPVNSIPTANGFNFKSVDVQGGGNSICISNFIFKGSESQARADQIFLPIGNLGKICGYKWNWGTNLGGKRQECIWLNSDTDNGAKSLRVLHLDMERIADIFNSGTTEELKAVNETTLCSLFGDSFGTVTNFNDCARSPGDEIKSRDISTSSIPIVDIDSKDFLTSASSETFSGVGFMSRDHKVFEGQSKLFTEITFRPEAVSRKRKRSMNPIVTRNGEFNPILQSRSLKSKLKALKLKAKEFKKLDKILKRSNGDKTVTVNQCEATVDGSVPLCKIQKMVAKL	98	51	48		0.709		3zbqA00	0.3172	Rossmann fold,Tubulin/FtsZ		d2jg5b_	0.3057	Ribokinase-like		3p8aA	0.3182	CRYSTAL STRUCTURE OF A HYPOTHETICAL PROTEIN FROM STAPHYLOCOCCUS AUREUS
33	Blugr2_5088	367	GQSIIGSITAKEKFVDFYSIRIEIGNNQDASGNPPSIILTDFANTEIFGVFEGSSKKPDDMCRNNRALPIGDLDSPDLSLFKGLRNGEAPIQSFKTNNGFNLKSVDIQPGGNAICVSNIILKGSDTQARRDEIFLPIGDIGFLCGDEWNLGTILDGNQQRCMWLDGQPDNGNNPIQSLNLDMEKIAVLFNTGKRKTLENASIDSLCAIYSDNVGKITNRNDCKESFKREITGKNITIDTLPLLDEASTDFTGGTFSVANYIGAGFVTTDQKIFDSVSGKFEDVTIESGGSTVKARHSDKHKSKPTISSRAFAKMGRRLDSKPEVVNHSGFAGFKRAEVMKVQTCQATENGIEPTCTLVETISVPPPA	98	51	48		0.663		4ly0B00	0.3298	Rossmann fold		d2jg5b_	0.3309	Ribokinase-like		4leeD	0.3452	STRUCTURE OF THE ALS3 ADHESIN FROM CANDIDA ALBICANS- RESIDUES 1-313(MATURE SEQUENCE)- TRIPLE MUTANT IN THE BINDING CAVITY: K59M- A116V-Y301F
34	Blugr2_7022	221	IPLLSGLESINVPAIPNIPAVPDVPDVPATSKLVKRESINIPAIPNVPAVPKVPDVPATSRAVKDRSISIPAIPSIPEIPAIPDIPKIPAIPDVPEVPDVPEVPDVPEVPEVPDVPEGDDSVEPPPAYDSPAPAYESPAPAYSKISSSEDDNGKMNNGNLQSKSTDQNERDEPGRGQPGRGEPGRGEPGRGEPGRGEPGRGEPGRGPPGRDDPGRRPPFTN	99	52	49		0.172		2ltjA00	0.2132	Resuscitation-promoting factor rpfb fold		d1hfes_	0.2159	Fe-only hydrogenase smaller subunit		2rrlA	0.2619	SOLUTION STRUCTURE OF THE C-TERMINAL DOMAIN OF THE FLIK
34	Blugr2_7009	227	IPLLSGRQSINVPTIPNVPNVPNVPAVPSTSRPVKRQAINVPTIPNVPNVPNVPAVPSTSRSVKRDSINVPAIPNVPNVPAVPAVPSTSRPVKRQAINVPTIPNVPNVPNVPAVPSTSRSVKRDSINVPAIPNVPNVPAVPAVPATSGLTERQSLNAPEIPNVPMVPEEMSNSTELPRDLSLEGSDSSHDDVDGTLSSSKLHTKTTSETDRDDPGRGQPGRRPPFSN	99	52	49		0.143		6jnpA00	0.2058	Single alpha-helices involved in coiled-coils or other helix-helix interfaces		d1xtgb_	0.1983	SNARE fusion complex		6jnpA	0.2058	STRUCTURE OF EXOT-SPCS COMPLEX FROM PSEUDOMONAS AERUGINOSA IN 2.2ANGSTROM
35	Blugr2_4313	216	APVTNVNFTSIQVSSMQHIAAINKASFFSPTALPANATENGLTGSCKPIILIFAKGTGENGNVGDGSSPGPAWFSELRNAIGEDKIAVQGVQYEADVFGYLVGGDPEGSQNYLTITNQAVTQCPNSKIVIGGYSQGAQITHNAAQLYSPLVTSRIAAVVLFGDPYTDKPVGQVSPSSVLEICHDGDIICTGSGGPDPHLTYSKDATSAAKFVLARI	101	54	51	alpha/beta hydrolase(Gene3D);Cutinase(Pfam);alpha/beta-Hydrolases(SUPERFAMILY)	0.912		3gbsA00	0.8314	Rossmann fold		d3gbsa_	0.8314	alpha/beta-Hydrolases		3gbsA	0.8314	CRYSTAL STRUCTURE OF ASPERGILLUS ORYZAE CUTINASE
35	Blugr2_5889	240	APQCLQGDISNCLEDIFDIFTDGDEFRNDRMVVVRNDILGKKARDCASLNVIYARGTLEPGNVGLLTGPPFFSALAEHLNNTNLLGIQGFNYQALIPGFINNGTVKDATKMARLVTQIIENCPDSYLLLSGYSQGAQLVHRAVEMLEPSVSASIDVVVLFGDPMNGEVLTGVDSTKVMSLCHQDDMVCRGQGVYGVGPSHLTYRQDAQTAAMFTLSSMSDLGISSESLSQLVEMASKGIS	101	54	51	alpha/beta hydrolase(Gene3D);Cutinase(Pfam);alpha/beta-Hydrolases(SUPERFAMILY)	0.814		4pscA00	0.8229	Rossmann fold		d4oyyi_	0.8037	alpha/beta-Hydrolases		4pscA	0.8229	STRUCTURE OF CUTINASE FROM TRICHODERMA REESEI IN ITS NATIVE FORM.
36	Blugr2_3624	137	QLNLPNNPNGVAGSATAPPSPRDISLPFISDASSRFASISREIAGQVSSVTSSIAAQASSLKSEASGNIMSVTSSLGAEASSISSKASSISSEIASKTSALNGSKPTGTATDNAASHPTGAMAFGALFGAGVIVANL	102	55	52		0.267		4jq5G00	0.5382	Helix Hairpins		d1i6za1	0.5189	BAG domain		5ip0J	0.5692	PHA BINDING PROTEIN PHAP (PHASIN)
36	Blugr2_2504	146	QLSLPGVPDAPLSIATASPLPGDKGPPLASEASSQVASISSEIAGHMSSVTSSLAAQSSSLKSEASSNMASITSSLASEASSISSKVSSISSKAGSITSEIASKTSDLNSVMGPTSTATKDNAASHPTGALSLGALFGAGVIVANL	102	55	52	Apolipoprotein(Gene3D)	0.317		2qa7A00	0.69	Single alpha-helices involved in coiled-coils or other helix-helix interfaces		d3u59d1	0.6826	Tropomyosin		3mq7K	0.6948	CRYSTAL STRUCTURE OF ECTODOMAIN MUTANT OF BST-2/TETHERIN/CD317
37	Blugr2_5653	313	RPKGGQDSNGGKGQTTSNAASTGASLGQATDGSVILDKTVQINGLPIRYRISAPADQFTAASGVPGAKADAGQAGGNGLNVLLHGDGGTSFFDFPNQAVQDGLMGVVVLAPNNKRFWGGGSGLQRTDGVEHAAAVNSLIQKQLAQDVAFDPSRVFFTGVSGGSLLLSGFFVPTFGASYKTGVVLNCGALTPQVNVVDSSTLVSKMKIHFQSTQDELASLQGELPRAVAAYESLATDAGLSADQIGALQTVDNSPNGGGHCGFDGKDFVSGVQLISSNYANIISDNPSGKVPGIKQSVLKSVVGNEKISFSSAT	s	s	s	alpha/beta hydrolase(Gene3D);alpha/beta-Hydrolases(SUPERFAMILY)	0.888		3b5eA00	0.664	Rossmann fold		d3b5ea1	0.664	alpha/beta-Hydrolases		4zi5A	0.6527	CRYSTAL STRUCTURE OF DIENELACTONE HYDROLASE-LIKE PROMISCUOUSPHOSPOTRIESTERASE P91 FROM METAGENOMIC LIBRARIES
37	Blugr2_5945	315	FVVPAQQSLETENSSNKYNQDNNDPLPLIIWHGLGDSYASDSQASVAAVAQAVHPGTYVYHIRLNDDANSDRSLSFFGNVSSQIEQVCADLASHPILSTAPAVDALGFSQGGQFLRGYIERCNNPPVRSLVTFGAQHNGISKIDVCARTDLLCKIALGVIRSNTWSSFIQSYLVPAQYLRDSSSPEAYEQYLANSNFLADINNERSVKNDMYRRNMARLERFAMYIFQDDETVVPKESGWFSEVNGSKVSPLREQLMYKEDWLGLRALDEKGALRFETSPGSHMKLSNSVLKKAFEQNFGPYGRKFEGLMGQWEL	s	s	s	alpha/beta-Hydrolases(SUPERFAMILY);Palmitoyl protein thioesterase(Pfam);alpha/beta hydrolase(Gene3D)	0.873		3groA00	0.8436	Rossmann fold		d3groa_	0.8436	alpha/beta-Hydrolases		3groA	0.8436	HUMAN PALMITOYL-PROTEIN THIOESTERASE 1
38	Blugr2_3911	303	DKTCGPGAGSCAANECCSAAGFCGTSADYCTSPDCQFRYGPSCDANRVPSGRNTSSIPRGKVGSVMYGAEGIYNCANAGDVALTFDDGPGPYTSHILDVLDRYNAKATFFISGNNNGKGAIDTANLPWPELIRRMYNSGHQVASHTWSHANLGNLNSAERHDEMYKNEMALRNILGVIPTYMRPPYSSCSAESGCEADMNNLGYHVTYFDLDTQDYLNDSPDMIGKSKTIFDNALNGRSAADSDFLAISHDIHQQTSEQLVDYMLDRLRSQGYRSVTVGDCLGDARENWYRPDRSAASFRAKF	103	56	53	Glycoside hydrolase/deacetylase(SUPERFAMILY);Chitin recognition protein(Pfam);Polysaccharide deacetylase(Pfam);Endochitinase-like superfamily(Gene3D);Glycoside hydrolase/deacetylase(Gene3D);Plant lectins/antimicrobial peptides(SUPERFAMILY)	0.931		2iw0A01	0.8231	TIM Barrel		d2iw0a1	0.8231	Glycoside hydrolase/deacetylase		2iw0A	0.8229	STRUCTURE OF THE CHITIN DEACETYLASE FROM THE FUNGALPATHOGEN COLLETOTRICHUM LINDEMUTHIANUM
38	Blugr2_3405	338	EDDHGVPKIVGARQFLSEIKSRSNILTSPDTSTVHRSSVKRQTSDGRCGPGLGSCTNCCSPDGYCGSGPEYCTSPDCQYKYGPQCDANVKPAGSSTANVPRPHIGSVPYGGAGIYDCVTPGTVAVTFDDGPYLYTADVLDKFKRYNAKATFFITGNNMNKGPIDVTPAWSNVIKRMVSEGHQVASHTWTHQSLDKVDSETFQNQIIYNEMAFRNILGYFPTYMRPPYSQCAEDNCGSKLSRLGYHVVYFDVDTAGYLNDDASQIQKSKNIWDKTIAGVKPSTDSLLEIEHDIHYQTAYNLTDYILQSMYSKGFKSVTIGECLGDPAANWYRSGNNPRF	103	56	53	Glycoside hydrolase/deacetylase(Gene3D);Glycoside hydrolase/deacetylase(SUPERFAMILY);Plant lectins/antimicrobial peptides(SUPERFAMILY);Polysaccharide deacetylase(Pfam)	0.843		2iw0A01	0.7642	TIM Barrel		d2iw0a1	0.7642	Glycoside hydrolase/deacetylase		2iw0A	0.7639	STRUCTURE OF THE CHITIN DEACETYLASE FROM THE FUNGALPATHOGEN COLLETOTRICHUM LINDEMUTHIANUM
39	Blugr2_3712	468	VPYQKREVPQEHSHQAVLDQVAVSLKLDNPDKIQDSVFGLLGDTAAAKGAGNIKNLDCLQRAIADQAFTNEKKAGNVDGMANALIFAALEKNTGAVGKASNTCNDKAVNPEIDAISQHQDPAGAGAAAANKKIVLDLAVQLESIGADPQLAATSATFAPGKIGDTTGAGNTCDDLDDKKGCIFTKKLIQVEATPEEIDAAVKGGGAKGAKVVASASKEKASDKSANAEEEAGDADAADAADAADAADAADADAADAGDAADEKASGKGEKKSGKSAKVEEEAGDTNAADAGDAADEKASGKGEKASDKVKASGKDVKAEDNAGAATAADAADEKASKKADKASDKNKASGKDAETESDAGAAGVAEAEAVDAGAGGDTGSCGTPTVEFGVGLGGRQEPA…	110	60	57		0.488		1hmwA01	0.3247	Glycosyltransferase		d1j0ma1	0.322	Chondroitin AC/alginate lyase		4kzpC	0.3046	CRYSTAL STRUCTURE OF A PUTATIVE SHORT CHAIN DEHYDROGENASE FROMMYCOBACTERIUM SMEGMATIS
39	Blugr2_3708	493	VPYEKREVPQEHSHQAVLDQVAVSLKLDNPDKIQDSVFGLLGDTAAAKGAGNIKNLDCLQRAIADQAFTNEKKAGNVDGMANALIFAALEKNTGAVGKASNTCNDKAVNPEIDAISQHQDPAGAGAAEANKKIVLDLAVQLESIGADPQLAATSATFAPGKIGDTTGAGNTCDDLDDKKGCIFTKKLIQVEATPEEIDAAVKGGGAKGAKVVASASKEKASDKSANAEEEAGDADAANAADADAADAGDAADEKASGKGEKKSGKSSKVEEEAGDANAADAGDAANEKASGKGEKKSGKSAKVEEEAGDANAADAGDAADEKASGKGEKASDKNKASGKDVKAEDNAGAATAADAADEKASKKADKASDKNKASGKDAETESDAGAAGVAEAEAVDAGA…	110	60	57		0.47		4h3hD00	0.3015	Leucine-rich Repeat Variant		d4oqmb_	0.2898	P-loop containing nucleoside triphosphate hydrolases		4e0yA	0.2996	PROTELOMERASE TELA COVALENTLY COMPLEXED WITH MUTATED SUBSTRATE DNA
40	Blugr2_1579	518	RFRVLPTSIHKHFLTHYPGLVITDITVSYCSGIYLLTSCNLHPKRWYRVEKDLYLGSGWIRSAYVYIERKKEEDLLPEDRVVFDVTVGRLNPNAGVQVEEDTIWESRPMGLWLKRSAKRHASDSNQAVTAVEVLFGADAVDPRIGWYLVGTAMLLNTKGEKFEARLSVRKGKETEVPKPIPKINEHGKFKIMQAADLHISTGTGKCRDPQPPETAQNCEADPRTIEFMEKLLDTEQPDLVILSGDQVNGETAPDAQSAIFKYAYILVERKIPFASIFGNHDDEGSLSRNTQMDIIESLPYSLASAGPTSIDGVGNYYVEVHAHGSKHSAITIYLLDSHSYSPDERNFKGYDWLKKNQIDWFKATSTELKRSHEGYSHIHMDLAFIHIPLPEFRDKSLPR…	s	s	59	Metallo-dependent phosphatases(SUPERFAMILY);Calcineurin-like phosphoesterase(Pfam);Metallo-dependent phosphatase-like(Gene3D)	0.915		2xmoB01	0.5769	Purple Acid Phosphatase; chain A, domain 2		d1wara1	0.5749	Metallo-dependent phosphatases		1warA	0.5717	RECOMBINANT HUMAN PURPLE ACID PHOSPHATASE EXPRESSED IN PICHIA PASTORIS
40	Blugr2_1409	562	LFLIYASSFFLILNRSQRDTDKHAGNVSRRKTTNKTESNAQTNNPAAAVVGRHANLWRLALSGLPCTKSITLALIVFSINLALLLGVTDLVYRARILYPNESLSFARLGFISSTEAKLLVRDPDTSHLPISLSYRPASDIHVTSETPWQVIGSTITHLENETDFTGVIHFPLLEPPGQKLEWMTSNNHTGSFTIPPKSGQVLENGAFTFFVSSCIKARFPYNPMDHALAFPGLRHMSRVLKSFPGGRFMLFLGDFIYIDVPKRFGISAEDYRREYRQVYASPDWLAVGQNLSWIHVLDDHEIANDWDRHTSGVYKAAIDPWNHYHSAVNPPVVEKATNDDMLRKTATYFEFTQGPASFFLLDTRTYRSPSRGLQANDTRKTMLGPQQISDLKAFLEKAE…	s	s	59	PhoD-like phosphatase(Pfam);PhoD-like superfamily(Gene3D);Metallo-dependent phosphatases(SUPERFAMILY)	0.866		2yeqA02	0.5884	Purple Acid Phosphatase; chain A, domain 2		d3nuea1	0.3829	Aldolase		2yeqA	0.6782	STRUCTURE OF PHOD
41	Blugr2_2781	140	VEVTVQGISEQRIDATNTATARTHEFACMNKVIKGQAAIDAIRRRRATVYTRMDNGVQKKLFYITVFTQDIVSIKYYAEISMHNRFEKVISVMNNLMVMPCEMLARGTTNTINDRNRQSRSEHEYIVVHAVVEHLARQED	114	62	60		0.201		4n7rD02	0.4535	Split barrel-like		d4il0f1	0.4254	Enolase N-terminal domain-like		5d16A	0.4865	STRUCTURE OF THE C-TERMINAL DOMAIN OF TNSE DOUBLE MUTANT - A453V/D523N
41	Blugr2_346	153	TRTDWKNISKRSPQITGIDVAKNQEFACIGNRVFDGDKIIDQIKQYHDQIHTTNEGGEEKKLYLIGIYIPGIIKIRHFVQTSMDDKFEKVISVMNNRMKMKCDMMEKGTANTERDLTQKIRKNNELIMAESISNAISYTELVYEWVTGRINRG	114	62	60		0.306		4g6tA00	0.4001	Yope Regulator; Chain: A,		d1h4qa1	0.4048	Class II aaRS ABD-related		3kxyE	0.4127	CRYSTAL STRUCTURE OF THE EXSC-EXSE COMPLEX
42	Blugr2_1789	83	FWLFEIFQKKNTISAQCVNEVNKQNFMNHIATQSACTAYAKNGCSDCTMPDNSTHCFSGQSLIIKAQFLNYCTSSGASKSLAY	s	63	61		0.703		2rogA00	0.5302	Alpha-Beta Plaits		d2roga_	0.5302	HMA		4gvbB	0.7067	CRYSTAL STRUCTURE OF THE VIRALLY ENCODED ANTIFUNGAL PROTEIN- KP6-HETERODIMER
42	Blugr2_5376	104	SLQQKMHCVSPGTPNAANFLPNDAATRQACNVYRQRTPDKQGNAACQDCEVIDENGSSVCFSKALKIDDDSFQNYCKVYGGSFSEPRPLEKSIWSKIFSWFRWI	s	63	61		0.675		3ofeB00	0.5204	Alpha-Beta Plaits		d2dgua1	0.5316	RNA-binding domain		4gvbB	0.6144	CRYSTAL STRUCTURE OF THE VIRALLY ENCODED ANTIFUNGAL PROTEIN- KP6-HETERODIMER
43	Blugr2_6940	46	VPTGPYVRRTNKKTSGTKFLENLDGFRLQDDFDTWSEKLRGTIFND	119	65	63		0.218		3v79M00	0.5566	Single alpha-helices involved in coiled-coils or other helix-helix interfaces		d4cr2k1	0.5324	Proteasome regulatory subunits coiled coil regions		6tj5C	0.6043	T. GONDII MYOSIN A TRIMERIC COMPLEX WITH ELC1
43	Blugr2_6986	47	VPTGPYIVRRTNKKTARTKFLETVDGFRWQDKVDTWTEKTRSTYFND	119	65	63		0.216		4c7rA02	0.787	Single alpha-helices involved in coiled-coils or other helix-helix interfaces		d1kd9c_	0.8036	Leucine zipper domain		2beqB	0.8137	STRUCTURE OF A PROTEOLYTICALLY RESISTANT CORE FROM THE SEVERE ACUTERESPIRATORY SYNDROME CORONAVIRUS S2 FUSION PROTEIN
44	Blugr2_1997	506	MVISANRKALVRMHSEIAYYTTLFSASFEMSSVTELFREMSDLVKDNHINLYRFDHLIHAIFKNKNERFILDLSLKIIRAEYKQSALTTPTNSITSYARSEIEIMHFDKVAGKLRDDLDLDIDNQVFHSIQNFWKVFFVRKRWSEQTSRIWESYQKYENAEMKRRSTELEKLEKPKHIRRLNNRHKSLKEKVFVVNMNESEVWEWLGFFKETFLDQLQGYLPKSSTKHPVVIEKEGFQLRGQYCRTELMLHVVDSADFSETDFLIKSIDLPVDCPVGGEDINVLGEFDKSPRGNVRQEKFMRLSRSVREVFCAQPLRRYMHGFCLFREEFELWLFDRSGAYGSGLLSIVDDKEILIRALSSYLLMSDEELGRDMSILQKGEDKFVQFPKSGNIEGPSYE…	123	69	67	Fungal protein kinase(Pfam)	0.71		4okzA00	0.2979	Farnesyl Diphosphate Synthase		d4ub6c_	0.2954	Photosystem II antenna protein-like		5n6lB	0.3105	STRUCTURE OF THE MEMBRANE INTEGRAL LIPOPROTEIN N-ACYLTRANSFERASE LNTC387A MUTANT FROM E. COLI
44	Blugr2_3590	787	VQDDDDSTQLFDQLRSIATNIVEDKINLIRLQPLYDAISEKKNEIDIIEIAIDFAQNPPYTIVPMQRSGRATSTPSFNNETILRGSDDVLSYNTTGKIVERTLQNELNGNVITGLNNFWEVFFLNRDWSDQTLRIWECYQSYEINEIEKREIDISRKQMNAQTTNLSKEAYPEETLMPTHRQKYPKMVTHLEILIEGVPLETSRGFQGQEITNEERGSELPEAAKSINILKIIYKNKILIENMTEEEVWDWLEYFRDNFLSQLLNPILNSSRKFPSLIIENKGSQLRNKYCHTTNNFQIKGTNKNYQADFLIKSINVPNNEIHQWKDVKVLGEFTKEPYNDKKRDKFLELSRSVLQIFSTQPLRQFVHAFCLFKSDFELWLFNRSGAYSSGPLSIKIHK…	123	69	67	Transferase(Phosphotransferase) domain 1(Gene3D);Protein kinase-like (PK-like)(SUPERFAMILY);Fungal protein kinase(Pfam)	0.721		4gmnA00	0.2911	Leucine-rich Repeat Variant		d1jqna_	0.2805	Phosphoenolpyruvate/pyruvate domain		2x0qA	0.3151	CO-COMPLEX STRUCTURE OF ALCALIGIN BIOSYNTHESIS PROTEIN C (ALCC) WITHATP FROM BORDETELLA BRONCHISEPTICA
45	Blugr2_3834	657	DSKFVVPSDFPSSVFTNYYVKPGPNSQPQPAIFDPILNITFPFNLTDPKNIPTHNDDPIYFPPGEGNITNSRAEELIGYALLKIQDIMSESIEISDSCSKCMAGLNVGKYLAQRIPTFVPDILVSLCQSMQFASDTVCQDKFAVSSYGSTWTQVLALADVTGLDGKYICATLSRNWCDLPSANPLNTTGLFPKPKPTTLTKHRPSGKRVKVLHLSDFHLDSRYEVGSEADCTSGLCCRYSENSTSQVNLPAPLYGAYRCDTPYYLALAALQSLGPLTGTGSLKSSPAWTLYTGDLVSHDKHKQLSREYVEYTETSVYGMMKSFINGPVFAVLGNHDSNPDSIDAPHSMPGPLGQQSSWNYDHVSSLWKNNGWIDEKTANQAATHYAAYSVKNHHGLRII…	s	s	s	Metallo-dependent phosphatases(SUPERFAMILY);Calcineurin-like phosphoesterase(Pfam);Metallo-dependent phosphatase-like(Gene3D)	0.945		1tiwA01	0.3702	TIM Barrel		d2ps8a_	0.3366	Terpenoid synthases		5ficC	0.7693	OPEN FORM OF MURINE ACID SPHINGOMYELINASE IN PRESENCE OF LIPID
45	Blugr2_6136	658	GTLGSSAAQASFQDSISTTPPRRLKGKFLHITDLHPDPFYKIHTSTEESDACHRGTGFSGPYGAETSDCDSPSSLINATFKWIEENIKDDIDFILWTGDSSRHDNDLKIPRTQDEVLTSNQWIVSKFLEVFGKEENPNELIIPIVSTFGNNDILPHNVMLAGPNLWLDTYATMWSSFIPKDQISDFQKGGGYVVEVIPGNLAVLSLNTMYFFTHNVEVNGCSDQLDPGYEHMEWFREQLQLIREKGLKVIIVGHVPPARTQSKTLWYESCWQKYTLWLQKYRDVVIGGVFGHMNIDHFLLHDTKDISIDVIDGDTISSIRTMMDEELTIESTNDYLRELRKQWTKLPVQVSTLQYPNEGNNRFKHLDKPENSLKDIGGPWGERYQTSFVSPSVVPNFLP…	s	s	s	Metallo-dependent phosphatase-like(Gene3D);Metallo-dependent phosphatases(SUPERFAMILY);Calcineurin-like phosphoesterase(Pfam)	0.831		1xlcA00	0.38	TIM Barrel		d1xlca_	0.38	Xylose isomerase-like		5ebbB	0.6608	STRUCTURE OF HUMAN SPHINGOMYELINASE PHOSPHODIESTERASE LIKE 3A(SMPDL3A) WITH ZN2+
46	Blugr2_4423	340	VKVFPTPKSSGWIPSLTNLVVFGDSYTDESRLPYFINHNGTAPPTGFLPPASNATAGGGMNWARHVAKSTGAKLYNYAVSGAVCDNQLVNRYVSAINGPFPDVVYEVNAFVSDSTFINETTNTPFFADRDESNTIYSIWIGTNDLGVNGFLTDSNLHESSLPSFTDCIMDKFDQIYASGGRYMVLMNLAPLQLTPLYGMPQVGGLLKSSYWGEKPTNTSEISGKMKQYTKSVNSLLSYRIPYEKLIAERYPDASFAIFDTNSLITDIYNSPNDYLVAPANSTHQYFKCDPVPWGKCVRQPEGLDHYLWFDELHPGTKTNEVIGGEFVKLVQGTSSYATYW	s	72	70	GDSL-like Lipase/Acylhydrolase(Pfam);SGNH hydrolase(Gene3D);SGNH hydrolase(SUPERFAMILY)	0.93		3kvnA01	0.6664	Rossmann fold		d4q9ab_	0.627	SGNH hydrolase		6uqxA	0.7755	CRYSTAL STRUCTURE OF CHOE IN COMPLEX WITH PROPIONYLTHIOCHOLINE
46	Blugr2_3223	385	LLLSLSRELNETRSGNKPQFRSELREQPSAKQRTCDVFSNHDGIHDIELVVFGDSWVDDKLIAGQEKRGKTWPEVFCQDINCTSRLTFAASQPQSSYPYFEPVGVYTSHRTHDIAHNRTSAHASHMLPDLESQIDSYLSISTSNTASRNTIFLLSLGFWDIHSLAALTLNVSRGIIEQCIYDIFGQLDRLYENFNGAARSLDMNQRTHESREFCVILPKVLDPTLSPGWLKQRNLSQVASSTVEQQKNAIYLTGLWNEHLENKTRAWNLKDRVGPKVHQTKFIQGNRKLISILNIPQILLDIIFNYYTDSSLRHDAVSSSLECLHEPCVKIHQPASFNSMSQSNTSGVQICPRPENFMWWDAWHVGPVGNDIVGKSVRRAILEHA	s	72	70	SGNH hydrolase(Gene3D)	0.807		3kvnA01	0.5834	Rossmann fold		d3d3eb2	0.4695	NAD(P)-binding Rossmann-fold domains		6jl1A	0.5536	CRYSTAL STRUCTURE OF VVPLPA G389D FROM VIBRIO VULNIFICUS
47	Blugr2_2107	169	MKSEGKHNVPMESLGCLSDLGIDIHQNQIIAKKVFDQLSEEEMELFLHNKHAEKYQAHKIEITKTKKSSELYDWPVSWSNDFSDANRMNQRAIKQRISNVKNLPISDEKYLVLEYLKKDKFIELKDVAQVTSNSYKLYFRSKVAKIRGAKIYHHRSQACAANFRNVKSF	131	73	71		0.199		2bu8A01	0.4306	Butyryl-CoA Dehydrogenase, subunit A; domain 3,Alpha-ketoacid/pyruvate dehydrogenase kinase		d3tz2a1	0.4426	alpha-ketoacid dehydrogenase kinase		3lg7A	0.412	CRYSTAL STRUCTURE OF HIV EPITOPE-SCAFFOLD 4E10_S0_1EZ3A_002_C
47	Blugr2_2103	169	MKSEGKHNVPMESLGCLSDLGIDIHQNQIIAKKVFDQLSEEEMELFLHNKHAEKYQAHKIEITKTKKSSELYDWPVSWSNDFSDANRMNQRAIKQRISNVKNLPISDEKYLVLEYLKKDKFIELKDVAQVTSNSYKLYFRSKVAKIRGAKIYHHRSQACAANFRNVKSF	131	73	71		0.194		3lg7B00	0.4149	Methane Monooxygenase Hydroxylase; Chain G, domain 1		d3lg7b1	0.4172	t-snare proteins		3lg7B	0.4149	CRYSTAL STRUCTURE OF HIV EPITOPE-SCAFFOLD 4E10_S0_1EZ3A_002_C
48	Blugr2_240	599	AKISRAPRQSLPSYNYNGTGSSIDARQIPSIVVNTRDLGGQGPNGTLPLRLEIRELMKNPEMWTLYILGLDRMQNMDQNELLSWYQIGGIHGSPHTPYDGVQPTPGNEYLGYCTHVSQLFATWHRAYLALFEQSLYGIIKSIANAYPEGPNRDKYVNAASNFRIPYWDWATSQSIGDHTQPHDFGMIPNIKVDGPAGIQMISNPLYSYKFHPLNTTDFKDDPFNKYPATMRYPTGATASASSQNNIFEQTFDSIKDNVKSRVYALLTNYHDYVGFSNNGYREDAPPNEQDSLESIHNLIHNLIGGDGHMTYIDYSAFDPYFFLHHTTIDRAFALWQVLNPDSYLIPLPAVSKSYTIAIGDIQDVNSPLTPFFKDTSGNFWTSADLRDTRDMGYNYPETW…	133	77	74	Uncharacterised domain, di-copper centre(Gene3D);Common central domain of tyrosinase(Pfam);G3DSA:2.60.310.20(Gene3D);Di-copper centre-containing domain(SUPERFAMILY);Tyosinase C-terminal domain(Pfam)	0.925		5m6bD01	0.7237	di-copper center containing domain from catechol oxidase		d5ce9b_	0.5123	Di-copper centre-containing domain		5m6bD	0.8475	STRUCTURE OF RECOMBINANT MUSHROOM TYROSINASE (ABPPO4)
48	Blugr2_248	601	AKISRVPRHTLPSYNYHGVESTINARQLPTIAVNTGALAGQGPNGSVPLRLEVQELMKNTDMWTLYILGLDRMQNLDQDELMSWYNIAGIHGRPHTPYDGVQPKPGNENNGYCTHVSQLFPTWHRAYLSLYEQALYGMIQNIANAYPEGPTRDRYVKAASNFRIPYWDWASVPSSGDRSQPQDFATFPNVKIDGPAGTQMIANPLYSYKFHPLDKTEFQGDPFDKYPATIRYPNGETASATSQNNIFEQRFDSSKDNIRSRLYALLTNYHDYLGFSNDGYRKEAAPNEQDSLEAIHNLVHTLVGGHNGHMSYLDYAGFDPFFYLHHAMIDRSFALWQALNTDSYVMSVPAVANTYTISVGDITDVNTPLTPFFKDTSGKFWTSADVRDTKSLGYDYAET…	133	77	74	Common central domain of tyrosinase(Pfam);Uncharacterised domain, di-copper centre(Gene3D);G3DSA:2.60.310.20(Gene3D);Tyosinase C-terminal domain(Pfam);Di-copper centre-containing domain(SUPERFAMILY)	0.926		5m6bD01	0.7242	di-copper center containing domain from catechol oxidase		d5ce9b_	0.5115	Di-copper centre-containing domain		5m6bD	0.8438	STRUCTURE OF RECOMBINANT MUSHROOM TYROSINASE (ABPPO4)
49	Blugr2_5301	549	IWPDPQEYTSGNNVLWLNPKVTVAYNRLNVSEASSPQTFGDRIDVMEAVNRTLETILKQSIVPWKFHPRNELENFEPNLDASRAYIKHLDIIQTGQTNSSVKGPNEVDESYKISIAEDGQSEISAATNHGILRALETMTQLFYKHSSDKGVYTNQAPIMIVDAPKFTHRGLNMDVARNWFPVKDILRTIDALSMNKFNRLHIHMTDSQSWPIEIPSMPFLTKNGAYAPGLSYSPENIANIHKYGLQRGVEVILEFDMPGHTASIAYAYPNLIAGFRAVPWSTYCAEPPCGSLKLNSKPVDEFISKLMADVLPEFLPTPHTSTPVQVYLLDETVGSNETSVIQPFLQKFVDRVHNQVLAAGLTPIVWEEMALDWNLTLHSDVVVQTWLSDKSTSAVTAKG…	134	78	75	beta-acetyl hexosaminidase like(Pfam);Glycosyl hydrolase family 20, catalytic domain(Pfam);Glycosidases(Gene3D);beta-N-acetylhexosaminidase-like domain(SUPERFAMILY);Beta-hexosaminidase-like, domain 2(Gene3D);(Trans)glycosidases(SUPERFAMILY)	0.932		3nsmA02	0.7494	TIM Barrel		d1np0.3	0.7059	(Trans)glycosidases		1nouA	0.8479	NATIVE HUMAN LYSOSOMAL BETA-HEXOSAMINIDASE ISOFORM B
49	Blugr2_5292	555	IWPDPQEYTSGNNVLWLNPKVTVAYNRLNVSEASSPQTFGDRIDVMEAVNRTLETILKQSIVPWKFHPRNELENFEPNLDASRAYIKHLDIIQTGQTNSSVKGPNEVDESYKISIAEDGQSEISAATNHGILRALETMTQLFYKHSSDKGVYTNQAPIMIVDAPKFTHRGLNMDVARNWFPVKDILRTIDALSMNKFNRLHIHMTDSQSWPIEIPSMPFLTKNGAYAPGLSYSPENIANIHKYGLQRGVEVILEFDMPGHTASIAYAYPNLIAGFRAVPWSTYCAEPPCGSLKLNSKPVDEFISKLMADVLPRISPHASYFHTGGDEVNKQVYLLDETVGSNETSVIQPFLQKFVDRVHNQVLAAGLTPIVWEEMALDWNLTLHSDVVVQTWLSDKSTS…	134	78	75	Glycosyl hydrolase family 20, catalytic domain(Pfam);Glycosidases(Gene3D);beta-acetyl hexosaminidase like(Pfam);Beta-hexosaminidase-like, domain 2(Gene3D);beta-N-acetylhexosaminidase-like domain(SUPERFAMILY);(Trans)glycosidases(SUPERFAMILY)	0.941		3ozpA02	0.7559	TIM Barrel		d1np0.3	0.7118	(Trans)glycosidases		3ozpA	0.8526	CRYSTAL STRUCTURE OF INSECT BETA-N-ACETYL-D-HEXOSAMINIDASE OFHEX1COMPLEXED WITH PUGNAC
50	Blugr2_2374	149	NSVNFVNQDGITRTIIFTPQSGQQQLDSIKVQGNSAIQQEFPQGWIGNWYSVSEGSPNVPGMLGEVRFDGFEGATYFDVSAIVNPTDNSGVKQLFPAHDNKPVSGCQNFPCANAYNKADDVQTASTPFKDLICLLGNSMNHRRRGFFGG	137	79	76		0.865		3g7mA00	0.6831	Thaumatin		d3v8aa_	0.6563	thaumatin-like protein,Osmotin		5fidA	0.7177	CRYSTAL STRUCTURE OF THE PROTEIN ELICITOR MOHRIP2 FROM MAGNAPORTHEORYZAE
50	Blugr2_2360	149	NSVNFVNQDGITRTIIFTPQSGQQQLDSIKVQGNSAIQQEFPQGWIGNWYSVSEGSPNVPGMLGEVRFDGFEGATYFDVSAIVNPTDNSGVKQLFPAHDNKPVSGCQNFPCANAYNKADDVQTASTPFKDLICLLGNSMNHRRRGFFGG	137	79	76		0.863		3g7mA00	0.6822	Thaumatin		d3v8aa_	0.6561	thaumatin-like protein,Osmotin		5fidA	0.7177	CRYSTAL STRUCTURE OF THE PROTEIN ELICITOR MOHRIP2 FROM MAGNAPORTHEORYZAE
51	Blugr2_5084	485	DNHMHKVNSWITTGTKLEDSSPCTENLAWLEPYKFSYPIRYVSRNIIAVQTPNKSRSSITVLDQPLFASFTTVDLKQSSEISNNECLPPLTLEVSRTKVPPVDASNIIFGLQTTIARLRDTVKHLARWLPHTGARLFAIVIENEENPADEVEMVDLERKFHALGMNVTIMHPVRRIDSFAQRYFSLVSVMYRARNEKTQWICCIDDDTFFPSMYDLQAMLAKYDTSEPLYLGSLSEDWWAVQHYGLMGFGGAGIFLSLPMASVIYDNRNECSENLRTTAGDITVMDCIYRFSTVKLTHIPGLHQIDMHGDLSGFYESGREMLSLHHWKEGSATGFKLEMEKMHLIADLCDSCFLQRWQFSNDVIVTNGFSISAFPNGHLFQPKNLISDSAGVEKINLDA…	142	82	79	Protein of unknown function, DUF604(Pfam);G3DSA:3.90.550.50(Gene3D)	0.871		3zgfA00	0.4459	Spore Coat Polysaccharide Biosynthesis Protein SpsA; Chain A		d3zgfa_	0.4459	Nucleotide-diphospho-sugar transferases		4cvhA	0.4128	CRYSTAL STRUCTURE OF HUMAN ISOPRENOID SYNTHASE DOMAIN-CONTAININGPROTEIN
51	Blugr2_2024	507	ATYWSKSFETQIIHVQYNASQSSPSPTLGYPYPTSTGINSSPSQDCSLNLTRIQMLQKQHSLSDKIEYVRRHIKFHRQDIKRSPMTKIDEILFPVGSETIDISNLPTHISCPAPLDVPVTASGTPKSVDASEFLFGISTTFSRLNDPKISPVVEWAHWLTDGNGKSNGAGLVLRLVDATERELSDIQHWLLFLGIDAKVYASDSSIEMAQRYLSLLPTLYEDSSRPNRKWLVLCDDDTFFPSMNRLTQKFSTINASEPLYIGTFSEDVNNIQRHGSQAFGGAGVFFTTSLAGQIAQLYPACSTRQKIDESNTGWGPQGDILLRKCIYENTEVRLTMLRDLHQLDIMGDPSGFYESGLAPLSLHHFKGGMWHEAKPYAGVQVIHTCGEDCFLQRFQTADN…	142	82	79	G3DSA:3.90.550.50(Gene3D);Protein of unknown function, DUF604(Pfam)	0.877		1s4nB00	0.4329	Spore Coat Polysaccharide Biosynthesis Protein SpsA; Chain A		d1s4nb_	0.4329	Nucleotide-diphospho-sugar transferases		7jhiB	0.4619	STRUCTURE OF HUMAN BETA 1-3-N-ACETYLGLUCOSAMINYLTRANSFERASE 2 IODIDE-DERIVATIVE
52	Blugr2_6328	175	NPIAPLAIDTFMGVSLRSGDANVHLREINANGNRFYVNKDSSAYCPPDISGLDCSEYGNNTVFAYNSEVQTLGLATTLPGGQQIYVAADGALSYTVPHSAAIPADALVRNFTYTPGPSENEVGSLKFQDAGFSACPTSEMPIFQIFATNIPGYTRTDCTGINFGTTSSQPSAYQY	143	83	80		0.88		1wd3A02	0.5705	Trefoil (Acidic Fibroblast Growth Factor, subunit A)		d1hwmb2	0.5716	Ricin B-like lectins		4owlD	0.5662	CRYSTAL STRUCTURE OF THE VIBRIO VULNIFICUS HEMOLYSIN/CYTOLYSIN BETA-TREFOIL LECTIN WITH N-ACETYL-D-LACTOSAMINE BOUND
52	Blugr2_2967	214	NSTPDSDQVPAEFGEYGNYGQYGSYDKYPEVSLPSTATPPTPSAFPNTFVAVTTRSGNTKLHLRPVSASNLNFYIGKETSTYCPLSDCTGFVKFTVFDAQPNNSTSGLSLFTTVPGGQLIYVTKDGQLGYTQAHSAFIPADAKTVPFLYAPNAEPGSVGTLTFNGGGWMACPVEKPDDVFQIYSQNTPGFIRKDCTSVNIVTAVYNGNSAWQYV	143	83	80		0.762		3h6qA00	0.5179	Trefoil (Acidic Fibroblast Growth Factor, subunit A)		d1wbaa_	0.5145	STI-like		3n0kA	0.5185	PROTEINASE INHIBITOR FROM COPRINOPSIS CINEREA
53	Blugr2_4758	268	YAELCSRKYSNVTQIGSHNPAFSGHQPRHTQLLSVKEQLNHGTRFLQVPVHVKDDRLHMCQSSCKLEDAGKLMGLLDDIKEFMEENFNEIITLFLGNMNRAPADMFRKDLAASGLAEHAFIPPKRLSLDEWPTLEELIKSDTRLIVFMDHGANATEAPQILDEYSYFFETKSDVVDSNFSSCALDQPSGSDGSGLMMLVNHYLSIDVRGALVPNRGAAPRTNAPTGKGSIGAQSNVCRNEWGRSPNLISIDYVGMGDSMTAQSILNGF	s	s	s	Phosphatidylinositol (PI) phosphodiesterase(Gene3D);PLC-like phosphodiesterases(SUPERFAMILY)	0.929		1aodA00	0.7329	TIM Barrel		d1aoda_	0.7329	PLC-like phosphodiesterases		1aodA	0.7329	PHOSPHATIDYLINOSITOL-SPECIFIC PHOSPHOLIPASE C FROM LISTERIAMONOCYTOGENES
53	Blugr2_623	436	DDALSAETGLPPPQNIVQTTPTGRYSIYSSTLTVSSSAITTEAIVSTITSDLTTKATTIGSTTIFGIGSISENATALSEPTETQTLLVGRPSTSNGTANATSSAAEPAATNETPCNNYPQFCARKYSNITEVSAHNSPFVRPGNAGANQALPVSAQLNDGVRLLQAQIRFVNETPHFCHTSCQILDAGPITKYLGEVYDWVSENPYDVVTILLGNGDYRPVVDIAPYVEKSGLLKYAYSPPKVPMTINDWPTLSSMIITGKRVVFFMDYEANQTAVPWILDQFSQMWETPFSPTDRAFPCTIERPPALLPQDAPERMYIMNHNLNYEISILGNSLLVPNIPLLPVTNNETGFGSLGENSQICNDTWHYPPRFLNVDYYNVGNGSVFKVAAKFNNVTYDA…	s	s	s	Phosphatidylinositol (PI) phosphodiesterase(Gene3D);PLC-like phosphodiesterases(SUPERFAMILY)	0.737		1aodA00	0.5844	TIM Barrel		d1aoda_	0.5844	PLC-like phosphodiesterases		1aodA	0.5844	PHOSPHATIDYLINOSITOL-SPECIFIC PHOSPHOLIPASE C FROM LISTERIAMONOCYTOGENES
54	Blugr2_3517	519	GYAPKLCDCPTTPLVRPGGNLSDNEEAYRLARKLQADEALKNWLKKTDPGFGVEELPTIALATSGGGYRSLLSGAGVVQALDSRDSNLSVSGLYQALTYHSGLSGGGWMVFSIAGNNYPTISQLKEKIWKKSFKSNYFAPKNLVFSYHEDKVVADVLEKQAAGFNTSLIDRFGRLLTRQFLGKLDDSSTTLSSITSMSNFTSHSAPFPIITALGTESVLDKCRVDSNSTTYEFTPYEFGSWDRNINAFTPSEYLGTQMNNGKPLNDCVRNYDDLGFLMATSSNILGTICSTDYKPPGRFRSAINRVASYIIRLPKLETNDMLATYRNPFYNYTSPTSDTNLENPISDQEILRLVDGGLTLQNNPISPLLQPARKVDVILVNDNSGDYDGRYPNGTRIET…	144	85	81	Cytosolic phospholipase A2 catalytic domain(Gene3D);Lysophospholipase catalytic domain(Pfam);FabD/lysophospholipase-like(SUPERFAMILY)	0.935		1cjyA02	0.7977	Cytosolic phospholipase A2 catalytic domain		d1cjyb2	0.7971	FabD/lysophospholipase-like		1cjyB	0.7164	HUMAN CYTOSOLIC PHOSPHOLIPASE A2
54	Blugr2_2454	626	KNIPPQYNVEERRYSHKIKRALPDSPSKDYAPAVVDCPENRPTIRSAEGISPDEAAWLELRRKQIFDPMVSWLSRMGIPDFDAPAYMNRIKDDPKALPNIGIAASGGGYRALMNGGGFLAAADIRTVNSTEPGHIGGLLQASTYLAGLSGGSWLVGSMYINNFSSVQELRDGNPDTSIWKFGNSILEGPETQTIQILTTAEYFRTILSDVRSKDRAGFNTSITDYWGRALSHQLVNADDGGPSYTFSSIAQQESFKNASTPFPLIIANNRRPGVKTISTNSTIVEFNPYELGSWDASTNGFAPMRYLGSNFSNGVVPPGGKCVRGFDQAGFVMGTSSTLFNQILLAINETRAPNIIHDAVLSLGAKNNDIAQYQPNPFFGYNAALNPTAKSMEFSLVDG…	144	85	81	Cytosolic phospholipase A2 catalytic domain(Gene3D);Lysophospholipase catalytic domain(Pfam);FabD/lysophospholipase-like(SUPERFAMILY)	0.909		1cjyA02	0.7223	Cytosolic phospholipase A2 catalytic domain		d1cjya2	0.7246	FabD/lysophospholipase-like		1cjyA	0.658	HUMAN CYTOSOLIC PHOSPHOLIPASE A2
55	Blugr2_3062	201	HIIITYPGWRGDNLITNSSFPYGMQWSYPCGGMRTTTNRTNWPVGGGAIAIQPGWFQGHASALFYINLGYGTEGPDGGPPNMSFPMVPVFQITGPSNNAYQGSFCLPNVTLPANNITVKPGDNATIQVVETAAHGASLYSCVDITFTEPEFVNQVNSSDCFNSSDISFNEVYTTPAQSLASRNLITEKIVLIIAIFLFYRM	145	86	82		0.821		4mahA00	0.55	Coagulation Factor XIII; Chain A, domain 1		d2x6vb_	0.4644	p53-like transcription factors		6ibiC	0.6991	COPPER BINDING PROTEIN FROM LAETISARIA ARVALIS (LAX325)
55	Blugr2_2244	201	HFTLEYPESRGFDEDTLDKFPCGGQNDISDIRTPYPLSNGVIALKMGHIKSRVQVTIALDSDPTTAFNTVLRPTFQETGLGKFCMTGISIPPSLNVREGMNATIQVLTSGDDDGGLYNCADIVFSATAPAPITDDCQNATSIKASGFMPGNANESMSANDGPKGGKDDDDKGDKKSGAFQILRIGYGGSTVIGLAALMAIL	145	86	82		0.723		4mahA00	0.562	Coagulation Factor XIII; Chain A, domain 1		d5wszc_	0.5585	E set domains		6ibiB	0.7247	COPPER BINDING PROTEIN FROM LAETISARIA ARVALIS (LAX325)
56	Blugr2_1793	505	YSPSERTFTVNHFYGQQNLITARMDPILSPDGPSGHVHAVQGGNAFAMSMSDEQALKSTCTSSLVKNDKSNYWTPALYFQDPETGKLEAVDLSYMQVYYFFEATSDVIKPFPPGLRIVVGDPSLRTPPPTGGLLINDLSEGTPQPVQWTCPRSNDRPPLYPENSDGLNGAGIQDPRNPGSGVGFPDRNCDGFASPLRADIHFPSCYNPDAGLRDYKNNMQFPTKGNCPSGWVHVPHLFYEVYWDTAKFADRWSQGDGSQPFVLANGDPTGYSLHGDFIAGWDVQTLQQIIDNCNTGTSAMHTCPGLIGGLEDPSTTCTIDNPFPKEAVSGVLSALPGDNPIGAWGRRKKSVRSSLLSSISGLFTAAERANTLIEKRSSLVSPPNNAQVQPGWSYIGCLA…	s	89	85	WSC domain(Pfam);Domain of unknown function (DUF1996)(Pfam)	0.694		6omkA00	0.2864	Aminopeptidase		d5p0la_	0.2875	Acid proteases		6dd2A	0.316	CRYSTAL STRUCTURE OF SELAGINELLA MOELLENDORFFII HCT
56	Blugr2_4887	511	FWRMGCRARSGLVRLDPLVTPGGISEHMHAIHGSSGFSATANYDELMAGDCTSCEVAEDKSAYWHPALYFKDSTTGKFSLVPQVGGMLAYYLLYPNAGNTTITSFPAGFQMIAGDTNQRNFTYPVPDIEKSLWNSNPYNTQAFLRQAALGFNCLNYGKAPEGALYRHFLPDKAYLDSNCVDGVRFELMFPSCWNGNKEIPPNKMDHMAYPSQVMTGECPEGFTERVPSLFYEIIWNTFAFKDKQGQFVLANGDPTGYGFHADFIMGWDEELLRKAVNTCTNLSGLTSDCPLFTLQDPAVYNNCNLTKIPAVVAEEEKIITDMDNLPGNLPIQPGPAYAIGETAGAQPAKDQKPNPAPAPQPPAPASPAPPAENPAPPAEAPPAPPAPADPVKEPFVPVL…	s	89	85	Domain of unknown function (DUF1996)(Pfam)	0.692		3o78B01	0.287	Green Fluorescent Protein		d3dtfa_	0.2741	D-aminoacid aminotransferase-like PLP-dependent enzymes		3dtfA	0.2741	STRUCTURAL ANALYSIS OF MYCOBACTERIAL BRANCHED CHAIN AMINOTRANSFERASE-IMPLICATIONS FOR INHIBITOR DESIGN
57	Blugr2_3509	364	SPIDSPTPAPVDPVAPAPVDPAAPAPVDPAAPAPVDPVAPAPVDPAAPAPVNPQADAIPPFALDFAPLVWLDKKETFFPSDIEAHISNTSPFIDLKIVETTLPPLSTANLDVLNPLNTDKQHVFLTTKVPVQDSPKWLEGVAPDQDGKTKDATTCVTIISNRGNGTVDVFYMYFYSFNKGTDVLFHELGNHVGDWEHNMIRFQNGEPDSIWFSQHSNGQAFRYQAVEKQGKRPVVYSARGSHANYAIDGNHDHTIPNINLPAGPVTDRTSQGTLWDPVKSSFFYTYDGATNSIAPLNNSPLGFMKYNGLWGNADMPKDDPAQESLFGFPKFVAGPSGPMDKRLNRINVCLNDDKSCKVRDKLAA	s	91	87	Vacuolar protein sorting-associated protein 62(Pfam)	0.81		3wu2O01	0.3264	Porin,Photosystem II		d1upsa1	0.3171	Concanavalin A-like lectins/glucanases		3gnzP	0.535	TOXIN FOLD FOR MICROBIAL ATTACK AND PLANT DEFENSE
57	Blugr2_1775	538	AYFGGKLLYRHLDPRTTICEEDIENDHWIATSKYWLDRQVCSCLGLCGLAHWRPDPPTIPWTRKFEVRNSWQKFGIEEASQNILKEDSQKGIPSLESPIESKDEDVDGDSSVLKDIPQYILDHAPLIHLYSGENFWPSDITEHLKFTTPYLNYTKVNISTPQHTPYNLHEVEKVYNSSYLFIQSTDNVEERPAWLGSAHSKPLPYDDEEDDDGEEEKEQKSTNLGTTTFSNGDGETWYDVSRLDLALTEMGLVNNSSLSPAKIEVRRSRTRKSQDAESCSSFPSAASKLGGYSSAPSILVVVDKGLGIVDAFWFYFYSYNLGTTVLNIRFGNHIGDWEHSLIRFQDGVPKAVFFSAHSGGLAYAWKAVEKAKGRENRPILYSAVGSHAMYPTAGRHPYI…	s	91	87	Vacuolar protein sorting-associated protein 62(Pfam)	0.773		5wegB01	0.2832	Spore Coat Polysaccharide Biosynthesis Protein SpsA; Chain A		d2h1ld_	0.2913	P-loop containing nucleoside triphosphate hydrolases		1h6cA	0.2818	OXIDIZED PRECURSOR FORM OF GLUCOSE-FRUCTOSE OXIDOREDUCTASEFROM ZYMOMONAS MOBILIS COMPLEXED WITH SUCCINATE
58	Blugr2_4906	369	VFYPGKYFRGSTKNYDLERDPNLDPTGEPEGPLWRATQGYGLGAEGVNRINATLLSLVRNEEVDGMVQSMRDLERTWNSKFNYPWIFFNDVPFTEEFKARTQAETKAECLYELIPSEHWEVPGWIDEELFQESAKILKENDIQYGALKSYHQMCRWNSGLFYKHPALANIQYYWRVEPKVHFFCDVDYDVFRYMQDTNKTYGFTINLYDAPASIPTLWPETVKFMAEHPNYLHERNSMNWLTDSSRRPEHNMKANGYSTCHFWSNFEIADLNLWRSKAYEDYFNHLDRAGGFFYERWGDAPVHSIAVGLFEDSSKVHWFRDIGYQHIPYFNCPNSPKCQGCVTGRFTDGEPWLKKEDCRPNWFKYVGMN	152	92	88	Glycolipid 2-alpha-mannosyltransferase(Pfam);Spore Coat Polysaccharide Biosynthesis Protein SpsA; Chain A(Gene3D);Nucleotide-diphospho-sugar transferases(SUPERFAMILY)	0.912		1s4pA00	0.8451	Spore Coat Polysaccharide Biosynthesis Protein SpsA; Chain A		d1s4pa_	0.8451	Nucleotide-diphospho-sugar transferases		7bopD	0.9585	CRYSTAL STRUCTURE OF CORE-MANNAN SYNTHASE A (CMSA/KTR4) FROMASPERGILLUS FUMIGATUS- MN/GDP-FORM
58	Blugr2_4303	380	DIPSNIIEKGKKWTGIPSRLSSSNFSSPVASPIASPVVDTTLDEEVSLPPVVVEDSKMNATFVTLARNSDVWQIARSIRQVEDRFNRKYNYDWVFLNDEPFDENFKKVTTALVSGKTHYGKIPEEHWSFPPHIDQERARKVREDMGARKIIYGDSISYRHMCRFESGFFFRQPLMNKYEWYWRVEPSVELFCDINYDVFKYMADHKKKYSFVLSLYEYVETIPTLWDSTKKFIKAHPEHIAKDNSMGFLSDDGGESFNRCHMWSNFEIGNLDWLRSRAYLDYFDSLDQDGGFFYERWGDAPIHSIAASLLLKKDEIHFFNDIAYYHVPFTHCPTEEKIRLDQKCHCDPKENFDWKGYSCTSRFFEINGMKKPEGYEKQQD	152	92	88	Nucleotide-diphospho-sugar transferases(SUPERFAMILY);Spore Coat Polysaccharide Biosynthesis Protein SpsA; Chain A(Gene3D);Glycolipid 2-alpha-mannosyltransferase(Pfam)	0.855		1s4pA00	0.8941	Spore Coat Polysaccharide Biosynthesis Protein SpsA; Chain A		d1s4pa_	0.8941	Nucleotide-diphospho-sugar transferases		1s4pA	0.8941	CRYSTAL STRUCTURE OF YEAST ALPHA1-2-MANNOSYLTRANSFERASE KRE2P/MNT1P:TERNARY COMPLEX WITH GDP/MN AND METHYL-ALPHA-MANNOSIDE ACCEPTOR
59	Blugr2_2850	92	RTWQCPSGDILYEEDVYSHTNMNSFEHFPFKTIEDEVYENTSLSRGVVYKVLDVHPSSSSATTFAVFTSNKRVAVVYQQGYRNNRKFIEECT	153	93	89		0.276		2uugC00	0.5016	Nuclear Transport Factor 2; Chain: A, ,Bacteriophage PBS2		d2uugc_	0.5016	Uracil-DNA glycosylase inhibitor protein		2uugC	0.5016	ESCHERICHIA COLI URACIL-DNA GLYCOSYLASE:INHIBITOR COMPLEX WITH H187DMUTANT UDG AND WILD-TYPE UGI
59	Blugr2_2851	92	RTWQCPSGDILYEEDVYSHTNMNSFEHFPFKTIEDEVYENTSLSRGVVYKVLDVHPSSSSATTFAVFTSNKRVAVVYQQGYRNNRKFIEECT	153	93	89		0.308		4n9fJ00	0.5082	Ubiquitin-like (UB roll),Phosphatidylinositol 3-kinase Catalytic Subunit; Chain A		d2uugc_	0.4925	Uracil-DNA glycosylase inhibitor protein		2uugC	0.4925	ESCHERICHIA COLI URACIL-DNA GLYCOSYLASE:INHIBITOR COMPLEX WITH H187DMUTANT UDG AND WILD-TYPE UGI
s	Blugr2_6272	15	GIPKYNSRHASPGRY	s	s	s		0.027		1d5sB00	0.2881	Serpins fold		d1jbna_	0.2698	Trypsin inhibitor SFTIf-1		2msaA	0.359	STRUCTURAL AND IMMUNOLOGICAL ANALYSIS OF CIRCUMSPOROZOITE PROTEINPEPTIDES: A FURTHER STEP IN THE IDENTIFICATION OF POTENTIALCOMPONENTS OF A MINIMAL SUBUNIT-BASED- CHEMICALLY SYNTHESISEDANTIMALARIAL VACCINE.
s	Blugr2_7002	15	IQLSPCLSQKENVMF	s	s	s		0.027		1d5sB00	0.3243	Serpins fold		d1jbna_	0.2999	Trypsin inhibitor SFTIf-1		1eojB	0.4007	DESIGN OF P1' AND P3' RESIDUES OF TRIVALENT THROMBIN INHIBITORS ANDTHEIR CRYSTAL STRUCTURES
s	Blugr2_2286	17	QAMQVQQDAESENKQPD	s	s	s		0.024		2beqE00	0.2937	Single alpha-helices involved in coiled-coils or other helix-helix interfaces		d1svfd_	0.2733	Virus ectodomain		6bvbH	0.3201	CRYSTAL STRUCTURE OF HIF-2ALPHA-PVHL-ELONGIN B-ELONGIN C
s	Blugr2_1153	21	MKPLNNCKNPTSVSPISTRYL	s	s	s		0.064		1ztmC04	0.3178	Helix Hairpins		d1svfb_	0.3492	Virus ectodomain		6nroB	0.3514	HUMAN PARAINFLUENZA VIRUS TYPE 3 FUSION PROTEIN N-TERMINAL HEPTADREPEAT DOMAIN+VIQKI
s	Blugr2_2302	24	VPYFLCRDDQKFTLDYIQSFKSNC	s	s	s		0.233		2ds6B00	0.4742	Erythroid Transcription Factor GATA-1; Chain A,ClpX chaperone		d2ds7a_	0.4746	Glucocorticoid receptor-like (DNA-binding domain)		2ds7A	0.4746	STRUCTURE OF THE ZBD IN THE HEXAGONAL CRYSTAL FORM
s	Blugr2_4399	24	LGIRRLKMMEAVHLATQTNITCSC	s	s	s		0.098		2axcA02	0.8029	Single alpha-helices involved in coiled-coils or other helix-helix interfaces		d4wrea1	0.8003	Triple coiled coil domain of C-type lectins		5lhzD	0.8046	PB3 DOMAIN OF HUMAN PLK4 IN COMPLEX WITH COILED-COIL DOMAIN OF STIL
s	Blugr2_5896	29	IGIPDGNIRCIKSQSGLVSTCIDSFSEDP	s	s	s		0.221		3p4pM04	0.4684	Rhinovirus 14, subunit 4		d1k81a_	0.4401	Zinc-binding domain of translation initiation factor 2 beta		4x8wG	0.4857	DSRBD3 OF LOQUACIOUS
s	Blugr2_174	31	GTSEVTSLTKKSFTEFINENDLVLAEFFAVC	s	s	s	Glutaredoxin(Gene3D)	0.519		2nydA02	0.481	Rubrerythrin, domain 2		d2zp6b1	0.4453	Isolated insulin B-chain		6imqB	0.4636	CRYSTAL STRUCTURE OF PML B1-BOX MULTIMERS
s	Blugr2_435	32	YLYWYGFHIPNVRKRDLYYTKLEEQRAANASG	s	s	s		0.384		1mv8C02	0.8114	Single alpha-helices involved in coiled-coils or other helix-helix interfaces		d1zvbb_	0.8141	Coronavirus S2 glycoprotein		6ktsC	0.8323	STRUCTURE OF C34N126K/N36
s	Blugr2_1008	32	SQTPVESEIRLFVCVARSELMKRQSNDGKFMD	s	s	s		0.491		4xvuA00	0.7217	Rossmann fold		d3paka1	0.7223	Triple coiled coil domain of C-type lectins		4ywcD	0.7744	CRYSTAL STRUCTURE OF MYC3(5-242) FRAGMENT IN COMPLEX WITH JAZ9(218-239) PEPTIDE
s	Blugr2_3585	34	DSYFQCTHNQNFNLEQLRSVNHCLKSRKSCPAIL	s	s	s		0.317		3s13B01	0.7906	Single alpha-helices involved in coiled-coils or other helix-helix interfaces		d2cceb_	0.7841	Leucine zipper domain		6sriV	0.8253	STRUCTURE OF THE FANCONI ANAEMIA CORE COMPLEX
s	Blugr2_5518	36	EKCFLTRISASKENTLIQLLSLTVEIRGEKLAMATK	s	s	s		0.465		2ymkA01	0.9174	Single alpha-helices involved in coiled-coils or other helix-helix interfaces		d1kd8c_	0.9349	Leucine zipper domain		6e10n	0.9373	PTEX CORE COMPLEX IN THE ENGAGED (EXTENDED) STATE
s	Blugr2_1128	38	SVTWGSNEHCLGLYHHLNHLQQENSAVVLHPIWSVKLI	s	s	s		0.331		3i5cB01	0.7353	Single alpha-helices involved in coiled-coils or other helix-helix interfaces		d2jgoa1	0.7571	Coiled serine		2jgoA	0.7571	STRUCTURE OF THE ARSENATED DE NOVO DESIGNED PEPTIDE COIL SER L9C
s	Blugr2_1215	40	RINRSHCITDGSLLGDNVYSNSSRVRNVRHVDIAKLLTSN	s	s	s		0.144		3r2pA02	0.6863	Single alpha-helices involved in coiled-coils or other helix-helix interfaces		d1rgnh2	0.6345	Photosystem II reaction centre subunit H		3e1rB	0.6466	MIDBODY TARGETING OF THE ESCRT MACHINERY BY A NON-CANONICALCOILED-COIL IN CEP55
s	Blugr2_1731	43	EYQYCGFARSHRVTFRHYSRHTPLPRAVALSSLYALSGIFTGG	s	s	s		0.284		2welA03	0.529	Helix Hairpins		d1o06a_	0.5226	Ubiquitin interacting motif (UIM)		2wwaC	0.5375	CRYO-EM STRUCTURE OF IDLE YEAST SSH1 COMPLEX BOUND TO THE YEAST 80SRIBOSOME
s	Blugr2_5824	48	LPQNLNTREVETSIASMTNSAGEVVPYDSTGVVTRNLPNERVVTPVDR	s	s	s		0.277		3cngC01	0.423	Ubiquitin Ligase Nedd4; Chain: W;		d2xp6a1	0.4253	WW domain		3h43C	0.4222	N-TERMINAL DOMAIN OF THE PROTEASOME-ACTIVATING NUCLEOTIDASEOF METHANOCALDOCOCCUS JANNASCHII
s	Blugr2_1024	51	RYTYYLSTTQCIWYCFGLGPAGYGYRTHPCLEGASEFVNLLTIREFHQITC	s	s	s		0.201		4g6dA00	0.4864	Arc Repressor Mutant, subunit A		d4g6da_	0.4864	Sigma3 and sigma4 domains of RNA polymerase sigma factors		4g6dA	0.4864	G1 ORF67 / STAPHYLOCCUS AUREUS SIGMAA DOMAIN 4 COMPLEX
s	Blugr2_2969	52	LEMTVSCVFSGKCGHSFHLHCIIEWIKQESSKGQCPLCRQKFEWTENKAMGA	s	s	s	Zinc/RING finger domain, C3HC4 (zinc finger)(Gene3D);RING/U-box(SUPERFAMILY);Anaphase-promoting complex subunit 11 RING-H2 finger(Pfam)	0.502		5jg6A00	0.6622	Herpes Virus-1,Zinc/RING finger domain		d2ecla1	0.5995	RING/U-box		5jg6A	0.6622	APC11-UBV SHOWS ROLE OF NONCOVALENT RING-UBIQUITIN INTERACTIONS INPROCESSIVE MULTIUBIQUITINATION AND UBIQUITIN CHAIN ELONGATION BYAPC/C
s	Blugr2_2064	54	LINTEPLLIIVMYSLCKVFAAPPESGLVASCQHKSLYEESLSWVGSASPRPSAT	s	s	s		0.296		5xteH02	0.5311	Single alpha-helices involved in coiled-coils or other helix-helix interfaces,Cytochrome c1, transmembrane anchor		d5klvd2	0.5303	Cytochrome c1 subunit of cytochrome bc1 complex (Ubiquinol-cytochrome c reductase)		6a7fZ	0.536	THE CRYO-EM STRUCTURE OF FILAMENTOUS BACTERIOPHAGE IKE MAJOR COATPROTEIN P8 SHELL ASSEMBLY.
s	Blugr2_3511	56	YCVQPALQPTISEEQEVIKKSHKIPGHNFLEYCNDNPDDNLLKLESVDIDPIMPVM	s	s	s		0.401		5oylD00	0.3565	Low-density Lipoprotein Receptor		d2gtlo2	0.3543	LDL receptor-like module		5oylD	0.3565	VSV G CR2
s	Blugr2_2710	59	DARAIPQRPETQSREANYSRLETSPMPYWKCKDCWGFANAQRMALQSRIPSSRAARFRG	s	s	s		0.2		4d1mK00	0.4869	p53, subunit A		d4d1ma_	0.4978	p53 tetramerization domain		4d1mA	0.4978	TETRAMERIZATION DOMAIN OF ZEBRAFISH P53 (CRYSTAL FORM II)
s	Blugr2_6483	59	WTIVFQDLFPRGADPEGNPNDWSRDELIQWLKKRNQGFSNKDSIEKLLEKVNASMKAQA	s	s	s		0.516		2a8vC01	0.6406	Transcription Termination Factor Rho, Rna-binding Domain; Chain A, Domain 1		d2do1a1	0.6925	SAP domain		6ghdG	0.631	STRUCTURAL ANALYSIS OF THE TERNARY COMPLEX BETWEEN LAMIN A/C- BAF ANDEMERIN IDENTIFIES AN INTERFACE DISRUPTED IN AUTOSOMAL RECESSIVEPROGEROID DISEASES
s	Blugr2_2327	63	FTDYNCGNDVVITAAEAQTTHSKAMAYLDGVAESTNPAIKVPYRGNIPQLPDPTYFWHMTYLL	s	s	s		0.369		4ifdK02	0.4766	Single alpha-helices involved in coiled-coils or other helix-helix interfaces		d1rh5c_	0.495	Sec-beta or SecG subunit of protein translocation channel		1rh5C	0.495	THE STRUCTURE OF A PROTEIN CONDUCTING CHANNEL
s	Blugr2_4350	65	LVKILGWNMLRRKPLELLFRDKACSSKYVKSISKKLMGRELTSSPKYSHYSNSYLQVSRLYYRLH	s	s	s		0.211		2f6qB02	0.5161	Lyase 2-enoyl-coa Hydratase; Chain A, domain 2,Lyase 2-enoyl-coa Hydratase, Chain A		d2jr8a1	0.4522	Antimicrobial helix		2m6xF	0.5076	STRUCTURE OF THE P7 CHANNEL OF HEPATITIS C VIRUS- GENOTYPE 5A
s	Blugr2_3246	67	ASLKVQRQAQKEAEKQLQVTPSEAIAMLEQRKNSLLAQQDKIERKIQEIGNRAAKPTRVDSMPKRDN	s	s	s		0.443		2basB02	0.6601	Single alpha-helices involved in coiled-coils or other helix-helix interfaces		d1usea_	0.6848	Vasodilator-stimulated phosphoprotein, VASP		5gnaB	0.696	CRYSTAL STRUCTURE OF FLAGELLIN ASSEMBLY RELATED PROTEIN
s	Blugr2_6148	68	VYDAVLYLLRTILHEISQKIKFSNYLSHQSSRLHENSAIPKRQFGAILPEKSSCSETKLFQSSLEHNI	s	s	s		0.326		3mudD00	0.6982	Single alpha-helices involved in coiled-coils or other helix-helix interfaces		d5w5cb_	0.6711	SNARE fusion complex		3mudD	0.6982	STRUCTURE OF THE TROPOMYOSIN OVERLAP COMPLEX FROM CHICKEN SMOOTHMUSCLE
s	Blugr2_5835	71	TPVPAWGEYKLNTQYPPWPSRPCADFGASACFDADGREDLLVSRGMMVCDPGTEMWLPCPSCASNGETSGC	s	s	s		0.295		2m2aA02	0.4427	Thrombin, subunit H		d5o96e1	0.4281	PUA domain-like		3vpbE	0.4425	ARGX FROM SULFOLOBUS TOKODAII COMPLEXED WITHLYSW/GLU/ADP/MG/ZN/SULFATE
s	Blugr2_1114	72	MSVIISFPKTTPDDVIQDTKSHIEKNGGVVDHDLQIINGFSTTASNTIIEQILDLKKEWAPEMELDSTVTIS	s	s	s	Peptidase S8 propeptide/proteinase inhibitor I9(Gene3D);Protease propeptides/inhibitors(SUPERFAMILY)	0.662		2z57B00	0.6926	Alpha-Beta Plaits		d1scjb_	0.6875	Protease propeptides/inhibitors		1v5iB	0.7755	CRYSTAL STRUCTURE OF SERINE PROTEASE INHIBITOR POIA1 IN COMPLEX WITHSUBTILISIN BPN'
s	Blugr2_1319	74	RIVFSSTVEIDYEHRTNYNEVYELSNPKFPKPEDDSGIIMIMDDSSAPGTHIAVYRSKDKSYAQMMAEIMGGSL	s	s	s		0.718		4baxA01	0.4869	Ubiquitin-like (UB roll),Glutamine synthetase		d4hkze1	0.4973	Immunoglobulin-binding domains		1ymhE	0.4816	ANTI-HCV FAB 19D9D6 COMPLEXED WITH PROTEIN L (PPL) MUTANT A66W
s	Blugr2_5181	74	DMAYECRRHVFKASLVNNAVRSVNGPDLEWTVAKDSRGNRGRKVRINIIPDYQEHRLCYYRKFYYQSHGCYGTR	s	s	s		0.167		3dteA03	0.4947	Beta-Lactamase		d2vyxf_	0.4987	Dodecin-like		2vyxF	0.4987	CRYSTAL STRUCTURE OF THE T. THERMOPHILUS DODECIN W38FMUTANT
s	Blugr2_3443	74	SPNPLSEAGLVKSPDAISLVTRDRTDHTKCQTGERPISTTKFGRVKCSGSSSISASYLWKFCGTVGIMWALEIA	s	s	s		0.157		3pr3B03	0.4508	Phosphoglucose isomerase, C-terminal domain		d5v2cx_	0.4624	Photosystem II reaction center protein X		6rfqE	0.4668	CRYO-EM STRUCTURE OF A RESPIRATORY COMPLEX I ASSEMBLY INTERMEDIATEWITH NDUFAF2
s	Blugr2_2412	78	DGGYLCLDADGKSNTTYDQTLVEKSVTDACLSDSELSAAELQLISRLNSILKSGSRRRIMDLMKLPCSGNTKKTAQSR	s	s	s		0.263		2o98Q00	0.4429	Helix Hairpins		d1yzma1	0.447	Rabenosyn-5 Rab-binding domain-like		3v1cA	0.4571	CRYSTAL STRUCTURE OF DE NOVO DESIGNED MID1-ZINC
s	Blugr2_3182	78	LTPQHASFAEPMQRLEHQAFLESQLKMGNDTTASSNPSIPLKAMHARNPFIQRRVAAGGGAIPISPVPSQYPTVTNAG	s	s	s		0.224		4cdiC00	0.4542	Single alpha-helices involved in coiled-coils or other helix-helix interfaces		d1l6l1_	0.4575	Apolipoprotein A-II		4cdiC	0.4542	CRYSTAL STRUCTURE OF ACRB-ACRZ COMPLEX
s	Blugr2_5672	82	SYPNYQRRPYPLMISYYMPRLVCAVWDQYLQGQVLMQQFKHPLRVRLGLQLKESCVLQGLRIPHMVEQLKSECNQAMRKPLS	s	s	s		0.3		4ddqA03	0.5031	Topoisomerase; domain 3,Topoisomerase		d1jpxa_	0.4985	Virus ectodomain		1jpxA	0.4985	MUTATION THAT DESTABILIZE THE GP41 CORE: DETERMINANTS FOR STABILIZINGTHE SIV/CPMAC ENVELOPE GLYCOPROTEIN COMPLEX. WILD TYPE.
s	Blugr2_7070	82	FGPALKEGQSQAHDISKSIYPSPPSKDFNSKTTSHSDLQHESNHQNDEPSKIRHDTLQSTNDQHDKKMVSPKEDFVVKSNNN	s	s	s		0.114		2conA00	0.317	Herpes Virus-1,Nin one binding (NOB1)		d1xtgb_	0.2897	SNARE fusion complex		5jtrE	0.3196	THE STRUCTURE OF CHAPERONE SECB IN COMPLEX WITH UNSTRUCTURED MBPBINDING SITE E
s	Blugr2_2276	83	RLVSISSSKPEPRGCWVEGWKPRARLFACGCRQGCGQASTIGCKVSAHGLLGRTSEMAAPLLTTFIPTYFKNWSKYPHALEDN	s	s	s		0.124		2rvqD00	0.3425	Histone, subunit A,Histone		d1j8mf1	0.3377	Domain of the SRP/SRP receptor G-proteins		2rvqD	0.3425	SOLUTION STRUCTURE OF THE ISOLATED HISTONE H2A-H2B HETERODIMER
s	Blugr2_7044	83	LPFSIDEQVSVPTNSDKRALPESNIFGTKIGVSWPVINRKLTPNNLTAELNPRGVDDVVSMDFKALTNGFKGAARIESLPEQS	s	s	s		0.161		6g2jD01	0.2876	Cytochrome-c3 Hydrogenase; chain B,Cytochrome-c3 Hydrogenase		d2dkla1	0.2967	UBA-like		6sr6D	0.3001	CRYSTAL STRUCTURE OF THE RAC CORE WITH A PSEUDO SUBSTRATE BOUND TOSSZ1 SBD
s	Blugr2_6441	83	YVIVRSGRFRGLQMKHSVEPESPHIGFYKTFARPVAKVLLMATFTYQVAYWTWVKLETDELRANKTDYSTINSIGKRADYSEK	s	s	s		0.354		3ii6A02	0.7221	Single alpha-helices involved in coiled-coils or other helix-helix interfaces		d5vpab_	0.7159	Leucine zipper domain		5vpaB	0.7159	TRANSCRIPTION FACTOR FOSB/JUND BZIP DOMAIN
s	Blugr2_5387	86	GYLCPNSFISDELINSVKNFVQSHWGHQDLVHFKNRLGKDRWRIHINTIPPGHPGTSNSYGIFNSNQELVNVVERTGRGYRDCDIH	s	s	s		0.305		5lnke00	0.4958	Glutaredoxin		d1s3aa1	0.481	Thioredoxin-like		5lufS	0.5115	CRYO-EM OF BOVINE RESPIRASOME
s	Blugr2_5143	86	SYYDCNGSHISISKVHQAIHNYGNFQQNHGYLLNSFRLQHTNTATIDHIDPRHQAYTFLVDFDQGGGIKRVYSALGREIDECKYMY	s	s	s		0.365		4dm5A00	0.4483	Beta-lactamase Inhibitory Protein; Chain:B, domain 1		d5gy6a_	0.5799	Microbial ribonucleases		5gy6A	0.5799	RIBONUCLEASE FROM HERICIUM ERINACEUS (RNASE HE1)
s	Blugr2_6673	86	IAFRRSRGEAVGAFGKAYYKGGFEPKMNLREAALILQLNERNLTKEAIRKNHRMLMMLNHPDRGGSPYLATKVNEAKEFLNKNSRR	s	s	s	DnaJ domain(Gene3D);Chaperone J-domain(SUPERFAMILY);Pam16(Pfam)	0.715		2guzG00	0.8281	Helix Hairpins		d2ocha_	0.6239	Chaperone J-domain		2guzG	0.8281	STRUCTURE OF THE TIM14-TIM16 COMPLEX OF THE MITOCHONDRIAL PROTEINIMPORT MOTOR
s	Blugr2_1921	88	INTHAAWTGIRTKFDVKELADSFELHGGLPSIDQKDVDIELTDASTLTIKGCVEHSYSKGSPQAGFVEGETGKVAIWRRRIRDDKTGQ	s	s	s	HSP20-like chaperone(Gene3D);HSP20-like chaperones(SUPERFAMILY)	0.383		3vqmH00	0.5877	Immunoglobulin-like		d3vqla_	0.5714	HSP20-like chaperones		3vqmH	0.5877	SMALL HEAT SHOCK PROTEIN HSP14.0 OF C-TERMINAL DELETION VARIANT WITHC-TERMINAL PEPTIDE
s	Blugr2_6621	89	FICYQIYRTILKISSATSEKMQKRNMSISKDGAKLSIKEIKNEGYVDTTQSFVVKAWNLSNFSGQTARIRWGSLTSGSRRNSEVRRQGT	s	s	s		0.201		2gtrA02	0.4615	Lyase 2-enoyl-coa Hydratase; Chain A, domain 2,Lyase 2-enoyl-coa Hydratase, Chain A		d1vf6b_	0.4013	L27 domain		4z6yH	0.4085	STRUCTURE OF THE TBC1D7-TSC1 COMPLEX
s	Blugr2_3737	93	SWQCDNTCVVENKDIRKSSHTTLFQDRSNSQMVVPDEIRHLRWRDLIVHDSMLDIDGMRYGYQAVYRANNSIHSVWMVDFNTEGYSMSRCSQI	s	s	s		0.369		2idjC01	0.478	Glycine N-methyltransferase; chain A, domain 1,Glycine N-methyltransferase, chain A		d3ci0i1	0.4488	Pili subunits		3ci0I	0.4488	THE CRYSTAL STRUCTURE OF THE GSPK-GSPI-GSPJ COMPLEX FROMENTEROTOXIGENIC ESCHERICHIA COLI TYPE 2 SECRETION SYSTEM
s	Blugr2_5837	94	SPVPAWGEYKLNTQYPPWPSRPCADFGASACFHAEGREDLLVSRGMNVCRWCVTQARRCGCPVRAVQAMAKQVDAESADGSRARATPELRKTSN	s	s	s		0.312		4uusA00	0.6064	Arc Repressor Mutant, subunit A		d4uuta_	0.6017	Homeodomain-like		4uusA	0.6064	CRYSTAL STRUCTURE OF A UBX-EXD-DNA COMPLEX INCLUDING THEUBDA MOTIF
s	Blugr2_2758	97	AGLLRSLFQQNVAIAKDKLCSNQLVEAHDIQLAVTQACKLVKEKKAARKRVRGSSHDQSSSSLLQPYTPPKGKMYYRYPLKAALPSPKNTPDANSTV	s	s	s		0.538		1ci6A00	0.701	Single alpha-helices involved in coiled-coils or other helix-helix interfaces		d1ci6a_	0.701	Leucine zipper domain		1ci6A	0.701	TRANSCRIPTION FACTOR ATF4-C/EBP BETA BZIP HETERODIMER
s	Blugr2_1316	100	QFEFFEQMFSNHHEQQHHQPQNSPPDSAGYQTAYDDTYCTNYLCPDTLACVESPNNCPCPHPRVEEKFVIGEGKYVCISKGGFKPGEAARKLELARKGLL	s	s	s		0.564		4b7eA02	0.338	Helix Hairpins		d2m9aa1	0.3383	beta-beta-alpha zinc fingers		2cpmA	0.3624	SOLUTION STRUCTURE OF THE R3H DOMAIN OF HUMAN SPERM-ASSOCIATED ANTIGEN 7
s	Blugr2_6096	104	LTVSTVVPLGEHEPVNRLECQTCPYQYVITKQYYERKVFVRKEREDVFGGPGAWDNADKAQMQCPKEGCDGEEAAFFQVQIRSADEPMTGFYKCMTCGNRWREN	s	s	s	Transcription factor S-II (TFIIS)(Pfam);G3DSA:2.20.25.10(Gene3D);Zinc beta-ribbon(SUPERFAMILY)	0.449		1qypA00	0.521	N-terminal domain of TfIIb		d4c2mx2	0.5623	Zinc beta-ribbon		1qypA	0.521	THERMOCOCCUS CELER RPB9- NMR- 25 STRUCTURES
s	Blugr2_3910	105	FPEFNKRTETPSNTTSVMATSATMPHGTGLETSSPSSTGIFNNGTSTSSEGSTATTSSTHKTTASPISSTSSSTAGAAPTGIWANEYAKGAVAGAVGIMGLALAL	s	s	s		0.106		2welA03	0.3414	Helix Hairpins		d1ppjg_	0.3378	Ubiquinone-binding protein QP-C of cytochrome bc1 complex (Ubiquinol-cytochrome c reductase)		6j5j8	0.3459	CRYO-EM STRUCTURE OF THE MAMMALIAN E-STATE ATP SYNTHASE
s	Blugr2_3356	109	AGLMQKTVKVQVGVQQWNSHIKKYFNRRRNHLVHDPNDSVRIGDIVAISAGSRVAKHVRHVVTKIIAPFGVPIEERPPIPTIEERNAAKEEKRRLKQERSEKKLSNKLL	s	s	s	Ribosomal protein S17(Pfam);Nucleic acid-binding proteins(SUPERFAMILY);G3DSA:2.40.50.140(Gene3D)	0.761		4qcoQ00	0.6071	OB fold (Dihydrolipoamide Acetyltransferase, E2P)		d2j00q1	0.6006	Nucleic acid-binding proteins		5wnpQ	0.6081	CRYSTAL STRUCTURE OF 30S RIBOSOMAL SUBUNIT FROM THERMUS THERMOPHILUS
s	Blugr2_6788	113	FMLLPTQYARRGISTSQVDMISSVSLSDQETKTELLPRTTTLLHFAAFTMGPVHTVYAHTITETLYLECHGHSQLITKNIGGPGPVVFQTTTVTDARPTTTTMLQCMTPESKV	s	s	s		0.428		5lhyT00	0.3179	OB fold (Dihydrolipoamide Acetyltransferase, E2P)		d1lnla2	0.2915	C-terminal domain of mollusc hemocyanin		1je3A	0.2962	SOLUTION STRUCTURE OF EC005 FROM ESCHERICHIA COLI
s	Blugr2_5587	115	HPTSQDETIISKRALGAKLHRLPFVVAASKQQYICGNARLDYHKVIHYALSQCPGLRMSVHTYESDLPLQRFVIGLHGRLGTYRVKVRRSLTHCSVGKVYRRKGSRDIDCDIAVK	s	s	s		0.366		2qg7E01	0.4851	Phosphorylase Kinase; domain 1		d1ugic_	0.5044	Uracil-DNA glycosylase inhibitor protein		5kphA	0.5456	SOLUTION NMR STRUCTURE OF DENOVO BETA SHEET DESIGN PROTEIN- NORTHEASTSTRUCTURAL GENOMICS CONSORTIUM (NESG) TARGET OR485
s	Blugr2_5723	116	SPYSTLSHTEGGKGGKGGKGDDDGDDDGPQTCNDALQTLPKCALQCVVQPPIDAGCKSAADFACTCEHDTNKAITKQETPCVLDHCSLQDSIGALKAGRLICDLCNVPANDTDSYN	s	s	s	CFEM domain(Pfam)	0.666		2jw2A00	0.4975	Helix Hairpins		d2lfba_	0.4718	Homeodomain-like		2jw2A	0.4975	VALIDATION OF INTER-HELICAL ORIENTATION OF THE STERIL-ALPHA-MOTIF OF HUMAN DELETED IN LIVER CANCER 2 BY RESIDUALDIPOLAR COUPLINGS
s	Blugr2_3337	123	LYICPNGAHIDFAVNEQHIQNVRNLLLSNDNFITNQNRFLYKGDLMQNGNVRYQVSVQAEIYNTLTLQCSIIISNLWACLVTSSSDGPLEVSGVQMLQDNALVTSKWSLYGSFIERSSSARFG	s	s	s		0.239		2xniA01	0.4345	Thrombin, subunit H		d1gyga2	0.4041	Lipase/lipooxygenase domain (PLAT/LH2 domain)		6xh1A	0.4026	CO-CRYSTAL STRUCTURE OF HIV-1 TAR RNA IN COMPLEX WITH LAB-EVOLVED RRMTBP6.7 MUTANT
s	Blugr2_5257	123	STSTVSRITVRPSMQIPFVYNSPIVRRPFQVTRCYSASAALTEEEIQGRIVDLLKNFDKVTQLEKLSPTAHFYNDLGLDSLDTVEVVMAIEEEFSIEIPDKDADGIHSVDHAVKYILAQPDAH	s	s	s	ACP-like(SUPERFAMILY);Phosphopantetheine attachment site(Pfam);ACP-like superfamily(Gene3D)	0.574		1x3oA00	0.7015	Non-ribosomal Peptide Synthetase Peptidyl Carrier Protein; Chain A		d1x3oa_	0.7015	ACP-like		6yj4U	0.7855	STRUCTURE OF YARROWIA LIPOLYTICA COMPLEX I AT 2.7 A
s	Blugr2_1174	124	APLTTRQEPVVPLTTRHEPVVPLITRHELVDPNTQTMAEKRAADALTGLLGGAGGGDPLSALSGIAGGAGGAKGAGETAEAADADEAGAGAAAGAGNPLSALTGGAGGGDLLANLPIRRGTVQF	s	s	s		0.183		3lelD00	0.3239	Histone, subunit A,Histone		d1kx4d_	0.331	Histone-fold		3rejD	0.3313	2.55 ANGSTROM CRYSTAL STRUCTURE OF THE NUCLEOSOME CORE PARTICLEASSEMBLED WITH A 146 BP ALPHA-SATELLITE DNA (NCP146B)
s	Blugr2_3050	124	YVLQQRTLRDIRAIIRPDLAQAHSDYGLPIFWGRKDAGHGRSAWEARGVVDAILDDIINDGTHDGETDGQRDSKSSRIKKITPGQRWKEIDTSDQKTARYSSHSSLSRAERRKLIKSQILAAGE	s	s	s		0.204		6g2zA02	0.3173	Helicase, Ruva Protein; domain 3		d1zx3a1	0.3095	Ribbon-helix-helix		4nknB	0.3103	THE CRYSTAL STRUCTURE OF THE N-TERMINAL DOMAIN OF COMMD9
s	Blugr2_5920	126	VVPQCLLERHSSTATPRQSLRHGESSTHSSTSQNKKRNCSRSITSASPPHNLGLCLGLDASRDYEGVGGWELSQAQNERADRDLPWMQAMPSLELPGDYARRHHRNSKIDSTDSEHRVSTPSKQRF	s	s	s		0.162		1ht9B00	0.2859	Recoverin; domain 1		d1w8xm_	0.2979	Viruses and virus-receptor complexes		6zefD	0.2986	STRUCTURE OF PP1(7-300) BOUND TO PHACTR1 (516-580) AT PH 5.25
s	Blugr2_2824	127	AFLTSTRVLTPTTPSSLRILFIWHLFDFFTHTILESSFLYVCFFTSLSFEPDVHDASLVNYFRGDPERLYGAAYGSSWANRLWMVYAQADRRWSGADSSIVSLELLNVIVGGLWHCTFAMASPGVIQ	s	s	s		0.79		2dq2B01	0.5579	Helix Hairpins,Serine-tRNA synthetase		d1l8da_	0.5415	Rad50 coiled-coil Zn hook		1l8dA	0.5415	RAD50 COILED-COIL ZN HOOK
s	Blugr2_959	128	AFLVTDLISQELPEIRSCRVGLMNLFIQHTSCALSLNENWDEDVRTDMTNALDRLAPEDKAGNLYRHSDEGADDMPAHIKSALIGASITVPIRDGKLALGTWQGIWYLEFRAARHQRKLVATIQGELM	s	s	s	Uncharacterised protein family UPF0047(Pfam);YjbQ-like superfamily(Gene3D);YjbQ-like(SUPERFAMILY)	0.876		2cu5C00	0.8304	Jelly Rolls		d1vmfc1	0.8316	YjbQ-like		2cu5C	0.8304	CRYSTAL STRUCTURE OF THE CONSERVED HYPOTHETICAL PROTEIN TT1486 FROMTHERMUS THERMOPHILUS HB8
s	Blugr2_3876	130	ADVNIDYMCSTKVTFDGWKIQSKLSQMNGYYHTTLLQCKHRGPCIRKNLLKLVWQIRKFKREPNAQVPDGTLELSLPLKTVEEGRNRTPRKNRITYQIVARCSGSIPCQEIHVTEKAPGKKSPEIICSKM	s	s	s		0.25		4h63Q04	0.4682	Aspartate Aminotransferase, domain 1		d2z15b2	0.4358	BTG domain-like		5cw7F	0.4569	CRYSTAL STRUCTURE OF THE PAAA2-PARE2 ANTITOXIN-TOXIN COMPLEX
s	Blugr2_5531	130	YVLVPVWKRYRDRYNSYLPLSAISSQTNSLRQRTQEAFIENFVPTTWRSRLHGRYQASTDEGSDFDEDDGEELYEVESNRREEISLVAQSGRIENRRRLSRDLEEGFKDDSDSDSGNYNYLRQQTRVGIR	s	s	s		0.201		3s84A01	0.3902	Single alpha-helices involved in coiled-coils or other helix-helix interfaces		d4cr2u2	0.3574	Proteasome regulatory subunits coiled coil regions		4li0D	0.39	CRYSTAL STRUCTURE OF GDP-BOUND RAB8:GRAB
s	Blugr2_4999	131	VKLPWSLKLRDDGGGYYEQPDTPSPTGGYGYPSDGYPSPTGGYGSPEGGYPSPTGGYGSPDDGYPAPTGGYGSPDDGYPAPTGGYGSPDYPSPTGGYGSPSYPAPTSPGEYPSPTGGYMYGASANKRSLRI	s	s	s		0.167		4uleF01	0.2916	Structural Genomics Hypothetical 15.5 Kd Protein In mrcA-pckA Intergenic Region; Chain A		d3u5ge_	0.2761	Ribosome and ribosomal fragments		4kzyE	0.2918	RABBIT 40S RIBOSOMAL SUBUNIT IN COMPLEX WITH EIF1 AND EIF1A.
s	Blugr2_943	131	APLNINLGAYSPALVVGDGEISFGGAEGEASAEGIFNTLQGSGTTGVAAGEAKGSAKGDGLDDTVKKAGGEKATKKVKAAAEKRAEKRDMAGFTAALNYADAALNKGPIIDLGTGGGGSGVGITVKPGVVA	s	s	s		0.294		1hk4A06	0.3143	Serum Albumin; Chain A, Domain 1		d2f66f_	0.3337	Endosomal sorting complex assembly domain		3fxdB	0.358	CRYSTAL STRUCTURE OF INTERACTING DOMAINS OF ICMR AND ICMQ
s	Blugr2_3424	133	APDTPRAPDAPGAPGAPGPPGAPDTSITKTRTSTATRTRTITVSMVSSVIATVSMNRTAPVNTGAFPAWTTPSATNTNIAQNTNPAGGFARNSGTGSSPQTTQKLIPEGNAANVRGNEGLVGIAGILAILALW	s	s	s		0.137		3ifqD00	0.2379	TCF3-CBD (Catenin binding domain)		d1ydua1	0.2583	At5g01610-like		6q41B	0.3497	ATOMIC RESOLUTION CRYSTAL STRUCTURE OF A BAA COLLAGEN HETEROTRIMER
s	Blugr2_5553	137	RVNILIARTEANGPKRPPLRWSPSLARAAHTWAAHLAATDHLQHSSGSGQGENLYCSLGQSDVSFSDAVASWASEKPLYHGEHIPDGDFEAYGHYTQIIWPSTREVGMGMARSASGWTYIVARYSPPGNYLSQTPWQ	s	s	s	Cysteine-rich secretory protein family(Pfam);CAP(Gene3D);PR-1-like(SUPERFAMILY)	0.888		5vhgA00	0.8102	Pathogenesis-related Protein p14a		d5vhga_	0.8102	PR-1-like		5vhgA	0.8102	CRYSTAL STRUCTURE OF PENTAD MUTANT GAPR-1
s	Blugr2_1757	139	IISDTPSPIVVVLSGSMEPAFQRGDLLFLWNRNIFEETKVGEIVVYSVKGKEIPIVHRLVRKFGTGPDAKILTKGDNNAADDTELYARGQDFIERKDIMGSAVAYMPFVGYVTILLSEHPWLKTAMVGIMGLMVILQRE	s	s	s	LexA/Signal peptidase(SUPERFAMILY);Peptidase S24-like(Pfam);Umud Fragment, subunit A(Gene3D)	0.767		3omcB02	0.4445	SH3 type barrels.		d4a19f_	0.4948	Ribosome and ribosomal fragments		2hqxA	0.444	CRYSTAL STRUCTURE OF HUMAN P100 TUDOR DOMAIN CONSERVEDREGION
s	Blugr2_2780	139	YWSHDNGASCFGNIYRPHHLQGTIREAMYDYNGNFRPIQDHSFRELKYTPRSDGVWYLLPLGTVYNGVHDTSDPTKNAIAVDSNYNLQMVLLVRQLAPTSGFLYKAHVTSCVKIGGDASDFQDVGYDEDDYNDDDEDED	s	s	s		0.263		3cykA00	0.3883	Immunoglobulin-like		d5llvd_	0.3911	Transthyretin (synonym: prealbumin)		5kipC	0.397	ASYMMETRIC UNIT FOR THE COAT PROTEINS OF PHAGE QBETA
s	Blugr2_5578	139	QVKPINCAGYLYHDERIAKVYVKAKNAMENWESAENQKTAHKHPFESYWHRIHGTRAEKEKYTSRAVIVPLHGKLHFGSEAYIVMDKATGGWVAKNFVIFGQDKRFHDCYAVYVTKEGKEIDGMARMLSFLENQEHAKL	s	s	s		0.409		6aqrA01	0.4836	Herpes Virus-1,Zinc/RING finger domain		d4mmja_	0.4254	RelE-like		5cukA	0.4667	CRYSTAL STRUCTURE OF THE PSCP SS DOMAIN
s	Blugr2_5569	140	HEAHTLRPTGRKSTPLTPENMDEFSYHLLQCDDKYYSKEKVEDAYKLACNQKLLSYQDVETNNNLISVHENSFAQEYNFPKNSEMVRFHNPKGHLLSAIFTPQSTYIVFKFFSGHNKHCDYLGFVYLNSDNRYEICDEFP	s	s	s		0.45		3wr2F00	0.5013	Nuclear Transport Factor 2; Chain: A,		d3wr2f_	0.5013	Microbial ribonucleases		6fmbA	0.5025	CRYSTAL STRUCTURE OF THE BEC1054 RNASE-LIKE EFFECTOR FROM THE FUNGALPATHOGEN BLUMERIA GRAMINIS
s	Blugr2_5405	142	TLYFIRTSRRRRALARQQILPMHENSHSMNSYHAGRQQRSKYNSEKHFSMYSEKSLPGNSFDSSSESIPEIRITFPDEQDEAGRRKSGRVVVVRVGETGIGLEPLKPEDQLPAYEENSGGRFHCVDMDRIGGLKEKSDWYQK	s	s	s		0.223		4ldtA01	0.2926	Phosphorylase Kinase; domain 1,Peptidase C65 Otubain		d5nl9a1	0.2876	Winged helix DNA-binding domain		6pzkB	0.3114	CRYO-EM STRUCTURE OF THE RESPIRATORY SYNCYTIAL VIRUS POLYMERASE (L)PROTEIN BOUND BY THE TETRAMERIC PHOSPHOPROTEIN (P)
s	Blugr2_1310	143	LPRRSLDNDAIDTAIILPLPDITPMPNEPDQNLPQEGYSLLIGVDKDSDSIDIRRLQGVERRFLYRCSKCQMVIGYEIVQGRDVDMIDDNDNDGSNMGTQPIYYGKILYILPGGLMTTEVMVGTTKITVAQVQIGPTVAAALE	s	s	s		0.654		3eqtA00	0.4267	Metal Binding Protein, Guanine Nucleotide Exchange Factor; Chain A,RIG-I-like receptor		d2qfdc_	0.4239	RIG-I C-terminal-like		3eqtA	0.4267	CRYSTAL STRUCTURE OF HUMAN LGP2 C-TERMINAL DOMAIN IN COMPLEXWITH DSRNA
s	Blugr2_4055	147	SSSGAPRSFSVLDFTTFAPAAGNPVPASIHFKLNDDRANSSTIICSASGNVIGSLQTCRDRNVTFLYEDDYLDINETYLDLLSNETRQVSGGVDIIGYCYPSQPPQPNGYGTECLTYTGQVSGVFSEDPSEEGIHRKRRDGTDGEKR	s	s	s		0.792		3v0rA01	0.6906	AOC barrel-like		d1swfa_	0.4771	Avidin/streptavidin		5xmzA	0.7141	VERTICILLIUM EFFECTOR PEVD1
s	Blugr2_5140	148	ESSPLDQVSTAHVDEHILHGEATAAKLENSTLKAELGRSAWMLLHTMMAKFPDKPTPEDSEALTSYIHLFARLYPCGDCARHFQQILKQYPPQVASRSTAAVWACHVHNQVNKRLKKELFECSKIGDFYDCGCADSSPSAKNQSQEEH	s	s	s	Erv1 / Alr family(Pfam);FAD-dependent thiol oxidase(SUPERFAMILY);ERV/ALR sulfhydryl oxidase domain(Gene3D)	0.776		1jraC00	0.796	Four Helix Bundle (Hemerythrin (Met), subunit A)		d1jrac_	0.796	FAD-dependent thiol oxidase		1jraC	0.796	CRYSTAL STRUCTURE OF ERV2P
s	Blugr2_7028	150	FPADQQSRSNNAASIAVPNLPTIPTVPEVPPTRTNNAPRSIFDPSTLVAPLGHDKAPKAPDTPEVPDKKKKEPINVPSFPNFPTVPDVPSMPNQASSKRPGGGHTISIPDIPEIPDIPEVPKVPKFPSTPAKPSTPSSSSPSTPSSTPSD	s	s	s		0.167		1ztmC04	0.3068	Helix Hairpins		d1kn7a_	0.2599	Inactivation gate of potassium and sodium channels		6q41A	0.3071	ATOMIC RESOLUTION CRYSTAL STRUCTURE OF A BAA COLLAGEN HETEROTRIMER
s	Blugr2_4214	151	NPSIQSVTNTNIYADSFSPVLREVSSTSTPLAGFTDIKCESCTVRPEMADANCAMVFQPDTIVHASMWKPRGSLICPRRASPLNSQHTKSKPSFVEKQNNHSKPTQRRTPDLSTDKVKLSPDINLQPPDREARVESILALGVAMGFLLCLA	s	s	s		0.139		3cxhS00	0.3196	Single alpha-helices involved in coiled-coils or other helix-helix interfaces		d3cxhs_	0.3196	Ubiquinone-binding protein QP-C of cytochrome bc1 complex (Ubiquinol-cytochrome c reductase)		3cxhS	0.3196	STRUCTURE OF YEAST COMPLEX III WITH ISOFORM-2 CYTOCHROME C BOUND ANDDEFINITION OF A MINIMAL CORE INTERFACE FOR ELECTRON TRANSFER.
s	Blugr2_650	152	TTFSIGPSDTTATICGAQPVLDACIASTSAIANACLTTDYNCLCQKYTDVLTCFNVCPNDARRSATLSSQSAYCSNAYVYSSSTSSAISRPVSATTTSLSTTTAVSHTTEPIAEKTTSATTTAAPTSTSGSSAQKVVLNGVFLLGAGAIALL	s	s	s		0.377		2crbA00	0.4599	Methane Monooxygenase Hydroxylase; Chain G, domain 1,Phosphotransferase system		d4zeya1	0.4453	MIT domain-like		2v6yB	0.4761	STRUCTURE OF THE MIT DOMAIN FROM A S. SOLFATARICUS VPS4-LIKE ATPASE
s	Blugr2_714	152	KSLQKRTLLYNCDGVHFNRDQIMQADPERCVSPINNSGHEAYRKESKQVKDYSNSGAREQTIVRPLYRSTKIDYGDYNDRKYSVTFSWIPDTHFCRIIDVYFYDEFNQRVKCYIRKEAASFRMPDPRISSSHFRAKTDFSGAPPIRGFGLID	s	s	s		0.469		5gy6A00	0.4818	Nuclear Transport Factor 2; Chain: A,		d5gy6a_	0.4818	Microbial ribonucleases		5gy6A	0.4818	RIBONUCLEASE FROM HERICIUM ERINACEUS (RNASE HE1)
s	Blugr2_3128	157	LPSDKHLKRALDGHNVEYTMPRMSVQSNPEKEFRILRRDDKENSESMNDLVRTYSITPTGEHTDSLHKTSKPSNRLTRVMSEGLPGKHVKRGLHKHFIDRPHLGHGPPHLHHRVMSRLGRLLPHHGAFHPHHWVHRPPHHHHHPHHHHVNLRHPGRP	s	s	s		0.102		6hbla00	0.2447	Jelly Rolls		d4o4ua1	0.2384	Handle domain of Transferrin binding protein TbpB-like		2n0aG	0.2818	ATOMIC-RESOLUTION STRUCTURE OF ALPHA-SYNUCLEIN FIBRILS
s	Blugr2_826	162	YPSSEGIRDLPLCAKQCAAQIHAAMSGCPLANKNCACKFLDSYTFCAISHCQGLDLAPAVRAPLQAFIPEVVLANDDLEIICVNGKTRTEKHPTSKTPSLVGHGMVMTLGKNGGLDAVVEELDESSNLGEDIHVNIADSNNETAKDDVLILKNKIVGPGNSG	s	s	s	CFEM domain(Pfam)	0.461		2o5hB00	0.3809	NMB0513-like		d1pp8u_	0.4151	Winged helix DNA-binding domain		1pp8U	0.4151	CRYSTAL STRUCTURE OF THE T. VAGINALIS IBP39 INITIATORBINDING DOMAIN (IBD) BOUND TO THE ALPHA-SCS INR ELEMENT
s	Blugr2_242	162	DITMIGLQNAGKTSLLRILAGGEFTLESVPTVGFNMKRVTKGHVTLKCWDLGGQPRFRTMWERYCRGVNAIVFIIDCADSEAMPVAKEELHALVERPSLKGIPLLVLGNKSDLEDKLSVDELIEILDLMSISDREVSCYGISAKEETNLDAVLQWLVARAGK	s	s	s	P-loop containing nucleoside triphosphate hydrolases(SUPERFAMILY);P-loop containing nucleoside triphosphate hydrolase(Gene3D);ADP-ribosylation factor family(Pfam)	0.869		1zd9A00	0.9541	Rossmann fold		d1zd9a1	0.9569	P-loop containing nucleoside triphosphate hydrolases		1zd9A	0.9541	STRUCTURE OF HUMAN ADP-RIBOSYLATION FACTOR-LIKE 10B
s	Blugr2_1077	162	EEGQLCVCSSLCYLSLRLSSTLSSSLAQAALCTVLLFYFVTSKIIDILPLMNSHSAQYLPMEFGHIFYVTFYPQKIKMVAMEAACAGKSLKKTCTLSQARPRHWDHTRCAYSSISYFFVTLEANLIKSFFSVSGAGYAPENYRMTSPLWSRVGDEEDFDPTA	s	s	s		0.274		4n6bD01	0.3917	serine acetyltransferase, domain 1,serine acetyltransferase		d2g77a2	0.386	Ypt/Rab-GAP domain of gyp1p		1o9kD	0.3784	CRYSTAL STRUCTURE OF THE RETINOBLASTOMA TUMOUR SUPPRESSORPROTEIN BOUND TO E2F PEPTIDE
s	Blugr2_6899	162	SKSEVEIQIDHAVECERRTQKGDKVYVHYRGSLKDGGKEFDNSYDRGKPLDFVVGEGHVIKGWDQNLMGMCIGDKRTLTIPPEFGYGNSKVGPIPASSTLVFITELVGIQGVDAPEVKASSSAPNIVDKVAESVKTAASEAKKVAEAILVDAVDGDQEHMEL	s	s	s	G3DSA:3.10.50.40(Gene3D);FKBP-like(SUPERFAMILY);FKBP-type peptidyl-prolyl cis-trans isomerase(Pfam)	0.681		5j6eB00	0.75	Chitinase A; domain 3		d5hwca1	0.7477	FKBP-like		6tz8F	0.7508	CRYSTAL STRUCTURE OF CRYPTOCOCCUS NEOFORMANS CALCEINEURIN A-CALCINEURIN B- AND FKBP12 WITH FK-506
[truncated: 153 more rows]

## Sheet: B. cinerea
				Cluster assignments				AlphaFold		CATH				SCOP				CHAIN
Cluster	Protein ID	Length	Sequences	BLAST	HHBlits	HHsearch	Domains	pTM		Match	TM-score	Description		Match	TM-score	Description		Match	TM-score	Description
[truncated: 1,266 more rows]

## Sheet: C. fulvum
				Cluster assignments				AlphaFold		CATH				SCOP				CHAIN
[truncated: 1,236 more rows]

## Sheet: C. orchidophilum
				Cluster assignments				AlphaFold		CATH				SCOP				CHAIN
[truncated: 1,686 more rows]

[truncated: 17 more sheets: C. cinerea, F. oxysporum, L. maculans, M. oryzae, M. lini, P. infestans, P. anserina, P. glucosiphilum, P. graminis, P. tritici-repentis, R. solani, R. toruloides, S. flavida, T. bisporula, U. maydis, V. dahliae, Z. tritici]
