# Supplementary material for: Prediction of effector protein structures from fungal phytopathogens enables evolutionary analyses
Source: Nat Microbiol. 2023 Jan 5;8(1):174–87. doi: 10.1038/s41564-022-01287-6 (PMC9816061; doi:10.1038/s41564-022-01287-6)
Supplement: Supplementary file 3 — Supplementary Tables 1–9. [file 41564_2022_1287_MOESM3_ESM.zip › Supplementary_Table_7._Whole_proteome_clustering.xlsx]

## Sheet: P. graminis
*The clustering for the whole proteome of this species was performed in the same way we used for the secretome.
*The only difference was that the sequence-based similarity searches were skipped for the non-secreted proteins to examine how structure-based clustering brings non-secreted proteins into the cluster of the secreted proteins
		Secreted proteins only		Whole proteome*
		Whole species	P. graminis only
Protein ID	Class	Cluster	Cluster	Cluster
Pgt_Ug99_A1_11252	Secreted	375	91	1
Pgt_Ug99_A1_17612	Secreted	375	91	1
Pgt_Ug99_A1_5198	Secreted	375	91	1
Pgt_Ug99_A1_5203	Secreted	375	91	1
Pgt_Ug99_A1_1023	Non-secreted	-	-	1
Pgt_Ug99_A1_10324	Non-secreted	-	-	1
Pgt_Ug99_A1_10349	Non-secreted	-	-	1
Pgt_Ug99_A1_10354	Non-secreted	-	-	1
Pgt_Ug99_A1_10355	Non-secreted	-	-	1
Pgt_Ug99_A1_1046	Non-secreted	-	-	1
Pgt_Ug99_A1_10512	Non-secreted	-	-	1
Pgt_Ug99_A1_10519	Non-secreted	-	-	1
Pgt_Ug99_A1_10524	Non-secreted	-	-	1
Pgt_Ug99_A1_10528	Non-secreted	-	-	1
Pgt_Ug99_A1_10553	Non-secreted	-	-	1
Pgt_Ug99_A1_10561	Non-secreted	-	-	1
Pgt_Ug99_A1_10573	Non-secreted	-	-	1
Pgt_Ug99_A1_10607	Non-secreted	-	-	1
Pgt_Ug99_A1_10608	Non-secreted	-	-	1
Pgt_Ug99_A1_10609	Non-secreted	-	-	1
Pgt_Ug99_A1_10610	Non-secreted	-	-	1
Pgt_Ug99_A1_10611	Non-secreted	-	-	1
Pgt_Ug99_A1_10616	Non-secreted	-	-	1
Pgt_Ug99_A1_10617	Non-secreted	-	-	1
Pgt_Ug99_A1_10678	Non-secreted	-	-	1
Pgt_Ug99_A1_10706	Non-secreted	-	-	1
Pgt_Ug99_A1_10742	Non-secreted	-	-	1
Pgt_Ug99_A1_11088	Non-secreted	-	-	1
Pgt_Ug99_A1_11285	Non-secreted	-	-	1
Pgt_Ug99_A1_11337	Non-secreted	-	-	1
Pgt_Ug99_A1_1162	Non-secreted	-	-	1
Pgt_Ug99_A1_11701	Non-secreted	-	-	1
Pgt_Ug99_A1_11800	Non-secreted	-	-	1
Pgt_Ug99_A1_12286	Non-secreted	-	-	1
Pgt_Ug99_A1_13026	Non-secreted	-	-	1
Pgt_Ug99_A1_13027	Non-secreted	-	-	1
Pgt_Ug99_A1_13028	Non-secreted	-	-	1
Pgt_Ug99_A1_13035	Non-secreted	-	-	1
Pgt_Ug99_A1_13068	Non-secreted	-	-	1
Pgt_Ug99_A1_13338	Non-secreted	-	-	1
Pgt_Ug99_A1_13339	Non-secreted	-	-	1
Pgt_Ug99_A1_13340	Non-secreted	-	-	1
Pgt_Ug99_A1_13557	Non-secreted	-	-	1
Pgt_Ug99_A1_13558	Non-secreted	-	-	1
Pgt_Ug99_A1_14288	Non-secreted	-	-	1
Pgt_Ug99_A1_14340	Non-secreted	-	-	1
Pgt_Ug99_A1_14357	Non-secreted	-	-	1
Pgt_Ug99_A1_14830	Non-secreted	-	-	1
Pgt_Ug99_A1_14885	Non-secreted	-	-	1
Pgt_Ug99_A1_14946	Non-secreted	-	-	1
Pgt_Ug99_A1_150	Non-secreted	-	-	1
Pgt_Ug99_A1_15187	Non-secreted	-	-	1
Pgt_Ug99_A1_1542	Non-secreted	-	-	1
Pgt_Ug99_A1_15610	Non-secreted	-	-	1
Pgt_Ug99_A1_15611	Non-secreted	-	-	1
Pgt_Ug99_A1_15616	Non-secreted	-	-	1
Pgt_Ug99_A1_15708	Non-secreted	-	-	1
Pgt_Ug99_A1_15729	Non-secreted	-	-	1
Pgt_Ug99_A1_15835	Non-secreted	-	-	1
Pgt_Ug99_A1_16104	Non-secreted	-	-	1
Pgt_Ug99_A1_16175	Non-secreted	-	-	1
Pgt_Ug99_A1_16253	Non-secreted	-	-	1
Pgt_Ug99_A1_16254	Non-secreted	-	-	1
Pgt_Ug99_A1_16255	Non-secreted	-	-	1
Pgt_Ug99_A1_1655	Non-secreted	-	-	1
Pgt_Ug99_A1_1656	Non-secreted	-	-	1
Pgt_Ug99_A1_16774	Non-secreted	-	-	1
Pgt_Ug99_A1_1713	Non-secreted	-	-	1
Pgt_Ug99_A1_17233	Non-secreted	-	-	1
Pgt_Ug99_A1_17234	Non-secreted	-	-	1
Pgt_Ug99_A1_17240	Non-secreted	-	-	1
Pgt_Ug99_A1_17402	Non-secreted	-	-	1
Pgt_Ug99_A1_17466	Non-secreted	-	-	1
Pgt_Ug99_A1_17511	Non-secreted	-	-	1
Pgt_Ug99_A1_17513	Non-secreted	-	-	1
Pgt_Ug99_A1_17611	Non-secreted	-	-	1
Pgt_Ug99_A1_17636	Non-secreted	-	-	1
Pgt_Ug99_A1_17637	Non-secreted	-	-	1
Pgt_Ug99_A1_17639	Non-secreted	-	-	1
Pgt_Ug99_A1_17640	Non-secreted	-	-	1
Pgt_Ug99_A1_17642	Non-secreted	-	-	1
Pgt_Ug99_A1_17657	Non-secreted	-	-	1
Pgt_Ug99_A1_17661	Non-secreted	-	-	1
Pgt_Ug99_A1_17662	Non-secreted	-	-	1
Pgt_Ug99_A1_17786	Non-secreted	-	-	1
Pgt_Ug99_A1_17928	Non-secreted	-	-	1
Pgt_Ug99_A1_18008	Non-secreted	-	-	1
Pgt_Ug99_A1_18412	Non-secreted	-	-	1
Pgt_Ug99_A1_18912	Non-secreted	-	-	1
Pgt_Ug99_A1_18920	Non-secreted	-	-	1
Pgt_Ug99_A1_18922	Non-secreted	-	-	1
Pgt_Ug99_A1_18927	Non-secreted	-	-	1
Pgt_Ug99_A1_18933	Non-secreted	-	-	1
Pgt_Ug99_A1_18936	Non-secreted	-	-	1
Pgt_Ug99_A1_2143	Non-secreted	-	-	1
Pgt_Ug99_A1_2682	Non-secreted	-	-	1
Pgt_Ug99_A1_2965	Non-secreted	-	-	1
Pgt_Ug99_A1_3189	Non-secreted	-	-	1
Pgt_Ug99_A1_3422	Non-secreted	-	-	1
Pgt_Ug99_A1_3436	Non-secreted	-	-	1
Pgt_Ug99_A1_3437	Non-secreted	-	-	1
Pgt_Ug99_A1_3960	Non-secreted	-	-	1
Pgt_Ug99_A1_3963	Non-secreted	-	-	1
Pgt_Ug99_A1_3964	Non-secreted	-	-	1
Pgt_Ug99_A1_4306	Non-secreted	-	-	1
Pgt_Ug99_A1_4484	Non-secreted	-	-	1
Pgt_Ug99_A1_4485	Non-secreted	-	-	1
Pgt_Ug99_A1_4492	Non-secreted	-	-	1
Pgt_Ug99_A1_4579	Non-secreted	-	-	1
Pgt_Ug99_A1_4580	Non-secreted	-	-	1
Pgt_Ug99_A1_4581	Non-secreted	-	-	1
Pgt_Ug99_A1_462	Non-secreted	-	-	1
Pgt_Ug99_A1_463	Non-secreted	-	-	1
Pgt_Ug99_A1_4733	Non-secreted	-	-	1
Pgt_Ug99_A1_5194	Non-secreted	-	-	1
Pgt_Ug99_A1_5195	Non-secreted	-	-	1
Pgt_Ug99_A1_5196	Non-secreted	-	-	1
Pgt_Ug99_A1_5197	Non-secreted	-	-	1
Pgt_Ug99_A1_5199	Non-secreted	-	-	1
Pgt_Ug99_A1_520	Non-secreted	-	-	1
Pgt_Ug99_A1_5200	Non-secreted	-	-	1
Pgt_Ug99_A1_5201	Non-secreted	-	-	1
Pgt_Ug99_A1_521	Non-secreted	-	-	1
Pgt_Ug99_A1_5225	Non-secreted	-	-	1
Pgt_Ug99_A1_5237	Non-secreted	-	-	1
Pgt_Ug99_A1_5734	Non-secreted	-	-	1
Pgt_Ug99_A1_595	Non-secreted	-	-	1
Pgt_Ug99_A1_6155	Non-secreted	-	-	1
Pgt_Ug99_A1_6222	Non-secreted	-	-	1
Pgt_Ug99_A1_6223	Non-secreted	-	-	1
Pgt_Ug99_A1_6601	Non-secreted	-	-	1
Pgt_Ug99_A1_6710	Non-secreted	-	-	1
Pgt_Ug99_A1_6711	Non-secreted	-	-	1
Pgt_Ug99_A1_6713	Non-secreted	-	-	1
Pgt_Ug99_A1_6714	Non-secreted	-	-	1
Pgt_Ug99_A1_6715	Non-secreted	-	-	1
Pgt_Ug99_A1_6716	Non-secreted	-	-	1
Pgt_Ug99_A1_6717	Non-secreted	-	-	1
Pgt_Ug99_A1_6718	Non-secreted	-	-	1
Pgt_Ug99_A1_6721	Non-secreted	-	-	1
Pgt_Ug99_A1_6722	Non-secreted	-	-	1
Pgt_Ug99_A1_6727	Non-secreted	-	-	1
Pgt_Ug99_A1_7106	Non-secreted	-	-	1
Pgt_Ug99_A1_7107	Non-secreted	-	-	1
Pgt_Ug99_A1_7142	Non-secreted	-	-	1
Pgt_Ug99_A1_7329	Non-secreted	-	-	1
Pgt_Ug99_A1_7349	Non-secreted	-	-	1
Pgt_Ug99_A1_7430	Non-secreted	-	-	1
Pgt_Ug99_A1_7570	Non-secreted	-	-	1
Pgt_Ug99_A1_7571	Non-secreted	-	-	1
Pgt_Ug99_A1_7572	Non-secreted	-	-	1
Pgt_Ug99_A1_7573	Non-secreted	-	-	1
Pgt_Ug99_A1_7581	Non-secreted	-	-	1
Pgt_Ug99_A1_7582	Non-secreted	-	-	1
Pgt_Ug99_A1_7583	Non-secreted	-	-	1
Pgt_Ug99_A1_7584	Non-secreted	-	-	1
Pgt_Ug99_A1_7593	Non-secreted	-	-	1
Pgt_Ug99_A1_7638	Non-secreted	-	-	1
Pgt_Ug99_A1_7658	Non-secreted	-	-	1
Pgt_Ug99_A1_7659	Non-secreted	-	-	1
Pgt_Ug99_A1_7660	Non-secreted	-	-	1
Pgt_Ug99_A1_7662	Non-secreted	-	-	1
Pgt_Ug99_A1_7663	Non-secreted	-	-	1
Pgt_Ug99_A1_7669	Non-secreted	-	-	1
Pgt_Ug99_A1_7672	Non-secreted	-	-	1
Pgt_Ug99_A1_8260	Non-secreted	-	-	1
Pgt_Ug99_A1_8401	Non-secreted	-	-	1
Pgt_Ug99_A1_8689	Non-secreted	-	-	1
Pgt_Ug99_A1_9073	Non-secreted	-	-	1
Pgt_Ug99_A1_912	Non-secreted	-	-	1
Pgt_Ug99_A1_913	Non-secreted	-	-	1
Pgt_Ug99_A1_915	Non-secreted	-	-	1
Pgt_Ug99_A1_9239	Non-secreted	-	-	1
Pgt_Ug99_A1_9754	Non-secreted	-	-	1
Pgt_Ug99_A1_9904	Non-secreted	-	-	1
Pgt_Ug99_A1_10593	Secreted	71	49	2
Pgt_Ug99_A1_13021	Secreted	71	49	2
Pgt_Ug99_A1_17431	Secreted	71	49	2
Pgt_Ug99_A1_6569	Secreted	71	49	2
Pgt_Ug99_A1_8490	Secreted	71	49	2
Pgt_Ug99_A1_9759	Secreted	71	49	2
Pgt_Ug99_A1_1002	Non-secreted	-	-	2
Pgt_Ug99_A1_10097	Non-secreted	-	-	2
Pgt_Ug99_A1_10109	Non-secreted	-	-	2
Pgt_Ug99_A1_1011	Non-secreted	-	-	2
Pgt_Ug99_A1_10177	Non-secreted	-	-	2
Pgt_Ug99_A1_10444	Non-secreted	-	-	2
Pgt_Ug99_A1_10473	Non-secreted	-	-	2
Pgt_Ug99_A1_10569	Non-secreted	-	-	2
Pgt_Ug99_A1_10626	Non-secreted	-	-	2
Pgt_Ug99_A1_1073	Non-secreted	-	-	2
Pgt_Ug99_A1_10731	Non-secreted	-	-	2
Pgt_Ug99_A1_10757	Non-secreted	-	-	2
Pgt_Ug99_A1_10850	Non-secreted	-	-	2
Pgt_Ug99_A1_10901	Non-secreted	-	-	2
Pgt_Ug99_A1_11347	Non-secreted	-	-	2
Pgt_Ug99_A1_11356	Non-secreted	-	-	2
Pgt_Ug99_A1_11400	Non-secreted	-	-	2
Pgt_Ug99_A1_11460	Non-secreted	-	-	2
Pgt_Ug99_A1_11474	Non-secreted	-	-	2
Pgt_Ug99_A1_11498	Non-secreted	-	-	2
Pgt_Ug99_A1_11617	Non-secreted	-	-	2
Pgt_Ug99_A1_11895	Non-secreted	-	-	2
Pgt_Ug99_A1_11963	Non-secreted	-	-	2
Pgt_Ug99_A1_12091	Non-secreted	-	-	2
Pgt_Ug99_A1_12169	Non-secreted	-	-	2
Pgt_Ug99_A1_12237	Non-secreted	-	-	2
Pgt_Ug99_A1_12247	Non-secreted	-	-	2
Pgt_Ug99_A1_1249	Non-secreted	-	-	2
Pgt_Ug99_A1_12970	Non-secreted	-	-	2
Pgt_Ug99_A1_13256	Non-secreted	-	-	2
Pgt_Ug99_A1_13626	Non-secreted	-	-	2
Pgt_Ug99_A1_13641	Non-secreted	-	-	2
Pgt_Ug99_A1_13759	Non-secreted	-	-	2
Pgt_Ug99_A1_14126	Non-secreted	-	-	2
Pgt_Ug99_A1_14192	Non-secreted	-	-	2
Pgt_Ug99_A1_1430	Non-secreted	-	-	2
Pgt_Ug99_A1_14346	Non-secreted	-	-	2
Pgt_Ug99_A1_14500	Non-secreted	-	-	2
Pgt_Ug99_A1_14585	Non-secreted	-	-	2
Pgt_Ug99_A1_14652	Non-secreted	-	-	2
Pgt_Ug99_A1_14694	Non-secreted	-	-	2
Pgt_Ug99_A1_14970	Non-secreted	-	-	2
Pgt_Ug99_A1_14978	Non-secreted	-	-	2
Pgt_Ug99_A1_15071	Non-secreted	-	-	2
Pgt_Ug99_A1_15088	Non-secreted	-	-	2
Pgt_Ug99_A1_15118	Non-secreted	-	-	2
Pgt_Ug99_A1_15149	Non-secreted	-	-	2
Pgt_Ug99_A1_15188	Non-secreted	-	-	2
Pgt_Ug99_A1_15202	Non-secreted	-	-	2
Pgt_Ug99_A1_1576	Non-secreted	-	-	2
Pgt_Ug99_A1_15772	Non-secreted	-	-	2
Pgt_Ug99_A1_15964	Non-secreted	-	-	2
Pgt_Ug99_A1_16033	Non-secreted	-	-	2
Pgt_Ug99_A1_16136	Non-secreted	-	-	2
Pgt_Ug99_A1_16353	Non-secreted	-	-	2
Pgt_Ug99_A1_16442	Non-secreted	-	-	2
Pgt_Ug99_A1_16488	Non-secreted	-	-	2
Pgt_Ug99_A1_16550	Non-secreted	-	-	2
Pgt_Ug99_A1_16603	Non-secreted	-	-	2
Pgt_Ug99_A1_16616	Non-secreted	-	-	2
Pgt_Ug99_A1_16657	Non-secreted	-	-	2
Pgt_Ug99_A1_16663	Non-secreted	-	-	2
Pgt_Ug99_A1_16690	Non-secreted	-	-	2
Pgt_Ug99_A1_1671	Non-secreted	-	-	2
Pgt_Ug99_A1_16852	Non-secreted	-	-	2
Pgt_Ug99_A1_16931	Non-secreted	-	-	2
Pgt_Ug99_A1_17248	Non-secreted	-	-	2
Pgt_Ug99_A1_17305	Non-secreted	-	-	2
Pgt_Ug99_A1_17412	Non-secreted	-	-	2
Pgt_Ug99_A1_17418	Non-secreted	-	-	2
Pgt_Ug99_A1_17453	Non-secreted	-	-	2
Pgt_Ug99_A1_17676	Non-secreted	-	-	2
Pgt_Ug99_A1_17720	Non-secreted	-	-	2
Pgt_Ug99_A1_17730	Non-secreted	-	-	2
Pgt_Ug99_A1_17867	Non-secreted	-	-	2
Pgt_Ug99_A1_18177	Non-secreted	-	-	2
Pgt_Ug99_A1_18414	Non-secreted	-	-	2
Pgt_Ug99_A1_18498	Non-secreted	-	-	2
Pgt_Ug99_A1_18638	Non-secreted	-	-	2
Pgt_Ug99_A1_18889	Non-secreted	-	-	2
Pgt_Ug99_A1_18904	Non-secreted	-	-	2
Pgt_Ug99_A1_19210	Non-secreted	-	-	2
Pgt_Ug99_A1_19277	Non-secreted	-	-	2
Pgt_Ug99_A1_19385	Non-secreted	-	-	2
Pgt_Ug99_A1_19403	Non-secreted	-	-	2
Pgt_Ug99_A1_19546	Non-secreted	-	-	2
Pgt_Ug99_A1_19656	Non-secreted	-	-	2
Pgt_Ug99_A1_19741	Non-secreted	-	-	2
Pgt_Ug99_A1_1994	Non-secreted	-	-	2
Pgt_Ug99_A1_222	Non-secreted	-	-	2
Pgt_Ug99_A1_2227	Non-secreted	-	-	2
Pgt_Ug99_A1_2398	Non-secreted	-	-	2
Pgt_Ug99_A1_2424	Non-secreted	-	-	2
Pgt_Ug99_A1_2555	Non-secreted	-	-	2
Pgt_Ug99_A1_2706	Non-secreted	-	-	2
Pgt_Ug99_A1_2749	Non-secreted	-	-	2
Pgt_Ug99_A1_2893	Non-secreted	-	-	2
Pgt_Ug99_A1_2897	Non-secreted	-	-	2
Pgt_Ug99_A1_2932	Non-secreted	-	-	2
Pgt_Ug99_A1_308	Non-secreted	-	-	2
Pgt_Ug99_A1_3583	Non-secreted	-	-	2
Pgt_Ug99_A1_381	Non-secreted	-	-	2
Pgt_Ug99_A1_4101	Non-secreted	-	-	2
Pgt_Ug99_A1_4253	Non-secreted	-	-	2
Pgt_Ug99_A1_4287	Non-secreted	-	-	2
Pgt_Ug99_A1_4369	Non-secreted	-	-	2
Pgt_Ug99_A1_4566	Non-secreted	-	-	2
Pgt_Ug99_A1_4991	Non-secreted	-	-	2
Pgt_Ug99_A1_5515	Non-secreted	-	-	2
Pgt_Ug99_A1_5529	Non-secreted	-	-	2
Pgt_Ug99_A1_5561	Non-secreted	-	-	2
Pgt_Ug99_A1_5794	Non-secreted	-	-	2
Pgt_Ug99_A1_5844	Non-secreted	-	-	2
Pgt_Ug99_A1_5873	Non-secreted	-	-	2
Pgt_Ug99_A1_5954	Non-secreted	-	-	2
Pgt_Ug99_A1_5983	Non-secreted	-	-	2
Pgt_Ug99_A1_6003	Non-secreted	-	-	2
Pgt_Ug99_A1_6177	Non-secreted	-	-	2
Pgt_Ug99_A1_624	Non-secreted	-	-	2
Pgt_Ug99_A1_6260	Non-secreted	-	-	2
Pgt_Ug99_A1_6320	Non-secreted	-	-	2
Pgt_Ug99_A1_6376	Non-secreted	-	-	2
Pgt_Ug99_A1_645	Non-secreted	-	-	2
Pgt_Ug99_A1_656	Non-secreted	-	-	2
Pgt_Ug99_A1_6567	Non-secreted	-	-	2
Pgt_Ug99_A1_6583	Non-secreted	-	-	2
Pgt_Ug99_A1_6678	Non-secreted	-	-	2
Pgt_Ug99_A1_6966	Non-secreted	-	-	2
Pgt_Ug99_A1_7120	Non-secreted	-	-	2
Pgt_Ug99_A1_7123	Non-secreted	-	-	2
Pgt_Ug99_A1_7304	Non-secreted	-	-	2
Pgt_Ug99_A1_7394	Non-secreted	-	-	2
Pgt_Ug99_A1_7515	Non-secreted	-	-	2
Pgt_Ug99_A1_754	Non-secreted	-	-	2
Pgt_Ug99_A1_7555	Non-secreted	-	-	2
Pgt_Ug99_A1_7969	Non-secreted	-	-	2
Pgt_Ug99_A1_7992	Non-secreted	-	-	2
Pgt_Ug99_A1_8038	Non-secreted	-	-	2
Pgt_Ug99_A1_837	Non-secreted	-	-	2
Pgt_Ug99_A1_8527	Non-secreted	-	-	2
Pgt_Ug99_A1_8533	Non-secreted	-	-	2
Pgt_Ug99_A1_878	Non-secreted	-	-	2
Pgt_Ug99_A1_8818	Non-secreted	-	-	2
Pgt_Ug99_A1_8823	Non-secreted	-	-	2
Pgt_Ug99_A1_8857	Non-secreted	-	-	2
Pgt_Ug99_A1_9300	Non-secreted	-	-	2
Pgt_Ug99_A1_9346	Non-secreted	-	-	2
Pgt_Ug99_A1_9544	Non-secreted	-	-	2
Pgt_Ug99_A1_9699	Non-secreted	-	-	2
Pgt_Ug99_A1_9887	Non-secreted	-	-	2
Pgt_Ug99_A1_9971	Non-secreted	-	-	2
Pgt_Ug99_A1_9979	Non-secreted	-	-	2
Pgt_Ug99_A1_10120	Secreted	27	2	3
Pgt_Ug99_A1_10121	Secreted	27	2	3
Pgt_Ug99_A1_10281	Secreted	27	2	3
Pgt_Ug99_A1_10432	Secreted	27	2	3
Pgt_Ug99_A1_10446	Secreted	27	2	3
Pgt_Ug99_A1_1052	Secreted	27	2	3
Pgt_Ug99_A1_1059	Secreted	27	2	3
Pgt_Ug99_A1_10664	Secreted	27	2	3
Pgt_Ug99_A1_10872	Secreted	27	2	3
Pgt_Ug99_A1_1097	Secreted	27	2	3
Pgt_Ug99_A1_11112	Secreted	27	2	3
Pgt_Ug99_A1_11236	Secreted	27	2	3
Pgt_Ug99_A1_11257	Secreted	27	2	3
Pgt_Ug99_A1_11485	Secreted	27	2	3
Pgt_Ug99_A1_11508	Secreted	27	2	3
Pgt_Ug99_A1_11564	Secreted	27	2	3
Pgt_Ug99_A1_11570	Secreted	27	2	3
Pgt_Ug99_A1_11871	Secreted	27	2	3
Pgt_Ug99_A1_12077	Secreted	27	2	3
Pgt_Ug99_A1_12424	Secreted	27	2	3
Pgt_Ug99_A1_12432	Secreted	27	2	3
Pgt_Ug99_A1_12434	Secreted	27	2	3
Pgt_Ug99_A1_12438	Secreted	27	2	3
Pgt_Ug99_A1_12452	Secreted	27	2	3
Pgt_Ug99_A1_12457	Secreted	27	2	3
Pgt_Ug99_A1_12518	Secreted	27	2	3
Pgt_Ug99_A1_12559	Secreted	27	2	3
Pgt_Ug99_A1_12644	Secreted	27	2	3
Pgt_Ug99_A1_1299	Secreted	27	2	3
Pgt_Ug99_A1_13154	Secreted	27	2	3
Pgt_Ug99_A1_13777	Secreted	27	2	3
Pgt_Ug99_A1_14091	Secreted	27	2	3
Pgt_Ug99_A1_14094	Secreted	27	2	3
Pgt_Ug99_A1_1426	Secreted	27	2	3
Pgt_Ug99_A1_14435	Secreted	27	2	3
Pgt_Ug99_A1_14436	Secreted	27	2	3
Pgt_Ug99_A1_14660	Secreted	27	2	3
Pgt_Ug99_A1_14917	Secreted	27	2	3
Pgt_Ug99_A1_1494	Secreted	27	2	3
Pgt_Ug99_A1_14951	Secreted	27	2	3
Pgt_Ug99_A1_14953	Secreted	27	2	3
Pgt_Ug99_A1_15151	Secreted	27	2	3
Pgt_Ug99_A1_15595	Secreted	27	2	3
Pgt_Ug99_A1_15625	Secreted	27	2	3
Pgt_Ug99_A1_15775	Secreted	27	2	3
Pgt_Ug99_A1_15809	Secreted	27	2	3
Pgt_Ug99_A1_15867	Secreted	27	2	3
Pgt_Ug99_A1_15966	Secreted	27	2	3
Pgt_Ug99_A1_15967	Secreted	27	2	3
Pgt_Ug99_A1_16220	Secreted	27	2	3
Pgt_Ug99_A1_16227	Secreted	27	2	3
Pgt_Ug99_A1_16728	Secreted	27	2	3
Pgt_Ug99_A1_16752	Secreted	27	2	3
Pgt_Ug99_A1_16804	Secreted	27	2	3
Pgt_Ug99_A1_16805	Secreted	27	2	3
Pgt_Ug99_A1_16819	Secreted	27	2	3
Pgt_Ug99_A1_17208	Secreted	27	2	3
Pgt_Ug99_A1_17349	Secreted	27	2	3
Pgt_Ug99_A1_17363	Secreted	27	2	3
Pgt_Ug99_A1_17367	Secreted	27	2	3
Pgt_Ug99_A1_17514	Secreted	27	2	3
Pgt_Ug99_A1_17628	Secreted	27	2	3
Pgt_Ug99_A1_17663	Secreted	27	2	3
Pgt_Ug99_A1_18372	Secreted	27	2	3
Pgt_Ug99_A1_18386	Secreted	27	2	3
Pgt_Ug99_A1_18399	Secreted	27	2	3
Pgt_Ug99_A1_18647	Secreted	27	2	3
Pgt_Ug99_A1_18789	Secreted	27	2	3
Pgt_Ug99_A1_1879	Secreted	27	2	3
Pgt_Ug99_A1_1901	Secreted	27	2	3
Pgt_Ug99_A1_19012	Secreted	27	2	3
Pgt_Ug99_A1_19033	Secreted	27	2	3
Pgt_Ug99_A1_19039	Secreted	27	2	3
Pgt_Ug99_A1_19058	Secreted	27	2	3
Pgt_Ug99_A1_19181	Secreted	27	2	3
Pgt_Ug99_A1_2292	Secreted	27	2	3
Pgt_Ug99_A1_2740	Secreted	27	2	3
Pgt_Ug99_A1_2937	Secreted	27	2	3
Pgt_Ug99_A1_3111	Secreted	27	2	3
Pgt_Ug99_A1_3662	Secreted	27	2	3
Pgt_Ug99_A1_3862	Secreted	27	2	3
Pgt_Ug99_A1_3948	Secreted	27	2	3
Pgt_Ug99_A1_395	Secreted	27	2	3
Pgt_Ug99_A1_3952	Secreted	27	2	3
Pgt_Ug99_A1_3962	Secreted	27	2	3
Pgt_Ug99_A1_3975	Secreted	27	2	3
Pgt_Ug99_A1_4202	Secreted	27	2	3
Pgt_Ug99_A1_4205	Secreted	27	2	3
Pgt_Ug99_A1_4330	Secreted	27	2	3
Pgt_Ug99_A1_4331	Secreted	27	2	3
Pgt_Ug99_A1_4951	Secreted	27	2	3
Pgt_Ug99_A1_4984	Secreted	27	2	3
Pgt_Ug99_A1_5024	Secreted	27	2	3
Pgt_Ug99_A1_5190	Secreted	27	2	3
Pgt_Ug99_A1_5192	Secreted	27	2	3
Pgt_Ug99_A1_5221	Secreted	27	2	3
Pgt_Ug99_A1_5292	Secreted	27	2	3
Pgt_Ug99_A1_5426	Secreted	27	2	3
Pgt_Ug99_A1_5552	Secreted	27	2	3
Pgt_Ug99_A1_5612	Secreted	27	2	3
Pgt_Ug99_A1_5755	Secreted	27	2	3
Pgt_Ug99_A1_6062	Secreted	27	2	3
Pgt_Ug99_A1_6072	Secreted	27	2	3
Pgt_Ug99_A1_6357	Secreted	27	2	3
Pgt_Ug99_A1_6359	Secreted	27	2	3
Pgt_Ug99_A1_6476	Secreted	27	2	3
Pgt_Ug99_A1_6706	Secreted	27	2	3
Pgt_Ug99_A1_6739	Secreted	27	2	3
Pgt_Ug99_A1_6861	Secreted	27	2	3
Pgt_Ug99_A1_7014	Secreted	27	2	3
Pgt_Ug99_A1_7020	Secreted	27	2	3
Pgt_Ug99_A1_7282	Secreted	27	2	3
Pgt_Ug99_A1_7344	Secreted	27	2	3
Pgt_Ug99_A1_7602	Secreted	27	2	3
Pgt_Ug99_A1_8164	Secreted	27	2	3
Pgt_Ug99_A1_8190	Secreted	27	2	3
Pgt_Ug99_A1_8414	Secreted	27	2	3
Pgt_Ug99_A1_8415	Secreted	27	2	3
Pgt_Ug99_A1_8564	Secreted	27	2	3
Pgt_Ug99_A1_9477	Secreted	27	2	3
Pgt_Ug99_A1_9964	Secreted	27	2	3
Pgt_Ug99_A1_10445	Non-secreted	-	-	3
Pgt_Ug99_A1_1061	Non-secreted	-	-	3
Pgt_Ug99_A1_11010	Non-secreted	-	-	3
Pgt_Ug99_A1_11011	Non-secreted	-	-	3
Pgt_Ug99_A1_11256	Non-secreted	-	-	3
Pgt_Ug99_A1_11574	Non-secreted	-	-	3
Pgt_Ug99_A1_11920	Non-secreted	-	-	3
Pgt_Ug99_A1_11950	Non-secreted	-	-	3
Pgt_Ug99_A1_1298	Non-secreted	-	-	3
Pgt_Ug99_A1_14093	Non-secreted	-	-	3
Pgt_Ug99_A1_14338	Non-secreted	-	-	3
Pgt_Ug99_A1_14865	Non-secreted	-	-	3
Pgt_Ug99_A1_15598	Non-secreted	-	-	3
Pgt_Ug99_A1_16177	Non-secreted	-	-	3
Pgt_Ug99_A1_16180	Non-secreted	-	-	3
Pgt_Ug99_A1_16189	Non-secreted	-	-	3
Pgt_Ug99_A1_16192	Non-secreted	-	-	3
Pgt_Ug99_A1_16581	Non-secreted	-	-	3
Pgt_Ug99_A1_16911	Non-secreted	-	-	3
Pgt_Ug99_A1_16912	Non-secreted	-	-	3
Pgt_Ug99_A1_17656	Non-secreted	-	-	3
Pgt_Ug99_A1_18387	Non-secreted	-	-	3
Pgt_Ug99_A1_18400	Non-secreted	-	-	3
Pgt_Ug99_A1_1958	Non-secreted	-	-	3
Pgt_Ug99_A1_2007	Non-secreted	-	-	3
Pgt_Ug99_A1_2235	Non-secreted	-	-	3
Pgt_Ug99_A1_391	Non-secreted	-	-	3
Pgt_Ug99_A1_3977	Non-secreted	-	-	3
Pgt_Ug99_A1_4980	Non-secreted	-	-	3
Pgt_Ug99_A1_6356	Non-secreted	-	-	3
Pgt_Ug99_A1_6837	Non-secreted	-	-	3
Pgt_Ug99_A1_7521	Non-secreted	-	-	3
Pgt_Ug99_A1_8560	Non-secreted	-	-	3
Pgt_Ug99_A1_8934	Non-secreted	-	-	3
Pgt_Ug99_A1_8936	Non-secreted	-	-	3
Pgt_Ug99_A1_101	Secreted	25	1	4
Pgt_Ug99_A1_10347	Secreted	25	1	4
Pgt_Ug99_A1_10359	Secreted	25	1	4
Pgt_Ug99_A1_10363	Secreted	25	1	4
Pgt_Ug99_A1_10457	Secreted	25	1	4
Pgt_Ug99_A1_10668	Secreted	25	1	4
Pgt_Ug99_A1_10675	Secreted	25	1	4
Pgt_Ug99_A1_10716	Secreted	25	1	4
Pgt_Ug99_A1_10837	Secreted	25	1	4
Pgt_Ug99_A1_10848	Secreted	25	1	4
Pgt_Ug99_A1_11182	Secreted	25	1	4
Pgt_Ug99_A1_11198	Secreted	25	1	4
Pgt_Ug99_A1_11199	Secreted	25	1	4
Pgt_Ug99_A1_11201	Secreted	25	1	4
Pgt_Ug99_A1_11202	Secreted	25	1	4
Pgt_Ug99_A1_11203	Secreted	25	1	4
Pgt_Ug99_A1_11216	Secreted	25	1	4
Pgt_Ug99_A1_11217	Secreted	25	1	4
Pgt_Ug99_A1_11225	Secreted	25	1	4
Pgt_Ug99_A1_11244	Secreted	25	1	4
Pgt_Ug99_A1_11293	Secreted	25	1	4
Pgt_Ug99_A1_11301	Secreted	25	1	4
Pgt_Ug99_A1_11433	Secreted	25	1	4
Pgt_Ug99_A1_11556	Secreted	25	1	4
Pgt_Ug99_A1_11726	Secreted	25	1	4
Pgt_Ug99_A1_11727	Secreted	25	1	4
Pgt_Ug99_A1_12173	Secreted	25	1	4
Pgt_Ug99_A1_12429	Secreted	25	1	4
Pgt_Ug99_A1_12503	Secreted	25	1	4
Pgt_Ug99_A1_12504	Secreted	25	1	4
Pgt_Ug99_A1_12550	Secreted	25	1	4
Pgt_Ug99_A1_12551	Secreted	25	1	4
Pgt_Ug99_A1_12552	Secreted	25	1	4
Pgt_Ug99_A1_13101	Secreted	25	1	4
Pgt_Ug99_A1_13215	Secreted	25	1	4
Pgt_Ug99_A1_13305	Secreted	25	1	4
Pgt_Ug99_A1_13306	Secreted	25	1	4
Pgt_Ug99_A1_13360	Secreted	25	1	4
Pgt_Ug99_A1_13404	Secreted	25	1	4
Pgt_Ug99_A1_13546	Secreted	25	1	4
Pgt_Ug99_A1_1407	Secreted	25	1	4
Pgt_Ug99_A1_14081	Secreted	25	1	4
Pgt_Ug99_A1_14343	Secreted	25	1	4
Pgt_Ug99_A1_14345	Secreted	25	1	4
Pgt_Ug99_A1_14354	Secreted	25	1	4
Pgt_Ug99_A1_14356	Secreted	25	1	4
Pgt_Ug99_A1_14368	Secreted	25	1	4
Pgt_Ug99_A1_14989	Secreted	25	1	4
Pgt_Ug99_A1_15760	Secreted	25	1	4
Pgt_Ug99_A1_1641	Secreted	25	1	4
Pgt_Ug99_A1_16453	Secreted	25	1	4
Pgt_Ug99_A1_16776	Secreted	25	1	4
Pgt_Ug99_A1_16892	Secreted	25	1	4
Pgt_Ug99_A1_17471	Secreted	25	1	4
Pgt_Ug99_A1_17548	Secreted	25	1	4
Pgt_Ug99_A1_17555	Secreted	25	1	4
Pgt_Ug99_A1_17581	Secreted	25	1	4
Pgt_Ug99_A1_17582	Secreted	25	1	4
Pgt_Ug99_A1_17600	Secreted	25	1	4
Pgt_Ug99_A1_17609	Secreted	25	1	4
Pgt_Ug99_A1_17638	Secreted	25	1	4
Pgt_Ug99_A1_17649	Secreted	25	1	4
Pgt_Ug99_A1_17650	Secreted	25	1	4
Pgt_Ug99_A1_17785	Secreted	25	1	4
Pgt_Ug99_A1_17818	Secreted	25	1	4
Pgt_Ug99_A1_18464	Secreted	25	1	4
Pgt_Ug99_A1_18701	Secreted	25	1	4
Pgt_Ug99_A1_18773	Secreted	25	1	4
Pgt_Ug99_A1_18907	Secreted	25	1	4
Pgt_Ug99_A1_18911	Secreted	25	1	4
Pgt_Ug99_A1_19199	Secreted	25	1	4
Pgt_Ug99_A1_19201	Secreted	25	1	4
Pgt_Ug99_A1_19203	Secreted	25	1	4
Pgt_Ug99_A1_19266	Secreted	25	1	4
Pgt_Ug99_A1_19273	Secreted	25	1	4
Pgt_Ug99_A1_19274	Secreted	25	1	4
Pgt_Ug99_A1_2000	Secreted	25	1	4
Pgt_Ug99_A1_2110	Secreted	25	1	4
Pgt_Ug99_A1_2174	Secreted	25	1	4
Pgt_Ug99_A1_2462	Secreted	25	1	4
Pgt_Ug99_A1_254	Secreted	25	1	4
Pgt_Ug99_A1_3067	Secreted	25	1	4
Pgt_Ug99_A1_3094	Secreted	25	1	4
Pgt_Ug99_A1_3226	Secreted	25	1	4
Pgt_Ug99_A1_3380	Secreted	25	1	4
Pgt_Ug99_A1_3834	Secreted	25	1	4
Pgt_Ug99_A1_3984	Secreted	25	1	4
Pgt_Ug99_A1_4184	Secreted	25	1	4
Pgt_Ug99_A1_4303	Secreted	25	1	4
Pgt_Ug99_A1_4328	Secreted	25	1	4
Pgt_Ug99_A1_4329	Secreted	25	1	4
Pgt_Ug99_A1_470	Secreted	25	1	4
Pgt_Ug99_A1_471	Secreted	25	1	4
Pgt_Ug99_A1_4942	Secreted	25	1	4
Pgt_Ug99_A1_5344	Secreted	25	1	4
Pgt_Ug99_A1_5440	Secreted	25	1	4
Pgt_Ug99_A1_5442	Secreted	25	1	4
Pgt_Ug99_A1_5445	Secreted	25	1	4
Pgt_Ug99_A1_5657	Secreted	25	1	4
Pgt_Ug99_A1_567	Secreted	25	1	4
Pgt_Ug99_A1_5760	Secreted	25	1	4
Pgt_Ug99_A1_5762	Secreted	25	1	4
Pgt_Ug99_A1_6007	Secreted	25	1	4
Pgt_Ug99_A1_6566	Secreted	25	1	4
Pgt_Ug99_A1_6574	Secreted	25	1	4
Pgt_Ug99_A1_6575	Secreted	25	1	4
Pgt_Ug99_A1_6785	Secreted	25	1	4
Pgt_Ug99_A1_6795	Secreted	25	1	4
Pgt_Ug99_A1_7028	Secreted	25	1	4
Pgt_Ug99_A1_7032	Secreted	25	1	4
Pgt_Ug99_A1_7139	Secreted	25	1	4
Pgt_Ug99_A1_7310	Secreted	25	1	4
Pgt_Ug99_A1_7489	Secreted	25	1	4
Pgt_Ug99_A1_7490	Secreted	25	1	4
Pgt_Ug99_A1_7706	Secreted	25	1	4
Pgt_Ug99_A1_7837	Secreted	25	1	4
Pgt_Ug99_A1_7838	Secreted	25	1	4
Pgt_Ug99_A1_8098	Secreted	25	1	4
Pgt_Ug99_A1_8100	Secreted	25	1	4
Pgt_Ug99_A1_8112	Secreted	25	1	4
Pgt_Ug99_A1_8117	Secreted	25	1	4
Pgt_Ug99_A1_8126	Secreted	25	1	4
Pgt_Ug99_A1_8144	Secreted	25	1	4
Pgt_Ug99_A1_8170	Secreted	25	1	4
Pgt_Ug99_A1_8251	Secreted	25	1	4
Pgt_Ug99_A1_8711	Secreted	25	1	4
Pgt_Ug99_A1_9344	Secreted	25	1	4
Pgt_Ug99_A1_9708	Secreted	25	1	4
Pgt_Ug99_A1_10459	Non-secreted	-	-	4
Pgt_Ug99_A1_15331	Non-secreted	-	-	4
Pgt_Ug99_A1_10224	Secreted	29	3	5
Pgt_Ug99_A1_10518	Secreted	29	3	5
Pgt_Ug99_A1_10520	Secreted	29	3	5
Pgt_Ug99_A1_10830	Secreted	29	3	5
Pgt_Ug99_A1_11056	Secreted	29	3	5
Pgt_Ug99_A1_11059	Secreted	29	3	5
Pgt_Ug99_A1_11410	Secreted	29	3	5
Pgt_Ug99_A1_11411	Secreted	29	3	5
Pgt_Ug99_A1_11414	Secreted	29	3	5
Pgt_Ug99_A1_11419	Secreted	29	3	5
Pgt_Ug99_A1_11421	Secreted	29	3	5
Pgt_Ug99_A1_11428	Secreted	29	3	5
Pgt_Ug99_A1_11482	Secreted	29	3	5
Pgt_Ug99_A1_11484	Secreted	29	3	5
Pgt_Ug99_A1_11487	Secreted	29	3	5
Pgt_Ug99_A1_1213	Secreted	29	3	5
Pgt_Ug99_A1_12522	Secreted	29	3	5
Pgt_Ug99_A1_12525	Secreted	29	3	5
Pgt_Ug99_A1_12530	Secreted	29	3	5
Pgt_Ug99_A1_12544	Secreted	29	3	5
Pgt_Ug99_A1_12817	Secreted	29	3	5
Pgt_Ug99_A1_12837	Secreted	29	3	5
Pgt_Ug99_A1_12984	Secreted	29	3	5
Pgt_Ug99_A1_1303	Secreted	29	3	5
Pgt_Ug99_A1_13125	Secreted	29	3	5
Pgt_Ug99_A1_13290	Secreted	29	3	5
Pgt_Ug99_A1_13322	Secreted	29	3	5
Pgt_Ug99_A1_13330	Secreted	29	3	5
Pgt_Ug99_A1_13351	Secreted	29	3	5
Pgt_Ug99_A1_13352	Secreted	29	3	5
Pgt_Ug99_A1_13361	Secreted	29	3	5
Pgt_Ug99_A1_13376	Secreted	29	3	5
Pgt_Ug99_A1_13522	Secreted	29	3	5
Pgt_Ug99_A1_13523	Secreted	29	3	5
Pgt_Ug99_A1_13648	Secreted	29	3	5
Pgt_Ug99_A1_13786	Secreted	29	3	5
Pgt_Ug99_A1_13788	Secreted	29	3	5
Pgt_Ug99_A1_13790	Secreted	29	3	5
Pgt_Ug99_A1_13791	Secreted	29	3	5
Pgt_Ug99_A1_13794	Secreted	29	3	5
Pgt_Ug99_A1_13796	Secreted	29	3	5
Pgt_Ug99_A1_13798	Secreted	29	3	5
Pgt_Ug99_A1_13998	Secreted	29	3	5
Pgt_Ug99_A1_14201	Secreted	29	3	5
Pgt_Ug99_A1_14202	Secreted	29	3	5
Pgt_Ug99_A1_14540	Secreted	29	3	5
Pgt_Ug99_A1_14546	Secreted	29	3	5
Pgt_Ug99_A1_14642	Secreted	29	3	5
Pgt_Ug99_A1_14992	Secreted	29	3	5
Pgt_Ug99_A1_14996	Secreted	29	3	5
Pgt_Ug99_A1_15026	Secreted	29	3	5
Pgt_Ug99_A1_15028	Secreted	29	3	5
Pgt_Ug99_A1_15029	Secreted	29	3	5
Pgt_Ug99_A1_15030	Secreted	29	3	5
Pgt_Ug99_A1_15159	Secreted	29	3	5
Pgt_Ug99_A1_15169	Secreted	29	3	5
Pgt_Ug99_A1_15381	Secreted	29	3	5
Pgt_Ug99_A1_15382	Secreted	29	3	5
Pgt_Ug99_A1_15498	Secreted	29	3	5
Pgt_Ug99_A1_16516	Secreted	29	3	5
Pgt_Ug99_A1_16517	Secreted	29	3	5
Pgt_Ug99_A1_16518	Secreted	29	3	5
Pgt_Ug99_A1_16519	Secreted	29	3	5
Pgt_Ug99_A1_16529	Secreted	29	3	5
Pgt_Ug99_A1_16540	Secreted	29	3	5
Pgt_Ug99_A1_16696	Secreted	29	3	5
Pgt_Ug99_A1_16697	Secreted	29	3	5
Pgt_Ug99_A1_16704	Secreted	29	3	5
Pgt_Ug99_A1_16706	Secreted	29	3	5
Pgt_Ug99_A1_16987	Secreted	29	3	5
Pgt_Ug99_A1_17354	Secreted	29	3	5
Pgt_Ug99_A1_17607	Secreted	29	3	5
Pgt_Ug99_A1_17666	Secreted	29	3	5
Pgt_Ug99_A1_17667	Secreted	29	3	5
Pgt_Ug99_A1_17753	Secreted	29	3	5
Pgt_Ug99_A1_18609	Secreted	29	3	5
Pgt_Ug99_A1_18882	Secreted	29	3	5
Pgt_Ug99_A1_19042	Secreted	29	3	5
Pgt_Ug99_A1_19463	Secreted	29	3	5
Pgt_Ug99_A1_2188	Secreted	29	3	5
Pgt_Ug99_A1_2189	Secreted	29	3	5
Pgt_Ug99_A1_2572	Secreted	29	3	5
Pgt_Ug99_A1_318	Secreted	29	3	5
Pgt_Ug99_A1_3953	Secreted	29	3	5
Pgt_Ug99_A1_4509	Secreted	29	3	5
Pgt_Ug99_A1_5102	Secreted	29	3	5
Pgt_Ug99_A1_5103	Secreted	29	3	5
Pgt_Ug99_A1_6086	Secreted	29	3	5
Pgt_Ug99_A1_6094	Secreted	29	3	5
Pgt_Ug99_A1_6096	Secreted	29	3	5
Pgt_Ug99_A1_6323	Secreted	29	3	5
Pgt_Ug99_A1_6480	Secreted	29	3	5
Pgt_Ug99_A1_6525	Secreted	29	3	5
Pgt_Ug99_A1_6607	Secreted	29	3	5
Pgt_Ug99_A1_6665	Secreted	29	3	5
Pgt_Ug99_A1_6780	Secreted	29	3	5
Pgt_Ug99_A1_6910	Secreted	29	3	5
Pgt_Ug99_A1_6911	Secreted	29	3	5
Pgt_Ug99_A1_6923	Secreted	29	3	5
Pgt_Ug99_A1_6924	Secreted	29	3	5
Pgt_Ug99_A1_7048	Secreted	29	3	5
Pgt_Ug99_A1_7189	Secreted	29	3	5
Pgt_Ug99_A1_7192	Secreted	29	3	5
Pgt_Ug99_A1_7199	Secreted	29	3	5
Pgt_Ug99_A1_7646	Secreted	29	3	5
Pgt_Ug99_A1_7651	Secreted	29	3	5
Pgt_Ug99_A1_7667	Secreted	29	3	5
Pgt_Ug99_A1_8186	Secreted	29	3	5
Pgt_Ug99_A1_868	Secreted	29	3	5
Pgt_Ug99_A1_8813	Secreted	29	3	5
Pgt_Ug99_A1_8916	Secreted	29	3	5
Pgt_Ug99_A1_8917	Secreted	29	3	5
Pgt_Ug99_A1_8919	Secreted	29	3	5
Pgt_Ug99_A1_8920	Secreted	29	3	5
Pgt_Ug99_A1_9106	Secreted	29	3	5
Pgt_Ug99_A1_9588	Secreted	29	3	5
Pgt_Ug99_A1_9602	Secreted	29	3	5
Pgt_Ug99_A1_9606	Secreted	29	3	5
Pgt_Ug99_A1_9861	Secreted	29	3	5
Pgt_Ug99_A1_12965	Non-secreted	-	-	5
Pgt_Ug99_A1_10157	Secreted	31	4	6
Pgt_Ug99_A1_10334	Secreted	31	4	6
Pgt_Ug99_A1_10730	Secreted	31	4	6
Pgt_Ug99_A1_10869	Secreted	31	4	6
Pgt_Ug99_A1_11472	Secreted	31	4	6
Pgt_Ug99_A1_11643	Secreted	31	4	6
Pgt_Ug99_A1_11938	Secreted	31	4	6
Pgt_Ug99_A1_12443	Secreted	31	4	6
Pgt_Ug99_A1_12444	Secreted	31	4	6
Pgt_Ug99_A1_12446	Secreted	31	4	6
Pgt_Ug99_A1_12447	Secreted	31	4	6
Pgt_Ug99_A1_12537	Secreted	31	4	6
Pgt_Ug99_A1_12667	Secreted	31	4	6
Pgt_Ug99_A1_12672	Secreted	31	4	6
Pgt_Ug99_A1_12675	Secreted	31	4	6
Pgt_Ug99_A1_12703	Secreted	31	4	6
Pgt_Ug99_A1_12710	Secreted	31	4	6
Pgt_Ug99_A1_12806	Secreted	31	4	6
Pgt_Ug99_A1_12808	Secreted	31	4	6
Pgt_Ug99_A1_12809	Secreted	31	4	6
Pgt_Ug99_A1_12836	Secreted	31	4	6
Pgt_Ug99_A1_12838	Secreted	31	4	6
Pgt_Ug99_A1_12847	Secreted	31	4	6
Pgt_Ug99_A1_12860	Secreted	31	4	6
Pgt_Ug99_A1_13277	Secreted	31	4	6
Pgt_Ug99_A1_13425	Secreted	31	4	6
Pgt_Ug99_A1_13876	Secreted	31	4	6
Pgt_Ug99_A1_14725	Secreted	31	4	6
Pgt_Ug99_A1_1480	Secreted	31	4	6
Pgt_Ug99_A1_14845	Secreted	31	4	6
Pgt_Ug99_A1_14854	Secreted	31	4	6
Pgt_Ug99_A1_14892	Secreted	31	4	6
Pgt_Ug99_A1_15058	Secreted	31	4	6
Pgt_Ug99_A1_1516	Secreted	31	4	6
Pgt_Ug99_A1_1518	Secreted	31	4	6
Pgt_Ug99_A1_15313	Secreted	31	4	6
Pgt_Ug99_A1_15824	Secreted	31	4	6
Pgt_Ug99_A1_1645	Secreted	31	4	6
Pgt_Ug99_A1_16521	Secreted	31	4	6
Pgt_Ug99_A1_16612	Secreted	31	4	6
Pgt_Ug99_A1_16621	Secreted	31	4	6
Pgt_Ug99_A1_16622	Secreted	31	4	6
Pgt_Ug99_A1_16989	Secreted	31	4	6
Pgt_Ug99_A1_17289	Secreted	31	4	6
Pgt_Ug99_A1_17295	Secreted	31	4	6
Pgt_Ug99_A1_17297	Secreted	31	4	6
Pgt_Ug99_A1_17326	Secreted	31	4	6
Pgt_Ug99_A1_17328	Secreted	31	4	6
Pgt_Ug99_A1_17374	Secreted	31	4	6
Pgt_Ug99_A1_18486	Secreted	31	4	6
Pgt_Ug99_A1_18511	Secreted	31	4	6
Pgt_Ug99_A1_18513	Secreted	31	4	6
Pgt_Ug99_A1_18632	Secreted	31	4	6
Pgt_Ug99_A1_18826	Secreted	31	4	6
Pgt_Ug99_A1_1898	Secreted	31	4	6
Pgt_Ug99_A1_19104	Secreted	31	4	6
Pgt_Ug99_A1_19375	Secreted	31	4	6
Pgt_Ug99_A1_19644	Secreted	31	4	6
Pgt_Ug99_A1_19659	Secreted	31	4	6
Pgt_Ug99_A1_19681	Secreted	31	4	6
Pgt_Ug99_A1_19769	Secreted	31	4	6
Pgt_Ug99_A1_2260	Secreted	31	4	6
Pgt_Ug99_A1_240	Secreted	31	4	6
Pgt_Ug99_A1_244	Secreted	31	4	6
Pgt_Ug99_A1_2739	Secreted	31	4	6
Pgt_Ug99_A1_3334	Secreted	31	4	6
Pgt_Ug99_A1_3401	Secreted	31	4	6
Pgt_Ug99_A1_3402	Secreted	31	4	6
Pgt_Ug99_A1_3445	Secreted	31	4	6
Pgt_Ug99_A1_3452	Secreted	31	4	6
Pgt_Ug99_A1_3459	Secreted	31	4	6
Pgt_Ug99_A1_3654	Secreted	31	4	6
Pgt_Ug99_A1_3655	Secreted	31	4	6
Pgt_Ug99_A1_3686	Secreted	31	4	6
Pgt_Ug99_A1_3812	Secreted	31	4	6
Pgt_Ug99_A1_3880	Secreted	31	4	6
Pgt_Ug99_A1_3890	Secreted	31	4	6
Pgt_Ug99_A1_3916	Secreted	31	4	6
Pgt_Ug99_A1_3917	Secreted	31	4	6
Pgt_Ug99_A1_3931	Secreted	31	4	6
Pgt_Ug99_A1_4099	Secreted	31	4	6
Pgt_Ug99_A1_4216	Secreted	31	4	6
Pgt_Ug99_A1_4476	Secreted	31	4	6
Pgt_Ug99_A1_4792	Secreted	31	4	6
Pgt_Ug99_A1_5023	Secreted	31	4	6
Pgt_Ug99_A1_5035	Secreted	31	4	6
Pgt_Ug99_A1_5067	Secreted	31	4	6
Pgt_Ug99_A1_5070	Secreted	31	4	6
Pgt_Ug99_A1_5074	Secreted	31	4	6
Pgt_Ug99_A1_5075	Secreted	31	4	6
Pgt_Ug99_A1_5213	Secreted	31	4	6
Pgt_Ug99_A1_6067	Secreted	31	4	6
Pgt_Ug99_A1_619	Secreted	31	4	6
Pgt_Ug99_A1_707	Secreted	31	4	6
Pgt_Ug99_A1_708	Secreted	31	4	6
Pgt_Ug99_A1_7162	Secreted	31	4	6
Pgt_Ug99_A1_7405	Secreted	31	4	6
Pgt_Ug99_A1_7624	Secreted	31	4	6
Pgt_Ug99_A1_8045	Secreted	31	4	6
Pgt_Ug99_A1_8316	Secreted	31	4	6
Pgt_Ug99_A1_8317	Secreted	31	4	6
Pgt_Ug99_A1_8332	Secreted	31	4	6
Pgt_Ug99_A1_8336	Secreted	31	4	6
Pgt_Ug99_A1_8337	Secreted	31	4	6
Pgt_Ug99_A1_8971	Secreted	31	4	6
Pgt_Ug99_A1_9423	Secreted	31	4	6
Pgt_Ug99_A1_9775	Secreted	31	4	6
Pgt_Ug99_A1_18437	Non-secreted	-	-	6
Pgt_Ug99_A1_19184	Non-secreted	-	-	6
Pgt_Ug99_A1_5878	Non-secreted	-	-	6
Pgt_Ug99_A1_8607	Non-secreted	-	-	6
Pgt_Ug99_A1_1001	Secreted	1	7	7
Pgt_Ug99_A1_10074	Secreted	1	7	7
Pgt_Ug99_A1_10075	Secreted	1	7	7
Pgt_Ug99_A1_10591	Secreted	1	7	7
Pgt_Ug99_A1_10600	Secreted	1	7	7
Pgt_Ug99_A1_10701	Secreted	1	7	7
Pgt_Ug99_A1_11822	Secreted	1	7	7
Pgt_Ug99_A1_12069	Secreted	1	7	7
Pgt_Ug99_A1_13710	Secreted	1	7	7
Pgt_Ug99_A1_14253	Secreted	1	7	7
Pgt_Ug99_A1_1427	Secreted	1	7	7
Pgt_Ug99_A1_15051	Secreted	1	s	7
Pgt_Ug99_A1_15631	Secreted	1	7	7
Pgt_Ug99_A1_16154	Secreted	1	7	7
Pgt_Ug99_A1_16794	Secreted	1	7	7
Pgt_Ug99_A1_1726	Secreted	1	7	7
Pgt_Ug99_A1_18633	Secreted	1	7	7
Pgt_Ug99_A1_18831	Secreted	1	7	7
Pgt_Ug99_A1_1949	Secreted	1	7	7
Pgt_Ug99_A1_217	Secreted	1	7	7
Pgt_Ug99_A1_2904	Secreted	1	7	7
Pgt_Ug99_A1_3197	Secreted	1	7	7
Pgt_Ug99_A1_3479	Secreted	1	7	7
Pgt_Ug99_A1_3480	Secreted	1	7	7
Pgt_Ug99_A1_3486	Secreted	1	7	7
Pgt_Ug99_A1_3665	Secreted	1	7	7
Pgt_Ug99_A1_4026	Secreted	1	7	7
Pgt_Ug99_A1_5309	Secreted	1	7	7
Pgt_Ug99_A1_5805	Secreted	1	7	7
Pgt_Ug99_A1_6183	Secreted	1	7	7
Pgt_Ug99_A1_6542	Secreted	1	7	7
Pgt_Ug99_A1_6824	Secreted	1	7	7
Pgt_Ug99_A1_6830	Secreted	1	7	7
Pgt_Ug99_A1_7104	Secreted	1	7	7
Pgt_Ug99_A1_7627	Secreted	1	7	7
Pgt_Ug99_A1_7633	Secreted	1	7	7
Pgt_Ug99_A1_8282	Secreted	1	7	7
Pgt_Ug99_A1_8319	Secreted	1	7	7
Pgt_Ug99_A1_8325	Secreted	1	7	7
Pgt_Ug99_A1_8327	Secreted	1	7	7
Pgt_Ug99_A1_8906	Secreted	1	7	7
Pgt_Ug99_A1_8909	Secreted	1	7	7
Pgt_Ug99_A1_8929	Secreted	1	7	7
Pgt_Ug99_A1_8931	Secreted	1	7	7
Pgt_Ug99_A1_9041	Secreted	1	7	7
Pgt_Ug99_A1_10021	Non-secreted	-	-	7
Pgt_Ug99_A1_1007	Non-secreted	-	-	7
Pgt_Ug99_A1_10178	Non-secreted	-	-	7
Pgt_Ug99_A1_11621	Non-secreted	-	-	7
Pgt_Ug99_A1_11678	Non-secreted	-	-	7
Pgt_Ug99_A1_11799	Non-secreted	-	-	7
Pgt_Ug99_A1_12013	Non-secreted	-	-	7
Pgt_Ug99_A1_12423	Non-secreted	-	-	7
Pgt_Ug99_A1_12617	Non-secreted	-	-	7
Pgt_Ug99_A1_13018	Non-secreted	-	-	7
Pgt_Ug99_A1_13332	Non-secreted	-	-	7
Pgt_Ug99_A1_13629	Non-secreted	-	-	7
Pgt_Ug99_A1_13630	Non-secreted	-	-	7
Pgt_Ug99_A1_14315	Non-secreted	-	-	7
Pgt_Ug99_A1_15144	Non-secreted	-	-	7
Pgt_Ug99_A1_15145	Non-secreted	-	-	7
Pgt_Ug99_A1_15516	Non-secreted	-	-	7
Pgt_Ug99_A1_15839	Non-secreted	-	-	7
Pgt_Ug99_A1_15998	Non-secreted	-	-	7
Pgt_Ug99_A1_16717	Non-secreted	-	-	7
Pgt_Ug99_A1_17126	Non-secreted	-	-	7
Pgt_Ug99_A1_17129	Non-secreted	-	-	7
Pgt_Ug99_A1_1773	Non-secreted	-	-	7
Pgt_Ug99_A1_18145	Non-secreted	-	-	7
Pgt_Ug99_A1_18283	Non-secreted	-	-	7
Pgt_Ug99_A1_19459	Non-secreted	-	-	7
Pgt_Ug99_A1_2906	Non-secreted	-	-	7
Pgt_Ug99_A1_2907	Non-secreted	-	-	7
Pgt_Ug99_A1_2962	Non-secreted	-	-	7
Pgt_Ug99_A1_4229	Non-secreted	-	-	7
Pgt_Ug99_A1_4259	Non-secreted	-	-	7
Pgt_Ug99_A1_4447	Non-secreted	-	-	7
Pgt_Ug99_A1_4449	Non-secreted	-	-	7
Pgt_Ug99_A1_6708	Non-secreted	-	-	7
Pgt_Ug99_A1_7132	Non-secreted	-	-	7
Pgt_Ug99_A1_7348	Non-secreted	-	-	7
Pgt_Ug99_A1_7601	Non-secreted	-	-	7
Pgt_Ug99_A1_7607	Non-secreted	-	-	7
Pgt_Ug99_A1_795	Non-secreted	-	-	7
Pgt_Ug99_A1_8296	Non-secreted	-	-	7
Pgt_Ug99_A1_8297	Non-secreted	-	-	7
Pgt_Ug99_A1_8298	Non-secreted	-	-	7
Pgt_Ug99_A1_8323	Non-secreted	-	-	7
Pgt_Ug99_A1_8611	Non-secreted	-	-	7
Pgt_Ug99_A1_8910	Non-secreted	-	-	7
Pgt_Ug99_A1_9810	Non-secreted	-	-	7
Pgt_Ug99_A1_10297	Non-secreted	-	-	8
Pgt_Ug99_A1_10399	Non-secreted	-	-	8
Pgt_Ug99_A1_10469	Non-secreted	-	-	8
Pgt_Ug99_A1_10500	Non-secreted	-	-	8
Pgt_Ug99_A1_10555	Non-secreted	-	-	8
Pgt_Ug99_A1_10595	Non-secreted	-	-	8
Pgt_Ug99_A1_1124	Non-secreted	-	-	8
Pgt_Ug99_A1_11250	Non-secreted	-	-	8
Pgt_Ug99_A1_11450	Non-secreted	-	-	8
Pgt_Ug99_A1_11768	Non-secreted	-	-	8
Pgt_Ug99_A1_1222	Non-secreted	-	-	8
Pgt_Ug99_A1_12323	Non-secreted	-	-	8
Pgt_Ug99_A1_12337	Non-secreted	-	-	8
Pgt_Ug99_A1_12506	Non-secreted	-	-	8
Pgt_Ug99_A1_12647	Non-secreted	-	-	8
Pgt_Ug99_A1_12684	Non-secreted	-	-	8
Pgt_Ug99_A1_12726	Non-secreted	-	-	8
Pgt_Ug99_A1_13355	Non-secreted	-	-	8
Pgt_Ug99_A1_13972	Non-secreted	-	-	8
Pgt_Ug99_A1_14927	Non-secreted	-	-	8
Pgt_Ug99_A1_14928	Non-secreted	-	-	8
Pgt_Ug99_A1_15439	Non-secreted	-	-	8
Pgt_Ug99_A1_15442	Non-secreted	-	-	8
Pgt_Ug99_A1_15842	Non-secreted	-	-	8
Pgt_Ug99_A1_16127	Non-secreted	-	-	8
Pgt_Ug99_A1_1628	Non-secreted	-	-	8
Pgt_Ug99_A1_16298	Non-secreted	-	-	8
Pgt_Ug99_A1_16568	Non-secreted	-	-	8
Pgt_Ug99_A1_16963	Non-secreted	-	-	8
Pgt_Ug99_A1_17524	Non-secreted	-	-	8
Pgt_Ug99_A1_17586	Non-secreted	-	-	8
Pgt_Ug99_A1_17921	Non-secreted	-	-	8
Pgt_Ug99_A1_18014	Non-secreted	-	-	8
Pgt_Ug99_A1_18189	Non-secreted	-	-	8
Pgt_Ug99_A1_1826	Non-secreted	-	-	8
Pgt_Ug99_A1_1827	Non-secreted	-	-	8
Pgt_Ug99_A1_1828	Non-secreted	-	-	8
Pgt_Ug99_A1_18394	Non-secreted	-	-	8
Pgt_Ug99_A1_18520	Non-secreted	-	-	8
Pgt_Ug99_A1_19332	Non-secreted	-	-	8
Pgt_Ug99_A1_19383	Non-secreted	-	-	8
Pgt_Ug99_A1_19421	Non-secreted	-	-	8
Pgt_Ug99_A1_19558	Non-secreted	-	-	8
Pgt_Ug99_A1_19571	Non-secreted	-	-	8
Pgt_Ug99_A1_2721	Non-secreted	-	-	8
Pgt_Ug99_A1_2819	Non-secreted	-	-	8
Pgt_Ug99_A1_2820	Non-secreted	-	-	8
Pgt_Ug99_A1_2825	Non-secreted	-	-	8
Pgt_Ug99_A1_3035	Non-secreted	-	-	8
Pgt_Ug99_A1_3173	Non-secreted	-	-	8
Pgt_Ug99_A1_4254	Non-secreted	-	-	8
Pgt_Ug99_A1_426	Non-secreted	-	-	8
Pgt_Ug99_A1_4389	Non-secreted	-	-	8
Pgt_Ug99_A1_4689	Non-secreted	-	-	8
Pgt_Ug99_A1_4690	Non-secreted	-	-	8
Pgt_Ug99_A1_5142	Non-secreted	-	-	8
Pgt_Ug99_A1_5396	Non-secreted	-	-	8
Pgt_Ug99_A1_5413	Non-secreted	-	-	8
Pgt_Ug99_A1_63	Non-secreted	-	-	8
Pgt_Ug99_A1_6518	Non-secreted	-	-	8
Pgt_Ug99_A1_6849	Non-secreted	-	-	8
Pgt_Ug99_A1_698	Non-secreted	-	-	8
Pgt_Ug99_A1_7138	Non-secreted	-	-	8
Pgt_Ug99_A1_7262	Non-secreted	-	-	8
Pgt_Ug99_A1_7336	Non-secreted	-	-	8
Pgt_Ug99_A1_7337	Non-secreted	-	-	8
Pgt_Ug99_A1_7417	Non-secreted	-	-	8
Pgt_Ug99_A1_7495	Non-secreted	-	-	8
Pgt_Ug99_A1_7590	Non-secreted	-	-	8
Pgt_Ug99_A1_8368	Non-secreted	-	-	8
Pgt_Ug99_A1_876	Non-secreted	-	-	8
Pgt_Ug99_A1_9079	Non-secreted	-	-	8
Pgt_Ug99_A1_9476	Non-secreted	-	-	8
Pgt_Ug99_A1_98	Non-secreted	-	-	8
Pgt_Ug99_A1_1035	Non-secreted	-	-	9
Pgt_Ug99_A1_10642	Non-secreted	-	-	9
Pgt_Ug99_A1_10805	Non-secreted	-	-	9
Pgt_Ug99_A1_11636	Non-secreted	-	-	9
Pgt_Ug99_A1_11649	Non-secreted	-	-	9
Pgt_Ug99_A1_1256	Non-secreted	-	-	9
Pgt_Ug99_A1_1257	Non-secreted	-	-	9
Pgt_Ug99_A1_12886	Non-secreted	-	-	9
Pgt_Ug99_A1_1293	Non-secreted	-	-	9
Pgt_Ug99_A1_1294	Non-secreted	-	-	9
Pgt_Ug99_A1_13012	Non-secreted	-	-	9
Pgt_Ug99_A1_13476	Non-secreted	-	-	9
Pgt_Ug99_A1_13504	Non-secreted	-	-	9
Pgt_Ug99_A1_13809	Non-secreted	-	-	9
Pgt_Ug99_A1_14229	Non-secreted	-	-	9
Pgt_Ug99_A1_14230	Non-secreted	-	-	9
Pgt_Ug99_A1_14256	Non-secreted	-	-	9
Pgt_Ug99_A1_14257	Non-secreted	-	-	9
Pgt_Ug99_A1_14330	Non-secreted	-	-	9
Pgt_Ug99_A1_14744	Non-secreted	-	-	9
Pgt_Ug99_A1_15661	Non-secreted	-	-	9
Pgt_Ug99_A1_15667	Non-secreted	-	-	9
Pgt_Ug99_A1_15668	Non-secreted	-	-	9
Pgt_Ug99_A1_15682	Non-secreted	-	-	9
Pgt_Ug99_A1_15684	Non-secreted	-	-	9
Pgt_Ug99_A1_1589	Non-secreted	-	-	9
Pgt_Ug99_A1_16541	Non-secreted	-	-	9
Pgt_Ug99_A1_16542	Non-secreted	-	-	9
Pgt_Ug99_A1_17067	Non-secreted	-	-	9
Pgt_Ug99_A1_17728	Non-secreted	-	-	9
Pgt_Ug99_A1_17731	Non-secreted	-	-	9
Pgt_Ug99_A1_18284	Non-secreted	-	-	9
Pgt_Ug99_A1_18286	Non-secreted	-	-	9
Pgt_Ug99_A1_18797	Non-secreted	-	-	9
Pgt_Ug99_A1_18977	Non-secreted	-	-	9
Pgt_Ug99_A1_19096	Non-secreted	-	-	9
Pgt_Ug99_A1_19768	Non-secreted	-	-	9
Pgt_Ug99_A1_2002	Non-secreted	-	-	9
Pgt_Ug99_A1_2108	Non-secreted	-	-	9
Pgt_Ug99_A1_2111	Non-secreted	-	-	9
Pgt_Ug99_A1_3002	Non-secreted	-	-	9
Pgt_Ug99_A1_3405	Non-secreted	-	-	9
Pgt_Ug99_A1_3678	Non-secreted	-	-	9
Pgt_Ug99_A1_3679	Non-secreted	-	-	9
Pgt_Ug99_A1_398	Non-secreted	-	-	9
Pgt_Ug99_A1_4145	Non-secreted	-	-	9
Pgt_Ug99_A1_4201	Non-secreted	-	-	9
Pgt_Ug99_A1_4479	Non-secreted	-	-	9
Pgt_Ug99_A1_4493	Non-secreted	-	-	9
Pgt_Ug99_A1_4696	Non-secreted	-	-	9
Pgt_Ug99_A1_4870	Non-secreted	-	-	9
Pgt_Ug99_A1_5011	Non-secreted	-	-	9
Pgt_Ug99_A1_5636	Non-secreted	-	-	9
Pgt_Ug99_A1_5800	Non-secreted	-	-	9
Pgt_Ug99_A1_5801	Non-secreted	-	-	9
Pgt_Ug99_A1_5802	Non-secreted	-	-	9
Pgt_Ug99_A1_5834	Non-secreted	-	-	9
Pgt_Ug99_A1_5838	Non-secreted	-	-	9
Pgt_Ug99_A1_5839	Non-secreted	-	-	9
Pgt_Ug99_A1_5845	Non-secreted	-	-	9
Pgt_Ug99_A1_602	Non-secreted	-	-	9
Pgt_Ug99_A1_6339	Non-secreted	-	-	9
Pgt_Ug99_A1_6771	Non-secreted	-	-	9
Pgt_Ug99_A1_7152	Non-secreted	-	-	9
Pgt_Ug99_A1_7153	Non-secreted	-	-	9
Pgt_Ug99_A1_7858	Non-secreted	-	-	9
Pgt_Ug99_A1_7972	Non-secreted	-	-	9
Pgt_Ug99_A1_8308	Non-secreted	-	-	9
Pgt_Ug99_A1_8375	Non-secreted	-	-	9
Pgt_Ug99_A1_8750	Non-secreted	-	-	9
Pgt_Ug99_A1_8777	Non-secreted	-	-	9
Pgt_Ug99_A1_9177	Non-secreted	-	-	9
Pgt_Ug99_A1_10296	Non-secreted	-	-	10
Pgt_Ug99_A1_10400	Non-secreted	-	-	10
Pgt_Ug99_A1_10498	Non-secreted	-	-	10
Pgt_Ug99_A1_10529	Non-secreted	-	-	10
Pgt_Ug99_A1_10556	Non-secreted	-	-	10
Pgt_Ug99_A1_1122	Non-secreted	-	-	10
Pgt_Ug99_A1_11245	Non-secreted	-	-	10
Pgt_Ug99_A1_11451	Non-secreted	-	-	10
Pgt_Ug99_A1_12090	Non-secreted	-	-	10
Pgt_Ug99_A1_12196	Non-secreted	-	-	10
Pgt_Ug99_A1_1221	Non-secreted	-	-	10
Pgt_Ug99_A1_12326	Non-secreted	-	-	10
Pgt_Ug99_A1_12343	Non-secreted	-	-	10
Pgt_Ug99_A1_12646	Non-secreted	-	-	10
Pgt_Ug99_A1_12685	Non-secreted	-	-	10
Pgt_Ug99_A1_12729	Non-secreted	-	-	10
Pgt_Ug99_A1_13354	Non-secreted	-	-	10
Pgt_Ug99_A1_13758	Non-secreted	-	-	10
Pgt_Ug99_A1_14325	Non-secreted	-	-	10
Pgt_Ug99_A1_14925	Non-secreted	-	-	10
Pgt_Ug99_A1_15841	Non-secreted	-	-	10
Pgt_Ug99_A1_1601	Non-secreted	-	-	10
Pgt_Ug99_A1_16237	Non-secreted	-	-	10
Pgt_Ug99_A1_1627	Non-secreted	-	-	10
Pgt_Ug99_A1_16299	Non-secreted	-	-	10
Pgt_Ug99_A1_16961	Non-secreted	-	-	10
Pgt_Ug99_A1_17343	Non-secreted	-	-	10
Pgt_Ug99_A1_17523	Non-secreted	-	-	10
Pgt_Ug99_A1_17587	Non-secreted	-	-	10
Pgt_Ug99_A1_17922	Non-secreted	-	-	10
Pgt_Ug99_A1_18012	Non-secreted	-	-	10
Pgt_Ug99_A1_18176	Non-secreted	-	-	10
Pgt_Ug99_A1_18188	Non-secreted	-	-	10
Pgt_Ug99_A1_18624	Non-secreted	-	-	10
Pgt_Ug99_A1_18991	Non-secreted	-	-	10
Pgt_Ug99_A1_19051	Non-secreted	-	-	10
Pgt_Ug99_A1_19330	Non-secreted	-	-	10
Pgt_Ug99_A1_19384	Non-secreted	-	-	10
Pgt_Ug99_A1_19422	Non-secreted	-	-	10
Pgt_Ug99_A1_19555	Non-secreted	-	-	10
Pgt_Ug99_A1_19572	Non-secreted	-	-	10
Pgt_Ug99_A1_20	Non-secreted	-	-	10
Pgt_Ug99_A1_2086	Non-secreted	-	-	10
Pgt_Ug99_A1_2850	Non-secreted	-	-	10
Pgt_Ug99_A1_2970	Non-secreted	-	-	10
Pgt_Ug99_A1_3037	Non-secreted	-	-	10
Pgt_Ug99_A1_3172	Non-secreted	-	-	10
Pgt_Ug99_A1_430	Non-secreted	-	-	10
Pgt_Ug99_A1_432	Non-secreted	-	-	10
Pgt_Ug99_A1_435	Non-secreted	-	-	10
Pgt_Ug99_A1_4390	Non-secreted	-	-	10
Pgt_Ug99_A1_4391	Non-secreted	-	-	10
Pgt_Ug99_A1_4688	Non-secreted	-	-	10
Pgt_Ug99_A1_64	Non-secreted	-	-	10
Pgt_Ug99_A1_6845	Non-secreted	-	-	10
Pgt_Ug99_A1_7137	Non-secreted	-	-	10
Pgt_Ug99_A1_7149	Non-secreted	-	-	10
Pgt_Ug99_A1_7207	Non-secreted	-	-	10
Pgt_Ug99_A1_7208	Non-secreted	-	-	10
Pgt_Ug99_A1_7263	Non-secreted	-	-	10
Pgt_Ug99_A1_7420	Non-secreted	-	-	10
Pgt_Ug99_A1_7493	Non-secreted	-	-	10
Pgt_Ug99_A1_7589	Non-secreted	-	-	10
Pgt_Ug99_A1_8367	Non-secreted	-	-	10
Pgt_Ug99_A1_9077	Non-secreted	-	-	10
Pgt_Ug99_A1_9084	Non-secreted	-	-	10
Pgt_Ug99_A1_97	Non-secreted	-	-	10
Pgt_Ug99_A1_9888	Non-secreted	-	-	10
Pgt_Ug99_A1_13537	Secreted	s	s	10
Pgt_Ug99_A1_10179	Secreted	12	5	11
Pgt_Ug99_A1_10909	Secreted	12	5	11
Pgt_Ug99_A1_11515	Secreted	12	5	11
Pgt_Ug99_A1_11663	Secreted	12	5	11
Pgt_Ug99_A1_11712	Secreted	12	5	11
Pgt_Ug99_A1_11715	Secreted	12	5	11
Pgt_Ug99_A1_11719	Secreted	12	5	11
Pgt_Ug99_A1_11999	Secreted	12	5	11
Pgt_Ug99_A1_12000	Secreted	12	5	11
Pgt_Ug99_A1_12375	Secreted	12	5	11
Pgt_Ug99_A1_13226	Secreted	12	5	11
Pgt_Ug99_A1_14028	Secreted	12	5	11
Pgt_Ug99_A1_14035	Secreted	12	5	11
Pgt_Ug99_A1_14037	Secreted	12	5	11
Pgt_Ug99_A1_14039	Secreted	12	5	11
Pgt_Ug99_A1_14097	Secreted	12	5	11
Pgt_Ug99_A1_14105	Secreted	12	5	11
Pgt_Ug99_A1_14123	Secreted	12	5	11
Pgt_Ug99_A1_14403	Secreted	12	5	11
Pgt_Ug99_A1_14405	Secreted	12	5	11
Pgt_Ug99_A1_14408	Secreted	12	5	11
Pgt_Ug99_A1_14411	Secreted	12	5	11
Pgt_Ug99_A1_15068	Secreted	12	5	11
Pgt_Ug99_A1_15097	Secreted	12	5	11
Pgt_Ug99_A1_15100	Secreted	12	5	11
Pgt_Ug99_A1_15319	Secreted	12	s	11
Pgt_Ug99_A1_16576	Secreted	12	5	11
Pgt_Ug99_A1_16578	Secreted	12	5	11
Pgt_Ug99_A1_17221	Secreted	12	5	11
Pgt_Ug99_A1_1723	Secreted	12	5	11
Pgt_Ug99_A1_18697	Secreted	12	5	11
Pgt_Ug99_A1_18866	Secreted	12	5	11
Pgt_Ug99_A1_18869	Secreted	12	5	11
Pgt_Ug99_A1_2304	Secreted	12	5	11
Pgt_Ug99_A1_2675	Secreted	12	5	11
Pgt_Ug99_A1_2676	Secreted	12	5	11
Pgt_Ug99_A1_2677	Secreted	12	5	11
Pgt_Ug99_A1_2678	Secreted	12	5	11
Pgt_Ug99_A1_2684	Secreted	12	5	11
Pgt_Ug99_A1_2968	Secreted	12	5	11
Pgt_Ug99_A1_2974	Secreted	12	5	11
Pgt_Ug99_A1_3805	Secreted	12	5	11
Pgt_Ug99_A1_3832	Secreted	12	5	11
Pgt_Ug99_A1_385	Secreted	12	5	11
Pgt_Ug99_A1_4349	Secreted	12	5	11
Pgt_Ug99_A1_4856	Secreted	12	5	11
Pgt_Ug99_A1_4857	Secreted	12	5	11
Pgt_Ug99_A1_5696	Secreted	12	5	11
Pgt_Ug99_A1_5706	Secreted	12	5	11
Pgt_Ug99_A1_6108	Secreted	12	5	11
Pgt_Ug99_A1_6864	Secreted	12	5	11
Pgt_Ug99_A1_7984	Secreted	12	5	11
Pgt_Ug99_A1_7995	Secreted	12	5	11
Pgt_Ug99_A1_7998	Secreted	12	5	11
Pgt_Ug99_A1_7999	Secreted	12	5	11
Pgt_Ug99_A1_8763	Secreted	12	5	11
Pgt_Ug99_A1_9075	Secreted	12	5	11
Pgt_Ug99_A1_9082	Secreted	12	5	11
Pgt_Ug99_A1_9616	Secreted	12	5	11
Pgt_Ug99_A1_9619	Secreted	12	5	11
Pgt_Ug99_A1_14404	Non-secreted	-	-	11
Pgt_Ug99_A1_14413	Non-secreted	-	-	11
Pgt_Ug99_A1_14421	Non-secreted	-	-	11
Pgt_Ug99_A1_1884	Non-secreted	-	-	11
Pgt_Ug99_A1_518	Non-secreted	-	-	11
Pgt_Ug99_A1_10338	Secreted	62	6	12
Pgt_Ug99_A1_10526	Secreted	62	6	12
Pgt_Ug99_A1_10633	Secreted	62	6	12
Pgt_Ug99_A1_10754	Secreted	62	6	12
Pgt_Ug99_A1_10772	Secreted	62	6	12
Pgt_Ug99_A1_11178	Secreted	62	6	12
Pgt_Ug99_A1_11666	Secreted	62	6	12
Pgt_Ug99_A1_12498	Secreted	62	6	12
Pgt_Ug99_A1_12764	Secreted	62	6	12
Pgt_Ug99_A1_12766	Secreted	62	6	12
Pgt_Ug99_A1_12770	Secreted	62	6	12
Pgt_Ug99_A1_12772	Secreted	62	6	12
Pgt_Ug99_A1_12773	Secreted	62	6	12
Pgt_Ug99_A1_12820	Secreted	62	6	12
Pgt_Ug99_A1_12842	Secreted	62	6	12
Pgt_Ug99_A1_13428	Secreted	62	6	12
Pgt_Ug99_A1_13812	Secreted	62	6	12
Pgt_Ug99_A1_1421	Secreted	62	6	12
Pgt_Ug99_A1_14308	Secreted	62	6	12
Pgt_Ug99_A1_15335	Secreted	62	6	12
Pgt_Ug99_A1_15340	Secreted	62	6	12
Pgt_Ug99_A1_15347	Secreted	62	6	12
Pgt_Ug99_A1_15700	Secreted	62	6	12
Pgt_Ug99_A1_16365	Secreted	62	6	12
Pgt_Ug99_A1_16886	Secreted	62	6	12
Pgt_Ug99_A1_16888	Secreted	62	6	12
Pgt_Ug99_A1_16889	Secreted	62	6	12
Pgt_Ug99_A1_17277	Secreted	62	6	12
Pgt_Ug99_A1_17427	Secreted	62	6	12
Pgt_Ug99_A1_17904	Secreted	62	6	12
Pgt_Ug99_A1_18245	Secreted	62	6	12
Pgt_Ug99_A1_18246	Secreted	62	6	12
Pgt_Ug99_A1_18368	Secreted	62	6	12
Pgt_Ug99_A1_18454	Secreted	62	6	12
Pgt_Ug99_A1_2044	Secreted	62	6	12
Pgt_Ug99_A1_2976	Secreted	62	6	12
Pgt_Ug99_A1_3169	Secreted	62	6	12
Pgt_Ug99_A1_3383	Secreted	62	6	12
Pgt_Ug99_A1_43	Secreted	62	6	12
Pgt_Ug99_A1_4847	Secreted	62	6	12
Pgt_Ug99_A1_4861	Secreted	62	6	12
Pgt_Ug99_A1_563	Secreted	62	6	12
Pgt_Ug99_A1_603	Secreted	62	6	12
Pgt_Ug99_A1_6510	Secreted	62	6	12
Pgt_Ug99_A1_6694	Secreted	62	6	12
Pgt_Ug99_A1_6697	Secreted	62	6	12
Pgt_Ug99_A1_6793	Secreted	62	6	12
Pgt_Ug99_A1_7171	Secreted	62	6	12
Pgt_Ug99_A1_7172	Secreted	62	6	12
Pgt_Ug99_A1_7959	Secreted	62	6	12
Pgt_Ug99_A1_8759	Secreted	62	6	12
Pgt_Ug99_A1_8760	Secreted	62	6	12
Pgt_Ug99_A1_8826	Secreted	62	6	12
Pgt_Ug99_A1_917	Secreted	62	6	12
Pgt_Ug99_A1_923	Secreted	62	6	12
Pgt_Ug99_A1_9238	Secreted	62	6	12
Pgt_Ug99_A1_9244	Secreted	62	6	12
Pgt_Ug99_A1_9248	Secreted	62	6	12
Pgt_Ug99_A1_10339	Non-secreted	-	-	12
Pgt_Ug99_A1_12857	Non-secreted	-	-	12
Pgt_Ug99_A1_1422	Non-secreted	-	-	12
Pgt_Ug99_A1_15333	Non-secreted	-	-	12
Pgt_Ug99_A1_15334	Non-secreted	-	-	12
Pgt_Ug99_A1_18247	Non-secreted	-	-	12
Pgt_Ug99_A1_7966	Non-secreted	-	-	12
Pgt_Ug99_A1_10228	Non-secreted	-	-	13
Pgt_Ug99_A1_10503	Non-secreted	-	-	13
Pgt_Ug99_A1_10927	Non-secreted	-	-	13
Pgt_Ug99_A1_11343	Non-secreted	-	-	13
Pgt_Ug99_A1_11892	Non-secreted	-	-	13
Pgt_Ug99_A1_12134	Non-secreted	-	-	13
Pgt_Ug99_A1_12280	Non-secreted	-	-	13
Pgt_Ug99_A1_1251	Non-secreted	-	-	13
Pgt_Ug99_A1_12568	Non-secreted	-	-	13
Pgt_Ug99_A1_12769	Non-secreted	-	-	13
Pgt_Ug99_A1_13007	Non-secreted	-	-	13
Pgt_Ug99_A1_13367	Non-secreted	-	-	13
Pgt_Ug99_A1_13501	Non-secreted	-	-	13
Pgt_Ug99_A1_1385	Non-secreted	-	-	13
Pgt_Ug99_A1_13853	Non-secreted	-	-	13
Pgt_Ug99_A1_13961	Non-secreted	-	-	13
Pgt_Ug99_A1_13980	Non-secreted	-	-	13
Pgt_Ug99_A1_14153	Non-secreted	-	-	13
Pgt_Ug99_A1_14740	Non-secreted	-	-	13
Pgt_Ug99_A1_14776	Non-secreted	-	-	13
Pgt_Ug99_A1_15085	Non-secreted	-	-	13
Pgt_Ug99_A1_15087	Non-secreted	-	-	13
Pgt_Ug99_A1_15585	Non-secreted	-	-	13
Pgt_Ug99_A1_158	Non-secreted	-	-	13
Pgt_Ug99_A1_15869	Non-secreted	-	-	13
Pgt_Ug99_A1_15926	Non-secreted	-	-	13
Pgt_Ug99_A1_16331	Non-secreted	-	-	13
Pgt_Ug99_A1_16411	Non-secreted	-	-	13
Pgt_Ug99_A1_16669	Non-secreted	-	-	13
Pgt_Ug99_A1_16831	Non-secreted	-	-	13
Pgt_Ug99_A1_16884	Non-secreted	-	-	13
Pgt_Ug99_A1_18721	Non-secreted	-	-	13
Pgt_Ug99_A1_19282	Non-secreted	-	-	13
Pgt_Ug99_A1_19307	Non-secreted	-	-	13
Pgt_Ug99_A1_19308	Non-secreted	-	-	13
Pgt_Ug99_A1_19309	Non-secreted	-	-	13
Pgt_Ug99_A1_2267	Non-secreted	-	-	13
Pgt_Ug99_A1_3133	Non-secreted	-	-	13
Pgt_Ug99_A1_3139	Non-secreted	-	-	13
Pgt_Ug99_A1_316	Non-secreted	-	-	13
Pgt_Ug99_A1_3207	Non-secreted	-	-	13
Pgt_Ug99_A1_3572	Non-secreted	-	-	13
Pgt_Ug99_A1_3625	Non-secreted	-	-	13
Pgt_Ug99_A1_408	Non-secreted	-	-	13
Pgt_Ug99_A1_4633	Non-secreted	-	-	13
Pgt_Ug99_A1_4908	Non-secreted	-	-	13
Pgt_Ug99_A1_4964	Non-secreted	-	-	13
Pgt_Ug99_A1_5053	Non-secreted	-	-	13
Pgt_Ug99_A1_5115	Non-secreted	-	-	13
Pgt_Ug99_A1_522	Non-secreted	-	-	13
Pgt_Ug99_A1_5491	Non-secreted	-	-	13
Pgt_Ug99_A1_5723	Non-secreted	-	-	13
Pgt_Ug99_A1_6294	Non-secreted	-	-	13
Pgt_Ug99_A1_6943	Non-secreted	-	-	13
Pgt_Ug99_A1_7198	Non-secreted	-	-	13
Pgt_Ug99_A1_7718	Non-secreted	-	-	13
Pgt_Ug99_A1_7773	Non-secreted	-	-	13
Pgt_Ug99_A1_7892	Non-secreted	-	-	13
Pgt_Ug99_A1_8131	Non-secreted	-	-	13
Pgt_Ug99_A1_9012	Non-secreted	-	-	13
Pgt_Ug99_A1_9517	Non-secreted	-	-	13
Pgt_Ug99_A1_9526	Non-secreted	-	-	13
Pgt_Ug99_A1_9877	Non-secreted	-	-	13
Pgt_Ug99_A1_12144	Secreted	2	14	14
Pgt_Ug99_A1_12293	Secreted	2	14	14
Pgt_Ug99_A1_12872	Secreted	2	14	14
Pgt_Ug99_A1_12873	Secreted	2	14	14
Pgt_Ug99_A1_14658	Secreted	2	14	14
Pgt_Ug99_A1_14807	Secreted	2	14	14
Pgt_Ug99_A1_19700	Secreted	2	14	14
Pgt_Ug99_A1_2609	Secreted	2	14	14
Pgt_Ug99_A1_2610	Secreted	2	14	14
Pgt_Ug99_A1_3274	Secreted	2	14	14
Pgt_Ug99_A1_3275	Secreted	2	14	14
Pgt_Ug99_A1_3937	Secreted	2	14	14
Pgt_Ug99_A1_3942	Secreted	2	14	14
Pgt_Ug99_A1_4211	Secreted	2	14	14
Pgt_Ug99_A1_4741	Secreted	2	14	14
Pgt_Ug99_A1_4804	Secreted	2	14	14
Pgt_Ug99_A1_5130	Secreted	2	14	14
Pgt_Ug99_A1_7027	Secreted	2	14	14
Pgt_Ug99_A1_7124	Secreted	2	14	14
Pgt_Ug99_A1_8824	Secreted	2	14	14
Pgt_Ug99_A1_9130	Secreted	2	14	14
Pgt_Ug99_A1_10738	Non-secreted	-	-	14
Pgt_Ug99_A1_10793	Non-secreted	-	-	14
Pgt_Ug99_A1_11641	Non-secreted	-	-	14
Pgt_Ug99_A1_12154	Non-secreted	-	-	14
Pgt_Ug99_A1_13104	Non-secreted	-	-	14
Pgt_Ug99_A1_13105	Non-secreted	-	-	14
Pgt_Ug99_A1_13711	Non-secreted	-	-	14
Pgt_Ug99_A1_13767	Non-secreted	-	-	14
Pgt_Ug99_A1_13803	Non-secreted	-	-	14
Pgt_Ug99_A1_1402	Non-secreted	-	-	14
Pgt_Ug99_A1_1403	Non-secreted	-	-	14
Pgt_Ug99_A1_14439	Non-secreted	-	-	14
Pgt_Ug99_A1_14440	Non-secreted	-	-	14
Pgt_Ug99_A1_14659	Non-secreted	-	-	14
Pgt_Ug99_A1_15273	Non-secreted	-	-	14
Pgt_Ug99_A1_17643	Non-secreted	-	-	14
Pgt_Ug99_A1_1776	Non-secreted	-	-	14
Pgt_Ug99_A1_1781	Non-secreted	-	-	14
Pgt_Ug99_A1_1789	Non-secreted	-	-	14
Pgt_Ug99_A1_1819	Non-secreted	-	-	14
Pgt_Ug99_A1_1820	Non-secreted	-	-	14
Pgt_Ug99_A1_18332	Non-secreted	-	-	14
Pgt_Ug99_A1_18401	Non-secreted	-	-	14
Pgt_Ug99_A1_1870	Non-secreted	-	-	14
Pgt_Ug99_A1_18836	Non-secreted	-	-	14
Pgt_Ug99_A1_18868	Non-secreted	-	-	14
Pgt_Ug99_A1_2025	Non-secreted	-	-	14
Pgt_Ug99_A1_2132	Non-secreted	-	-	14
Pgt_Ug99_A1_3728	Non-secreted	-	-	14
Pgt_Ug99_A1_4742	Non-secreted	-	-	14
Pgt_Ug99_A1_5880	Non-secreted	-	-	14
Pgt_Ug99_A1_6046	Non-secreted	-	-	14
Pgt_Ug99_A1_6670	Non-secreted	-	-	14
Pgt_Ug99_A1_6672	Non-secreted	-	-	14
Pgt_Ug99_A1_7125	Non-secreted	-	-	14
Pgt_Ug99_A1_7238	Non-secreted	-	-	14
Pgt_Ug99_A1_7542	Non-secreted	-	-	14
Pgt_Ug99_A1_7566	Non-secreted	-	-	14
Pgt_Ug99_A1_8705	Non-secreted	-	-	14
Pgt_Ug99_A1_9758	Non-secreted	-	-	14
Pgt_Ug99_A1_10421	Secreted	4	44	15
Pgt_Ug99_A1_11076	Secreted	4	44	15
Pgt_Ug99_A1_1292	Secreted	4	44	15
Pgt_Ug99_A1_16433	Secreted	4	44	15
Pgt_Ug99_A1_19424	Secreted	4	44	15
Pgt_Ug99_A1_3739	Secreted	4	44	15
Pgt_Ug99_A1_9363	Secreted	4	44	15
Pgt_Ug99_A1_10340	Non-secreted	-	-	15
Pgt_Ug99_A1_10955	Non-secreted	-	-	15
Pgt_Ug99_A1_11036	Non-secreted	-	-	15
Pgt_Ug99_A1_11193	Non-secreted	-	-	15
Pgt_Ug99_A1_11194	Non-secreted	-	-	15
Pgt_Ug99_A1_11197	Non-secreted	-	-	15
Pgt_Ug99_A1_11704	Non-secreted	-	-	15
Pgt_Ug99_A1_11744	Non-secreted	-	-	15
Pgt_Ug99_A1_12803	Non-secreted	-	-	15
Pgt_Ug99_A1_13649	Non-secreted	-	-	15
Pgt_Ug99_A1_13787	Non-secreted	-	-	15
Pgt_Ug99_A1_13918	Non-secreted	-	-	15
Pgt_Ug99_A1_13962	Non-secreted	-	-	15
Pgt_Ug99_A1_14518	Non-secreted	-	-	15
Pgt_Ug99_A1_1472	Non-secreted	-	-	15
Pgt_Ug99_A1_15356	Non-secreted	-	-	15
Pgt_Ug99_A1_15659	Non-secreted	-	-	15
Pgt_Ug99_A1_15733	Non-secreted	-	-	15
Pgt_Ug99_A1_16702	Non-secreted	-	-	15
Pgt_Ug99_A1_16798	Non-secreted	-	-	15
Pgt_Ug99_A1_1682	Non-secreted	-	-	15
Pgt_Ug99_A1_1686	Non-secreted	-	-	15
Pgt_Ug99_A1_17529	Non-secreted	-	-	15
Pgt_Ug99_A1_17616	Non-secreted	-	-	15
Pgt_Ug99_A1_178	Non-secreted	-	-	15
Pgt_Ug99_A1_18215	Non-secreted	-	-	15
Pgt_Ug99_A1_18731	Non-secreted	-	-	15
Pgt_Ug99_A1_19066	Non-secreted	-	-	15
Pgt_Ug99_A1_1937	Non-secreted	-	-	15
Pgt_Ug99_A1_19425	Non-secreted	-	-	15
Pgt_Ug99_A1_19445	Non-secreted	-	-	15
Pgt_Ug99_A1_2034	Non-secreted	-	-	15
Pgt_Ug99_A1_2515	Non-secreted	-	-	15
Pgt_Ug99_A1_2663	Non-secreted	-	-	15
Pgt_Ug99_A1_2869	Non-secreted	-	-	15
Pgt_Ug99_A1_302	Non-secreted	-	-	15
Pgt_Ug99_A1_3355	Non-secreted	-	-	15
Pgt_Ug99_A1_4356	Non-secreted	-	-	15
Pgt_Ug99_A1_587	Non-secreted	-	-	15
Pgt_Ug99_A1_5987	Non-secreted	-	-	15
Pgt_Ug99_A1_6014	Non-secreted	-	-	15
Pgt_Ug99_A1_6015	Non-secreted	-	-	15
Pgt_Ug99_A1_6430	Non-secreted	-	-	15
Pgt_Ug99_A1_726	Non-secreted	-	-	15
Pgt_Ug99_A1_778	Non-secreted	-	-	15
Pgt_Ug99_A1_8010	Non-secreted	-	-	15
Pgt_Ug99_A1_8343	Non-secreted	-	-	15
Pgt_Ug99_A1_9362	Non-secreted	-	-	15
Pgt_Ug99_A1_9763	Non-secreted	-	-	15
Pgt_Ug99_A1_9827	Non-secreted	-	-	15
Pgt_Ug99_A1_9850	Non-secreted	-	-	15
Pgt_Ug99_A1_265	Secreted	113	s	16
Pgt_Ug99_A1_10042	Non-secreted	-	-	16
Pgt_Ug99_A1_10048	Non-secreted	-	-	16
Pgt_Ug99_A1_10654	Non-secreted	-	-	16
Pgt_Ug99_A1_13017	Non-secreted	-	-	16
Pgt_Ug99_A1_13326	Non-secreted	-	-	16
Pgt_Ug99_A1_14090	Non-secreted	-	-	16
Pgt_Ug99_A1_14731	Non-secreted	-	-	16
Pgt_Ug99_A1_14756	Non-secreted	-	-	16
Pgt_Ug99_A1_15148	Non-secreted	-	-	16
Pgt_Ug99_A1_16056	Non-secreted	-	-	16
Pgt_Ug99_A1_1824	Non-secreted	-	-	16
Pgt_Ug99_A1_18369	Non-secreted	-	-	16
Pgt_Ug99_A1_18385	Non-secreted	-	-	16
Pgt_Ug99_A1_18518	Non-secreted	-	-	16
Pgt_Ug99_A1_18519	Non-secreted	-	-	16
Pgt_Ug99_A1_19056	Non-secreted	-	-	16
Pgt_Ug99_A1_19480	Non-secreted	-	-	16
Pgt_Ug99_A1_2553	Non-secreted	-	-	16
Pgt_Ug99_A1_263	Non-secreted	-	-	16
Pgt_Ug99_A1_2632	Non-secreted	-	-	16
Pgt_Ug99_A1_2633	Non-secreted	-	-	16
Pgt_Ug99_A1_264	Non-secreted	-	-	16
Pgt_Ug99_A1_277	Non-secreted	-	-	16
Pgt_Ug99_A1_3303	Non-secreted	-	-	16
Pgt_Ug99_A1_3793	Non-secreted	-	-	16
Pgt_Ug99_A1_3990	Non-secreted	-	-	16
Pgt_Ug99_A1_418	Non-secreted	-	-	16
Pgt_Ug99_A1_4183	Non-secreted	-	-	16
Pgt_Ug99_A1_4453	Non-secreted	-	-	16
Pgt_Ug99_A1_5771	Non-secreted	-	-	16
Pgt_Ug99_A1_6354	Non-secreted	-	-	16
Pgt_Ug99_A1_6452	Non-secreted	-	-	16
Pgt_Ug99_A1_650	Non-secreted	-	-	16
Pgt_Ug99_A1_652	Non-secreted	-	-	16
Pgt_Ug99_A1_653	Non-secreted	-	-	16
Pgt_Ug99_A1_654	Non-secreted	-	-	16
Pgt_Ug99_A1_657	Non-secreted	-	-	16
Pgt_Ug99_A1_6815	Non-secreted	-	-	16
Pgt_Ug99_A1_7036	Non-secreted	-	-	16
Pgt_Ug99_A1_7040	Non-secreted	-	-	16
Pgt_Ug99_A1_7042	Non-secreted	-	-	16
Pgt_Ug99_A1_7091	Non-secreted	-	-	16
Pgt_Ug99_A1_8801	Non-secreted	-	-	16
Pgt_Ug99_A1_19564	Secreted	s	s	16
Pgt_Ug99_A1_10144	Non-secreted	-	-	17
Pgt_Ug99_A1_10145	Non-secreted	-	-	17
Pgt_Ug99_A1_10572	Non-secreted	-	-	17
Pgt_Ug99_A1_11540	Non-secreted	-	-	17
Pgt_Ug99_A1_11541	Non-secreted	-	-	17
Pgt_Ug99_A1_11854	Non-secreted	-	-	17
Pgt_Ug99_A1_1379	Non-secreted	-	-	17
Pgt_Ug99_A1_13989	Non-secreted	-	-	17
Pgt_Ug99_A1_14284	Non-secreted	-	-	17
Pgt_Ug99_A1_14881	Non-secreted	-	-	17
Pgt_Ug99_A1_14882	Non-secreted	-	-	17
Pgt_Ug99_A1_15530	Non-secreted	-	-	17
Pgt_Ug99_A1_15535	Non-secreted	-	-	17
Pgt_Ug99_A1_15536	Non-secreted	-	-	17
Pgt_Ug99_A1_15537	Non-secreted	-	-	17
Pgt_Ug99_A1_15539	Non-secreted	-	-	17
Pgt_Ug99_A1_16200	Non-secreted	-	-	17
Pgt_Ug99_A1_16244	Non-secreted	-	-	17
Pgt_Ug99_A1_16250	Non-secreted	-	-	17
Pgt_Ug99_A1_16969	Non-secreted	-	-	17
Pgt_Ug99_A1_17252	Non-secreted	-	-	17
Pgt_Ug99_A1_17254	Non-secreted	-	-	17
Pgt_Ug99_A1_17256	Non-secreted	-	-	17
Pgt_Ug99_A1_17258	Non-secreted	-	-	17
Pgt_Ug99_A1_19516	Non-secreted	-	-	17
Pgt_Ug99_A1_2464	Non-secreted	-	-	17
Pgt_Ug99_A1_2940	Non-secreted	-	-	17
Pgt_Ug99_A1_3044	Non-secreted	-	-	17
Pgt_Ug99_A1_3046	Non-secreted	-	-	17
Pgt_Ug99_A1_3055	Non-secreted	-	-	17
Pgt_Ug99_A1_3057	Non-secreted	-	-	17
Pgt_Ug99_A1_3649	Non-secreted	-	-	17
Pgt_Ug99_A1_4428	Non-secreted	-	-	17
Pgt_Ug99_A1_5152	Non-secreted	-	-	17
Pgt_Ug99_A1_5155	Non-secreted	-	-	17
Pgt_Ug99_A1_6139	Non-secreted	-	-	17
Pgt_Ug99_A1_627	Non-secreted	-	-	17
Pgt_Ug99_A1_629	Non-secreted	-	-	17
Pgt_Ug99_A1_630	Non-secreted	-	-	17
Pgt_Ug99_A1_7069	Non-secreted	-	-	17
Pgt_Ug99_A1_7752	Non-secreted	-	-	17
Pgt_Ug99_A1_8875	Non-secreted	-	-	17
Pgt_Ug99_A1_8933	Non-secreted	-	-	17
Pgt_Ug99_A1_11101	Secreted	68	8	18
Pgt_Ug99_A1_15441	Secreted	68	8	18
Pgt_Ug99_A1_15764	Secreted	68	8	18
Pgt_Ug99_A1_15776	Secreted	68	8	18
Pgt_Ug99_A1_15821	Secreted	68	8	18
Pgt_Ug99_A1_15834	Secreted	68	8	18
Pgt_Ug99_A1_1617	Secreted	68	8	18
Pgt_Ug99_A1_1622	Secreted	68	8	18
Pgt_Ug99_A1_1687	Secreted	68	8	18
Pgt_Ug99_A1_1689	Secreted	68	8	18
Pgt_Ug99_A1_1698	Secreted	68	8	18
Pgt_Ug99_A1_18133	Secreted	68	8	18
Pgt_Ug99_A1_18195	Secreted	68	8	18
Pgt_Ug99_A1_339	Secreted	68	8	18
Pgt_Ug99_A1_340	Secreted	68	8	18
Pgt_Ug99_A1_341	Secreted	68	8	18
Pgt_Ug99_A1_3635	Secreted	68	8	18
Pgt_Ug99_A1_4065	Secreted	68	8	18
Pgt_Ug99_A1_4736	Secreted	68	8	18
Pgt_Ug99_A1_499	Secreted	68	8	18
Pgt_Ug99_A1_4998	Secreted	68	8	18
Pgt_Ug99_A1_4999	Secreted	68	8	18
Pgt_Ug99_A1_5000	Secreted	68	8	18
Pgt_Ug99_A1_5001	Secreted	68	8	18
Pgt_Ug99_A1_5006	Secreted	68	8	18
Pgt_Ug99_A1_5173	Secreted	68	8	18
Pgt_Ug99_A1_660	Secreted	68	8	18
Pgt_Ug99_A1_7257	Secreted	68	8	18
Pgt_Ug99_A1_772	Secreted	68	8	18
Pgt_Ug99_A1_775	Secreted	68	8	18
Pgt_Ug99_A1_8173	Secreted	68	8	18
Pgt_Ug99_A1_8174	Secreted	68	8	18
Pgt_Ug99_A1_8179	Secreted	68	8	18
Pgt_Ug99_A1_8312	Secreted	68	8	18
Pgt_Ug99_A1_8314	Secreted	68	8	18
Pgt_Ug99_A1_8774	Secreted	68	8	18
Pgt_Ug99_A1_88	Secreted	68	8	18
Pgt_Ug99_A1_8851	Secreted	68	8	18
Pgt_Ug99_A1_8852	Secreted	68	8	18
Pgt_Ug99_A1_1623	Non-secreted	-	-	18
Pgt_Ug99_A1_3636	Non-secreted	-	-	18
Pgt_Ug99_A1_5172	Non-secreted	-	-	18
Pgt_Ug99_A1_5177	Non-secreted	-	-	18
Pgt_Ug99_A1_10101	Secreted	83	10	19
Pgt_Ug99_A1_13464	Secreted	83	10	19
Pgt_Ug99_A1_13540	Secreted	83	10	19
Pgt_Ug99_A1_13542	Secreted	83	10	19
Pgt_Ug99_A1_13754	Secreted	83	10	19
Pgt_Ug99_A1_14393	Secreted	83	10	19
Pgt_Ug99_A1_14394	Secreted	83	10	19
Pgt_Ug99_A1_14395	Secreted	83	10	19
Pgt_Ug99_A1_14397	Secreted	83	10	19
Pgt_Ug99_A1_14624	Secreted	83	10	19
Pgt_Ug99_A1_14791	Secreted	83	10	19
Pgt_Ug99_A1_14792	Secreted	83	10	19
Pgt_Ug99_A1_14799	Secreted	83	10	19
Pgt_Ug99_A1_14806	Secreted	83	10	19
Pgt_Ug99_A1_14837	Secreted	83	10	19
Pgt_Ug99_A1_14838	Secreted	83	10	19
Pgt_Ug99_A1_15268	Secreted	83	10	19
Pgt_Ug99_A1_16466	Secreted	83	10	19
Pgt_Ug99_A1_1651	Secreted	83	10	19
Pgt_Ug99_A1_16741	Secreted	83	10	19
Pgt_Ug99_A1_17306	Secreted	83	10	19
Pgt_Ug99_A1_1750	Secreted	83	10	19
Pgt_Ug99_A1_1767	Secreted	83	10	19
Pgt_Ug99_A1_1768	Secreted	83	10	19
Pgt_Ug99_A1_17726	Secreted	83	10	19
Pgt_Ug99_A1_1785	Secreted	83	10	19
Pgt_Ug99_A1_18503	Secreted	83	10	19
Pgt_Ug99_A1_19747	Secreted	83	10	19
Pgt_Ug99_A1_19748	Secreted	83	10	19
Pgt_Ug99_A1_6216	Secreted	83	10	19
Pgt_Ug99_A1_6230	Secreted	83	10	19
Pgt_Ug99_A1_6822	Secreted	83	10	19
Pgt_Ug99_A1_6859	Secreted	83	10	19
Pgt_Ug99_A1_7604	Secreted	83	10	19
Pgt_Ug99_A1_832	Secreted	83	10	19
Pgt_Ug99_A1_8569	Secreted	83	10	19
Pgt_Ug99_A1_8570	Secreted	83	10	19
Pgt_Ug99_A1_8696	Secreted	83	10	19
Pgt_Ug99_A1_14392	Non-secreted	-	-	19
Pgt_Ug99_A1_14396	Non-secreted	-	-	19
Pgt_Ug99_A1_16535	Non-secreted	-	-	19
Pgt_Ug99_A1_17308	Non-secreted	-	-	19
Pgt_Ug99_A1_10260	Secreted	18	9	20
Pgt_Ug99_A1_11167	Secreted	18	9	20
Pgt_Ug99_A1_11281	Secreted	18	9	20
Pgt_Ug99_A1_11314	Secreted	18	9	20
Pgt_Ug99_A1_11317	Secreted	18	9	20
Pgt_Ug99_A1_11319	Secreted	18	9	20
Pgt_Ug99_A1_11327	Secreted	18	9	20
Pgt_Ug99_A1_11348	Secreted	18	9	20
Pgt_Ug99_A1_11357	Secreted	18	9	20
Pgt_Ug99_A1_11529	Secreted	18	9	20
Pgt_Ug99_A1_11530	Secreted	18	9	20
Pgt_Ug99_A1_11533	Secreted	18	9	20
Pgt_Ug99_A1_11735	Secreted	18	9	20
Pgt_Ug99_A1_12015	Secreted	18	9	20
Pgt_Ug99_A1_1205	Secreted	18	9	20
Pgt_Ug99_A1_12060	Secreted	18	9	20
Pgt_Ug99_A1_1267	Secreted	18	9	20
Pgt_Ug99_A1_13624	Secreted	18	9	20
Pgt_Ug99_A1_13625	Secreted	18	9	20
Pgt_Ug99_A1_15467	Secreted	18	9	20
Pgt_Ug99_A1_18320	Secreted	18	9	20
Pgt_Ug99_A1_18559	Secreted	18	9	20
Pgt_Ug99_A1_18611	Secreted	18	9	20
Pgt_Ug99_A1_18614	Secreted	18	9	20
Pgt_Ug99_A1_18616	Secreted	18	9	20
Pgt_Ug99_A1_2277	Secreted	18	9	20
Pgt_Ug99_A1_2286	Secreted	18	9	20
Pgt_Ug99_A1_2778	Secreted	18	9	20
Pgt_Ug99_A1_2871	Secreted	18	9	20
Pgt_Ug99_A1_3007	Secreted	18	9	20
Pgt_Ug99_A1_3053	Secreted	18	9	20
Pgt_Ug99_A1_7821	Secreted	18	9	20
Pgt_Ug99_A1_7841	Secreted	18	9	20
Pgt_Ug99_A1_7842	Secreted	18	9	20
Pgt_Ug99_A1_9046	Secreted	18	9	20
Pgt_Ug99_A1_9047	Secreted	18	9	20
Pgt_Ug99_A1_9178	Secreted	18	9	20
Pgt_Ug99_A1_9440	Secreted	18	9	20
Pgt_Ug99_A1_9468	Secreted	18	9	20
Pgt_Ug99_A1_6895	Non-secreted	-	-	20
Pgt_Ug99_A1_10046	Secreted	72	300	21
Pgt_Ug99_A1_11096	Secreted	72	19	21
Pgt_Ug99_A1_11456	Secreted	72	19	21
Pgt_Ug99_A1_11834	Secreted	72	300	21
Pgt_Ug99_A1_2124	Secreted	72	19	21
Pgt_Ug99_A1_2381	Secreted	72	19	21
Pgt_Ug99_A1_2607	Secreted	72	19	21
Pgt_Ug99_A1_2981	Secreted	72	19	21
Pgt_Ug99_A1_2985	Secreted	72	19	21
Pgt_Ug99_A1_3280	Secreted	72	19	21
Pgt_Ug99_A1_3363	Secreted	72	19	21
Pgt_Ug99_A1_4338	Secreted	72	19	21
Pgt_Ug99_A1_6802	Secreted	72	19	21
Pgt_Ug99_A1_7861	Secreted	72	19	21
Pgt_Ug99_A1_7862	Secreted	72	19	21
Pgt_Ug99_A1_7868	Secreted	72	19	21
Pgt_Ug99_A1_7869	Secreted	72	19	21
Pgt_Ug99_A1_7870	Secreted	72	19	21
Pgt_Ug99_A1_13782	Non-secreted	-	-	21
Pgt_Ug99_A1_14399	Non-secreted	-	-	21
Pgt_Ug99_A1_14400	Non-secreted	-	-	21
Pgt_Ug99_A1_15828	Non-secreted	-	-	21
Pgt_Ug99_A1_16075	Non-secreted	-	-	21
Pgt_Ug99_A1_16600	Non-secreted	-	-	21
Pgt_Ug99_A1_16606	Non-secreted	-	-	21
Pgt_Ug99_A1_17717	Non-secreted	-	-	21
Pgt_Ug99_A1_17734	Non-secreted	-	-	21
Pgt_Ug99_A1_17851	Non-secreted	-	-	21
Pgt_Ug99_A1_17872	Non-secreted	-	-	21
Pgt_Ug99_A1_17976	Non-secreted	-	-	21
Pgt_Ug99_A1_18599	Non-secreted	-	-	21
Pgt_Ug99_A1_2321	Non-secreted	-	-	21
Pgt_Ug99_A1_2983	Non-secreted	-	-	21
Pgt_Ug99_A1_3664	Non-secreted	-	-	21
Pgt_Ug99_A1_4296	Non-secreted	-	-	21
Pgt_Ug99_A1_4568	Non-secreted	-	-	21
Pgt_Ug99_A1_8719	Non-secreted	-	-	21
Pgt_Ug99_A1_10266	Non-secreted	-	-	22
Pgt_Ug99_A1_10763	Non-secreted	-	-	22
Pgt_Ug99_A1_10972	Non-secreted	-	-	22
Pgt_Ug99_A1_11721	Non-secreted	-	-	22
Pgt_Ug99_A1_12314	Non-secreted	-	-	22
Pgt_Ug99_A1_12353	Non-secreted	-	-	22
Pgt_Ug99_A1_13214	Non-secreted	-	-	22
Pgt_Ug99_A1_13280	Non-secreted	-	-	22
Pgt_Ug99_A1_13864	Non-secreted	-	-	22
Pgt_Ug99_A1_14130	Non-secreted	-	-	22
Pgt_Ug99_A1_15045	Non-secreted	-	-	22
Pgt_Ug99_A1_15180	Non-secreted	-	-	22
Pgt_Ug99_A1_1582	Non-secreted	-	-	22
Pgt_Ug99_A1_1587	Non-secreted	-	-	22
Pgt_Ug99_A1_15905	Non-secreted	-	-	22
Pgt_Ug99_A1_16692	Non-secreted	-	-	22
Pgt_Ug99_A1_16737	Non-secreted	-	-	22
Pgt_Ug99_A1_18027	Non-secreted	-	-	22
Pgt_Ug99_A1_18237	Non-secreted	-	-	22
Pgt_Ug99_A1_18470	Non-secreted	-	-	22
Pgt_Ug99_A1_18471	Non-secreted	-	-	22
Pgt_Ug99_A1_18654	Non-secreted	-	-	22
Pgt_Ug99_A1_18982	Non-secreted	-	-	22
Pgt_Ug99_A1_19513	Non-secreted	-	-	22
Pgt_Ug99_A1_19514	Non-secreted	-	-	22
Pgt_Ug99_A1_19738	Non-secreted	-	-	22
Pgt_Ug99_A1_4121	Non-secreted	-	-	22
Pgt_Ug99_A1_485	Non-secreted	-	-	22
Pgt_Ug99_A1_5217	Non-secreted	-	-	22
Pgt_Ug99_A1_5926	Non-secreted	-	-	22
Pgt_Ug99_A1_6405	Non-secreted	-	-	22
Pgt_Ug99_A1_8024	Non-secreted	-	-	22
Pgt_Ug99_A1_8229	Non-secreted	-	-	22
Pgt_Ug99_A1_9104	Non-secreted	-	-	22
Pgt_Ug99_A1_10073	Secreted	26	93	23
Pgt_Ug99_A1_3087	Secreted	26	93	23
Pgt_Ug99_A1_6651	Secreted	26	93	23
Pgt_Ug99_A1_9751	Secreted	26	93	23
Pgt_Ug99_A1_10037	Non-secreted	-	-	23
Pgt_Ug99_A1_10476	Non-secreted	-	-	23
Pgt_Ug99_A1_10479	Non-secreted	-	-	23
Pgt_Ug99_A1_10585	Non-secreted	-	-	23
Pgt_Ug99_A1_10801	Non-secreted	-	-	23
Pgt_Ug99_A1_110	Non-secreted	-	-	23
Pgt_Ug99_A1_11094	Non-secreted	-	-	23
Pgt_Ug99_A1_11227	Non-secreted	-	-	23
Pgt_Ug99_A1_1483	Non-secreted	-	-	23
Pgt_Ug99_A1_15632	Non-secreted	-	-	23
Pgt_Ug99_A1_15808	Non-secreted	-	-	23
Pgt_Ug99_A1_177	Non-secreted	-	-	23
Pgt_Ug99_A1_2750	Non-secreted	-	-	23
Pgt_Ug99_A1_3797	Non-secreted	-	-	23
Pgt_Ug99_A1_3804	Non-secreted	-	-	23
Pgt_Ug99_A1_3981	Non-secreted	-	-	23
Pgt_Ug99_A1_3997	Non-secreted	-	-	23
Pgt_Ug99_A1_4777	Non-secreted	-	-	23
Pgt_Ug99_A1_5540	Non-secreted	-	-	23
Pgt_Ug99_A1_6648	Non-secreted	-	-	23
Pgt_Ug99_A1_6917	Non-secreted	-	-	23
Pgt_Ug99_A1_7630	Non-secreted	-	-	23
Pgt_Ug99_A1_804	Non-secreted	-	-	23
Pgt_Ug99_A1_805	Non-secreted	-	-	23
Pgt_Ug99_A1_8199	Non-secreted	-	-	23
Pgt_Ug99_A1_8545	Non-secreted	-	-	23
Pgt_Ug99_A1_8810	Non-secreted	-	-	23
Pgt_Ug99_A1_9530	Non-secreted	-	-	23
Pgt_Ug99_A1_1014	Secreted	95	11	24
Pgt_Ug99_A1_1064	Secreted	95	11	24
Pgt_Ug99_A1_11071	Secreted	95	11	24
Pgt_Ug99_A1_11080	Secreted	95	11	24
Pgt_Ug99_A1_11086	Secreted	95	11	24
Pgt_Ug99_A1_11118	Secreted	95	11	24
Pgt_Ug99_A1_11266	Secreted	95	11	24
Pgt_Ug99_A1_11294	Secreted	95	11	24
Pgt_Ug99_A1_11434	Secreted	95	11	24
Pgt_Ug99_A1_11436	Secreted	95	11	24
Pgt_Ug99_A1_11441	Secreted	95	11	24
Pgt_Ug99_A1_11754	Secreted	95	11	24
Pgt_Ug99_A1_12899	Secreted	95	11	24
Pgt_Ug99_A1_13206	Secreted	95	11	24
Pgt_Ug99_A1_14078	Secreted	95	11	24
Pgt_Ug99_A1_14524	Secreted	95	11	24
Pgt_Ug99_A1_14541	Secreted	95	11	24
Pgt_Ug99_A1_14587	Secreted	95	11	24
Pgt_Ug99_A1_14590	Secreted	95	11	24
Pgt_Ug99_A1_15578	Secreted	95	11	24
Pgt_Ug99_A1_15992	Secreted	95	11	24
Pgt_Ug99_A1_15993	Secreted	95	11	24
Pgt_Ug99_A1_15996	Secreted	95	11	24
Pgt_Ug99_A1_17967	Secreted	95	11	24
Pgt_Ug99_A1_2449	Secreted	95	11	24
Pgt_Ug99_A1_5266	Secreted	95	11	24
Pgt_Ug99_A1_552	Secreted	95	11	24
Pgt_Ug99_A1_558	Secreted	95	11	24
Pgt_Ug99_A1_591	Secreted	95	11	24
Pgt_Ug99_A1_592	Secreted	95	11	24
Pgt_Ug99_A1_7099	Secreted	95	11	24
Pgt_Ug99_A1_9975	Secreted	95	11	24
Pgt_Ug99_A1_12812	Secreted	699	49	25
Pgt_Ug99_A1_10200	Non-secreted	-	-	25
Pgt_Ug99_A1_10685	Non-secreted	-	-	25
Pgt_Ug99_A1_10888	Non-secreted	-	-	25
Pgt_Ug99_A1_11017	Non-secreted	-	-	25
Pgt_Ug99_A1_12085	Non-secreted	-	-	25
Pgt_Ug99_A1_12463	Non-secreted	-	-	25
Pgt_Ug99_A1_13749	Non-secreted	-	-	25
Pgt_Ug99_A1_13763	Non-secreted	-	-	25
Pgt_Ug99_A1_13861	Non-secreted	-	-	25
Pgt_Ug99_A1_1401	Non-secreted	-	-	25
Pgt_Ug99_A1_14815	Non-secreted	-	-	25
Pgt_Ug99_A1_18111	Non-secreted	-	-	25
Pgt_Ug99_A1_18346	Non-secreted	-	-	25
Pgt_Ug99_A1_18457	Non-secreted	-	-	25
Pgt_Ug99_A1_18925	Non-secreted	-	-	25
Pgt_Ug99_A1_18987	Non-secreted	-	-	25
Pgt_Ug99_A1_19021	Non-secreted	-	-	25
Pgt_Ug99_A1_2139	Non-secreted	-	-	25
Pgt_Ug99_A1_2625	Non-secreted	-	-	25
Pgt_Ug99_A1_321	Non-secreted	-	-	25
Pgt_Ug99_A1_3499	Non-secreted	-	-	25
Pgt_Ug99_A1_3618	Non-secreted	-	-	25
Pgt_Ug99_A1_5462	Non-secreted	-	-	25
Pgt_Ug99_A1_5502	Non-secreted	-	-	25
Pgt_Ug99_A1_6689	Non-secreted	-	-	25
Pgt_Ug99_A1_6799	Non-secreted	-	-	25
Pgt_Ug99_A1_7580	Non-secreted	-	-	25
Pgt_Ug99_A1_840	Non-secreted	-	-	25
Pgt_Ug99_A1_8431	Non-secreted	-	-	25
Pgt_Ug99_A1_8493	Non-secreted	-	-	25
Pgt_Ug99_A1_9265	Non-secreted	-	-	25
Pgt_Ug99_A1_10808	Non-secreted	-	-	26
Pgt_Ug99_A1_10918	Non-secreted	-	-	26
Pgt_Ug99_A1_12160	Non-secreted	-	-	26
Pgt_Ug99_A1_12621	Non-secreted	-	-	26
Pgt_Ug99_A1_13637	Non-secreted	-	-	26
Pgt_Ug99_A1_14071	Non-secreted	-	-	26
Pgt_Ug99_A1_15328	Non-secreted	-	-	26
Pgt_Ug99_A1_15357	Non-secreted	-	-	26
Pgt_Ug99_A1_16387	Non-secreted	-	-	26
Pgt_Ug99_A1_16414	Non-secreted	-	-	26
Pgt_Ug99_A1_17405	Non-secreted	-	-	26
Pgt_Ug99_A1_17516	Non-secreted	-	-	26
Pgt_Ug99_A1_17735	Non-secreted	-	-	26
Pgt_Ug99_A1_18405	Non-secreted	-	-	26
Pgt_Ug99_A1_19120	Non-secreted	-	-	26
Pgt_Ug99_A1_1923	Non-secreted	-	-	26
Pgt_Ug99_A1_19612	Non-secreted	-	-	26
Pgt_Ug99_A1_2282	Non-secreted	-	-	26
Pgt_Ug99_A1_4056	Non-secreted	-	-	26
Pgt_Ug99_A1_4319	Non-secreted	-	-	26
Pgt_Ug99_A1_4775	Non-secreted	-	-	26
Pgt_Ug99_A1_5432	Non-secreted	-	-	26
Pgt_Ug99_A1_554	Non-secreted	-	-	26
Pgt_Ug99_A1_5635	Non-secreted	-	-	26
Pgt_Ug99_A1_5739	Non-secreted	-	-	26
Pgt_Ug99_A1_597	Non-secreted	-	-	26
Pgt_Ug99_A1_598	Non-secreted	-	-	26
Pgt_Ug99_A1_7128	Non-secreted	-	-	26
Pgt_Ug99_A1_7252	Non-secreted	-	-	26
Pgt_Ug99_A1_8358	Non-secreted	-	-	26
Pgt_Ug99_A1_9118	Non-secreted	-	-	26
Pgt_Ug99_A1_10815	Non-secreted	-	-	27
Pgt_Ug99_A1_12251	Non-secreted	-	-	27
Pgt_Ug99_A1_13963	Non-secreted	-	-	27
Pgt_Ug99_A1_15112	Non-secreted	-	-	27
Pgt_Ug99_A1_15931	Non-secreted	-	-	27
Pgt_Ug99_A1_15932	Non-secreted	-	-	27
Pgt_Ug99_A1_16790	Non-secreted	-	-	27
Pgt_Ug99_A1_17755	Non-secreted	-	-	27
Pgt_Ug99_A1_17756	Non-secreted	-	-	27
Pgt_Ug99_A1_19642	Non-secreted	-	-	27
Pgt_Ug99_A1_2689	Non-secreted	-	-	27
Pgt_Ug99_A1_2941	Non-secreted	-	-	27
Pgt_Ug99_A1_4098	Non-secreted	-	-	27
Pgt_Ug99_A1_4388	Non-secreted	-	-	27
Pgt_Ug99_A1_4559	Non-secreted	-	-	27
Pgt_Ug99_A1_6644	Non-secreted	-	-	27
Pgt_Ug99_A1_7728	Non-secreted	-	-	27
Pgt_Ug99_A1_7839	Non-secreted	-	-	27
Pgt_Ug99_A1_8593	Non-secreted	-	-	27
Pgt_Ug99_A1_8656	Non-secreted	-	-	27
Pgt_Ug99_A1_8764	Non-secreted	-	-	27
Pgt_Ug99_A1_9217	Non-secreted	-	-	27
Pgt_Ug99_A1_9237	Non-secreted	-	-	27
Pgt_Ug99_A1_9446	Non-secreted	-	-	27
Pgt_Ug99_A1_9448	Non-secreted	-	-	27
Pgt_Ug99_A1_9449	Non-secreted	-	-	27
Pgt_Ug99_A1_976	Non-secreted	-	-	27
Pgt_Ug99_A1_977	Non-secreted	-	-	27
Pgt_Ug99_A1_10862	Secreted	19	12	28
Pgt_Ug99_A1_11635	Secreted	19	12	28
Pgt_Ug99_A1_11972	Secreted	19	12	28
Pgt_Ug99_A1_1255	Secreted	19	12	28
Pgt_Ug99_A1_12585	Secreted	19	12	28
Pgt_Ug99_A1_13235	Secreted	19	12	28
Pgt_Ug99_A1_13238	Secreted	19	12	28
Pgt_Ug99_A1_13240	Secreted	19	12	28
Pgt_Ug99_A1_13241	Secreted	19	12	28
Pgt_Ug99_A1_13349	Secreted	19	12	28
Pgt_Ug99_A1_13350	Secreted	19	12	28
Pgt_Ug99_A1_15238	Secreted	19	12	28
Pgt_Ug99_A1_15434	Secreted	19	12	28
Pgt_Ug99_A1_173	Secreted	19	12	28
Pgt_Ug99_A1_18241	Secreted	19	12	28
Pgt_Ug99_A1_1846	Secreted	19	12	28
Pgt_Ug99_A1_19545	Secreted	19	12	28
Pgt_Ug99_A1_2330	Secreted	19	12	28
Pgt_Ug99_A1_2359	Secreted	19	12	28
Pgt_Ug99_A1_2455	Secreted	19	12	28
Pgt_Ug99_A1_2457	Secreted	19	12	28
Pgt_Ug99_A1_2487	Secreted	19	12	28
Pgt_Ug99_A1_5707	Secreted	19	12	28
Pgt_Ug99_A1_5719	Secreted	19	12	28
Pgt_Ug99_A1_6017	Secreted	19	12	28
Pgt_Ug99_A1_724	Secreted	19	12	28
Pgt_Ug99_A1_7587	Secreted	19	12	28
Pgt_Ug99_A1_6037	Non-secreted	-	-	28
Pgt_Ug99_A1_12383	Non-secreted	-	-	29
Pgt_Ug99_A1_12481	Non-secreted	-	-	29
Pgt_Ug99_A1_13189	Non-secreted	-	-	29
Pgt_Ug99_A1_14932	Non-secreted	-	-	29
Pgt_Ug99_A1_15463	Non-secreted	-	-	29
Pgt_Ug99_A1_15507	Non-secreted	-	-	29
Pgt_Ug99_A1_16173	Non-secreted	-	-	29
Pgt_Ug99_A1_16199	Non-secreted	-	-	29
Pgt_Ug99_A1_16330	Non-secreted	-	-	29
Pgt_Ug99_A1_16474	Non-secreted	-	-	29
Pgt_Ug99_A1_16476	Non-secreted	-	-	29
Pgt_Ug99_A1_16485	Non-secreted	-	-	29
Pgt_Ug99_A1_17710	Non-secreted	-	-	29
Pgt_Ug99_A1_18114	Non-secreted	-	-	29
Pgt_Ug99_A1_2409	Non-secreted	-	-	29
Pgt_Ug99_A1_3100	Non-secreted	-	-	29
Pgt_Ug99_A1_3612	Non-secreted	-	-	29
Pgt_Ug99_A1_3638	Non-secreted	-	-	29
Pgt_Ug99_A1_3766	Non-secreted	-	-	29
Pgt_Ug99_A1_3829	Non-secreted	-	-	29
Pgt_Ug99_A1_4035	Non-secreted	-	-	29
Pgt_Ug99_A1_6024	Non-secreted	-	-	29
Pgt_Ug99_A1_6211	Non-secreted	-	-	29
Pgt_Ug99_A1_6309	Non-secreted	-	-	29
Pgt_Ug99_A1_6907	Non-secreted	-	-	29
Pgt_Ug99_A1_6908	Non-secreted	-	-	29
Pgt_Ug99_A1_9276	Non-secreted	-	-	29
Pgt_Ug99_A1_13744	Secreted	254	s	30
Pgt_Ug99_A1_10088	Non-secreted	-	-	30
Pgt_Ug99_A1_10112	Non-secreted	-	-	30
Pgt_Ug99_A1_10287	Non-secreted	-	-	30
Pgt_Ug99_A1_10488	Non-secreted	-	-	30
Pgt_Ug99_A1_1054	Non-secreted	-	-	30
Pgt_Ug99_A1_10876	Non-secreted	-	-	30
Pgt_Ug99_A1_114	Non-secreted	-	-	30
Pgt_Ug99_A1_12476	Non-secreted	-	-	30
Pgt_Ug99_A1_13246	Non-secreted	-	-	30
Pgt_Ug99_A1_13745	Non-secreted	-	-	30
Pgt_Ug99_A1_17069	Non-secreted	-	-	30
Pgt_Ug99_A1_17070	Non-secreted	-	-	30
Pgt_Ug99_A1_19754	Non-secreted	-	-	30
Pgt_Ug99_A1_2744	Non-secreted	-	-	30
Pgt_Ug99_A1_2864	Non-secreted	-	-	30
Pgt_Ug99_A1_4871	Non-secreted	-	-	30
Pgt_Ug99_A1_5621	Non-secreted	-	-	30
Pgt_Ug99_A1_6010	Non-secreted	-	-	30
Pgt_Ug99_A1_6783	Non-secreted	-	-	30
Pgt_Ug99_A1_6784	Non-secreted	-	-	30
Pgt_Ug99_A1_761	Non-secreted	-	-	30
Pgt_Ug99_A1_7897	Non-secreted	-	-	30
Pgt_Ug99_A1_902	Non-secreted	-	-	30
Pgt_Ug99_A1_9444	Non-secreted	-	-	30
Pgt_Ug99_A1_9607	Non-secreted	-	-	30
Pgt_Ug99_A1_13140	Secreted	86	s	31
Pgt_Ug99_A1_10161	Non-secreted	-	-	31
Pgt_Ug99_A1_10634	Non-secreted	-	-	31
Pgt_Ug99_A1_1271	Non-secreted	-	-	31
Pgt_Ug99_A1_13569	Non-secreted	-	-	31
Pgt_Ug99_A1_14104	Non-secreted	-	-	31
Pgt_Ug99_A1_14132	Non-secreted	-	-	31
[truncated: 17,301 more rows]

## Sheet: B. graminis
Supplementary Table 7. The whole-proteome clustering of the selected species
*The clustering for the whole proteome of this species was performed in the same way we used for the secretome.
*The only difference was that the sequence-based similarity searches were skipped for the non-secreted proteins to examine how structure-based clustering brings non-secreted proteins into the cluster of the secreted proteins
		Secreted proteins only		Whole proteome*
		Whole species	B. graminis only
Protein ID	Class	Cluster	Cluster	Cluster
Blugr2_1006	Secreted	5	1	1
Blugr2_1271	Secreted	5	1	1
Blugr2_1272	Secreted	5	1	1
Blugr2_1273	Secreted	5	1	1
Blugr2_1282	Secreted	5	1	1
Blugr2_1283	Secreted	5	1	1
Blugr2_1296	Secreted	5	1	1
Blugr2_1305	Secreted	5	1	1
Blugr2_1306	Secreted	5	1	1
Blugr2_1350	Secreted	5	1	1
Blugr2_1394	Secreted	5	1	1
Blugr2_1395	Secreted	5	1	1
Blugr2_1481	Secreted	5	1	1
Blugr2_1523	Secreted	5	1	1
Blugr2_1526	Secreted	5	1	1
Blugr2_1694	Secreted	5	1	1
Blugr2_1701	Secreted	5	1	1
Blugr2_1715	Secreted	5	1	1
Blugr2_1719	Secreted	5	1	1
Blugr2_1728	Secreted	5	1	1
Blugr2_1748	Secreted	5	1	1
Blugr2_1761	Secreted	5	1	1
Blugr2_1765	Secreted	5	1	1
Blugr2_1812	Secreted	5	1	1
Blugr2_1922	Secreted	5	1	1
Blugr2_2062	Secreted	5	1	1
Blugr2_208	Secreted	5	1	1
Blugr2_209	Secreted	5	1	1
Blugr2_210	Secreted	5	1	1
Blugr2_211	Secreted	5	1	1
Blugr2_2112	Secreted	5	1	1
Blugr2_2113	Secreted	5	1	1
Blugr2_2117	Secreted	5	1	1
Blugr2_2118	Secreted	5	1	1
Blugr2_2119	Secreted	5	1	1
Blugr2_2120	Secreted	5	1	1
Blugr2_2124	Secreted	5	1	1
Blugr2_215	Secreted	5	1	1
Blugr2_216	Secreted	5	1	1
Blugr2_220	Secreted	5	1	1
Blugr2_221	Secreted	5	1	1
Blugr2_224	Secreted	5	1	1
Blugr2_2304	Secreted	5	1	1
Blugr2_2309	Secreted	5	1	1
Blugr2_2317	Secreted	5	1	1
Blugr2_2320	Secreted	5	1	1
Blugr2_2321	Secreted	5	1	1
Blugr2_2322	Secreted	5	1	1
Blugr2_2326	Secreted	5	1	1
Blugr2_2329	Secreted	5	1	1
Blugr2_2359	Secreted	5	1	1
Blugr2_2369	Secreted	5	1	1
Blugr2_2370	Secreted	5	1	1
Blugr2_2371	Secreted	5	1	1
Blugr2_2372	Secreted	5	1	1
Blugr2_2378	Secreted	5	1	1
Blugr2_2379	Secreted	5	1	1
Blugr2_2380	Secreted	5	1	1
Blugr2_2381	Secreted	5	1	1
Blugr2_2382	Secreted	5	1	1
Blugr2_2383	Secreted	5	1	1
Blugr2_2384	Secreted	5	1	1
Blugr2_2385	Secreted	5	1	1
Blugr2_2386	Secreted	5	1	1
Blugr2_2387	Secreted	5	1	1
Blugr2_2388	Secreted	5	1	1
Blugr2_2389	Secreted	5	1	1
Blugr2_2422	Secreted	5	1	1
Blugr2_2433	Secreted	5	1	1
Blugr2_2438	Secreted	5	1	1
Blugr2_2439	Secreted	5	1	1
Blugr2_249	Secreted	5	1	1
Blugr2_2520	Secreted	5	1	1
Blugr2_2521	Secreted	5	1	1
Blugr2_2522	Secreted	5	1	1
Blugr2_2523	Secreted	5	1	1
Blugr2_2533	Secreted	5	1	1
Blugr2_2534	Secreted	5	1	1
Blugr2_2535	Secreted	5	1	1
Blugr2_2536	Secreted	5	1	1
Blugr2_2537	Secreted	5	1	1
Blugr2_2538	Secreted	5	1	1
Blugr2_2543	Secreted	5	1	1
Blugr2_2544	Secreted	5	1	1
Blugr2_2545	Secreted	5	1	1
Blugr2_2547	Secreted	5	1	1
Blugr2_2548	Secreted	5	1	1
Blugr2_2549	Secreted	5	1	1
Blugr2_2550	Secreted	5	1	1
Blugr2_2551	Secreted	5	1	1
Blugr2_2552	Secreted	5	1	1
Blugr2_2553	Secreted	5	1	1
Blugr2_2555	Secreted	5	1	1
Blugr2_2557	Secreted	5	1	1
Blugr2_2558	Secreted	5	1	1
Blugr2_2559	Secreted	5	1	1
Blugr2_2560	Secreted	5	1	1
Blugr2_2561	Secreted	5	1	1
Blugr2_2564	Secreted	5	1	1
Blugr2_2565	Secreted	5	1	1
Blugr2_2566	Secreted	5	1	1
Blugr2_2569	Secreted	5	1	1
Blugr2_2570	Secreted	5	1	1
Blugr2_2572	Secreted	5	1	1
Blugr2_2576	Secreted	5	1	1
Blugr2_263	Secreted	5	1	1
Blugr2_2665	Secreted	5	1	1
Blugr2_2746	Secreted	5	1	1
Blugr2_2747	Secreted	5	1	1
Blugr2_2749	Secreted	5	1	1
Blugr2_2750	Secreted	5	1	1
Blugr2_2763	Secreted	5	1	1
Blugr2_2766	Secreted	5	1	1
Blugr2_2767	Secreted	5	1	1
Blugr2_2768	Secreted	5	1	1
Blugr2_280	Secreted	5	1	1
Blugr2_281	Secreted	5	1	1
Blugr2_282	Secreted	5	1	1
Blugr2_286	Secreted	5	1	1
Blugr2_291	Secreted	5	1	1
Blugr2_2920	Secreted	5	1	1
Blugr2_2921	Secreted	5	1	1
Blugr2_2922	Secreted	5	1	1
Blugr2_2930	Secreted	5	1	1
Blugr2_294	Secreted	5	1	1
Blugr2_298	Secreted	5	1	1
Blugr2_299	Secreted	5	1	1
Blugr2_2994	Secreted	5	1	1
Blugr2_3	Secreted	5	1	1
Blugr2_300	Secreted	5	1	1
Blugr2_3001	Secreted	5	1	1
Blugr2_301	Secreted	5	1	1
Blugr2_302	Secreted	5	1	1
Blugr2_3020	Secreted	5	1	1
Blugr2_3035	Secreted	5	1	1
Blugr2_3044	Secreted	5	1	1
Blugr2_3045	Secreted	5	1	1
Blugr2_3046	Secreted	5	1	1
Blugr2_3075	Secreted	5	1	1
Blugr2_308	Secreted	5	1	1
Blugr2_3090	Secreted	5	1	1
Blugr2_3120	Secreted	5	1	1
Blugr2_3121	Secreted	5	1	1
Blugr2_3123	Secreted	5	1	1
Blugr2_3124	Secreted	5	1	1
Blugr2_3125	Secreted	5	1	1
Blugr2_3126	Secreted	5	1	1
Blugr2_3127	Secreted	5	1	1
Blugr2_313	Secreted	5	1	1
Blugr2_3152	Secreted	5	1	1
Blugr2_3154	Secreted	5	1	1
Blugr2_3164	Secreted	5	1	1
Blugr2_3165	Secreted	5	1	1
Blugr2_3166	Secreted	5	1	1
Blugr2_3171	Secreted	5	1	1
Blugr2_3172	Secreted	5	1	1
Blugr2_3173	Secreted	5	1	1
Blugr2_3175	Secreted	5	1	1
Blugr2_3176	Secreted	5	1	1
Blugr2_3196	Secreted	5	1	1
Blugr2_3198	Secreted	5	1	1
Blugr2_3261	Secreted	5	1	1
Blugr2_3350	Secreted	5	1	1
Blugr2_3351	Secreted	5	1	1
Blugr2_3352	Secreted	5	1	1
Blugr2_3408	Secreted	5	1	1
Blugr2_3409	Secreted	5	1	1
Blugr2_3410	Secreted	5	1	1
Blugr2_3411	Secreted	5	1	1
Blugr2_3452	Secreted	5	1	1
Blugr2_3453	Secreted	5	1	1
Blugr2_3465	Secreted	5	1	1
Blugr2_3471	Secreted	5	1	1
Blugr2_3479	Secreted	5	1	1
Blugr2_3525	Secreted	5	1	1
Blugr2_3526	Secreted	5	1	1
Blugr2_3528	Secreted	5	1	1
Blugr2_3536	Secreted	5	1	1
Blugr2_3548	Secreted	5	1	1
Blugr2_3550	Secreted	5	1	1
Blugr2_3560	Secreted	5	1	1
Blugr2_3561	Secreted	5	1	1
Blugr2_3563	Secreted	5	1	1
Blugr2_3564	Secreted	5	1	1
Blugr2_3565	Secreted	5	1	1
Blugr2_3573	Secreted	5	1	1
Blugr2_3582	Secreted	5	1	1
Blugr2_3583	Secreted	5	1	1
Blugr2_3584	Secreted	5	1	1
Blugr2_3600	Secreted	5	1	1
Blugr2_3601	Secreted	5	1	1
Blugr2_3602	Secreted	5	1	1
Blugr2_3604	Secreted	5	1	1
Blugr2_3605	Secreted	5	1	1
Blugr2_3609	Secreted	5	1	1
Blugr2_3628	Secreted	5	1	1
Blugr2_3666	Secreted	5	1	1
Blugr2_3673	Secreted	5	1	1
Blugr2_3674	Secreted	5	1	1
Blugr2_3675	Secreted	5	1	1
Blugr2_3676	Secreted	5	1	1
Blugr2_3677	Secreted	5	1	1
Blugr2_3678	Secreted	5	1	1
Blugr2_3679	Secreted	5	1	1
Blugr2_3680	Secreted	5	1	1
Blugr2_3681	Secreted	5	1	1
Blugr2_3682	Secreted	5	1	1
Blugr2_3683	Secreted	5	1	1
Blugr2_3684	Secreted	5	1	1
Blugr2_3685	Secreted	5	1	1
Blugr2_3686	Secreted	5	1	1
Blugr2_3687	Secreted	5	1	1
Blugr2_3688	Secreted	5	1	1
Blugr2_3689	Secreted	5	1	1
Blugr2_3690	Secreted	5	1	1
Blugr2_3691	Secreted	5	1	1
Blugr2_3709	Secreted	5	1	1
Blugr2_3710	Secreted	5	1	1
Blugr2_3711	Secreted	5	1	1
Blugr2_3715	Secreted	5	1	1
Blugr2_3716	Secreted	5	1	1
Blugr2_3818	Secreted	5	1	1
Blugr2_3819	Secreted	5	1	1
Blugr2_3822	Secreted	5	1	1
Blugr2_3825	Secreted	5	1	1
Blugr2_3826	Secreted	5	1	1
Blugr2_3844	Secreted	5	1	1
Blugr2_3868	Secreted	5	1	1
Blugr2_3869	Secreted	5	1	1
Blugr2_3914	Secreted	5	1	1
Blugr2_3916	Secreted	5	1	1
Blugr2_3919	Secreted	5	1	1
Blugr2_3923	Secreted	5	1	1
Blugr2_3979	Secreted	5	1	1
Blugr2_4007	Secreted	5	1	1
Blugr2_4062	Secreted	5	1	1
Blugr2_4065	Secreted	5	1	1
Blugr2_4071	Secreted	5	1	1
Blugr2_409	Secreted	5	1	1
Blugr2_4146	Secreted	5	1	1
Blugr2_4220	Secreted	5	1	1
Blugr2_4282	Secreted	5	1	1
Blugr2_4419	Secreted	5	1	1
Blugr2_4454	Secreted	5	1	1
Blugr2_4455	Secreted	5	1	1
Blugr2_4456	Secreted	5	1	1
Blugr2_4461	Secreted	5	1	1
Blugr2_4462	Secreted	5	1	1
Blugr2_4480	Secreted	5	1	1
Blugr2_4586	Secreted	5	1	1
Blugr2_4588	Secreted	5	1	1
Blugr2_4770	Secreted	5	1	1
Blugr2_4781	Secreted	5	1	1
Blugr2_4782	Secreted	5	1	1
Blugr2_4784	Secreted	5	1	1
Blugr2_4785	Secreted	5	1	1
Blugr2_4787	Secreted	5	1	1
Blugr2_4803	Secreted	5	1	1
Blugr2_4804	Secreted	5	1	1
Blugr2_4805	Secreted	5	1	1
Blugr2_4908	Secreted	5	1	1
Blugr2_4963	Secreted	5	1	1
Blugr2_4964	Secreted	5	1	1
Blugr2_4965	Secreted	5	1	1
Blugr2_4967	Secreted	5	1	1
Blugr2_50	Secreted	5	1	1
Blugr2_5085	Secreted	5	1	1
Blugr2_5086	Secreted	5	1	1
Blugr2_5142	Secreted	5	1	1
Blugr2_5153	Secreted	5	1	1
Blugr2_5164	Secreted	5	1	1
Blugr2_5165	Secreted	5	1	1
Blugr2_5166	Secreted	5	1	1
Blugr2_5168	Secreted	5	1	1
Blugr2_5169	Secreted	5	1	1
Blugr2_5177	Secreted	5	1	1
Blugr2_5178	Secreted	5	1	1
Blugr2_5179	Secreted	5	1	1
Blugr2_518	Secreted	5	1	1
Blugr2_5180	Secreted	5	1	1
Blugr2_5222	Secreted	5	1	1
Blugr2_5223	Secreted	5	1	1
Blugr2_5243	Secreted	5	1	1
Blugr2_5322	Secreted	5	1	1
Blugr2_5359	Secreted	5	1	1
Blugr2_5360	Secreted	5	1	1
Blugr2_5361	Secreted	5	1	1
Blugr2_5362	Secreted	5	1	1
Blugr2_5377	Secreted	5	1	1
Blugr2_5378	Secreted	5	1	1
Blugr2_5379	Secreted	5	1	1
Blugr2_5380	Secreted	5	1	1
Blugr2_5381	Secreted	5	1	1
Blugr2_5382	Secreted	5	1	1
Blugr2_5384	Secreted	5	1	1
Blugr2_5385	Secreted	5	1	1
Blugr2_5386	Secreted	5	1	1
Blugr2_5425	Secreted	5	1	1
Blugr2_5426	Secreted	5	1	1
Blugr2_543	Secreted	5	1	1
Blugr2_544	Secreted	5	1	1
Blugr2_5444	Secreted	5	1	1
Blugr2_5445	Secreted	5	1	1
Blugr2_545	Secreted	5	1	1
Blugr2_5453	Secreted	5	1	1
Blugr2_5461	Secreted	5	1	1
Blugr2_5474	Secreted	5	1	1
Blugr2_5487	Secreted	5	1	1
Blugr2_5530	Secreted	5	1	1
Blugr2_5533	Secreted	5	1	1
Blugr2_555	Secreted	5	1	1
Blugr2_5558	Secreted	5	1	1
Blugr2_556	Secreted	5	1	1
Blugr2_558	Secreted	5	1	1
Blugr2_560	Secreted	5	1	1
Blugr2_5603	Secreted	5	1	1
Blugr2_5604	Secreted	5	1	1
Blugr2_5607	Secreted	5	1	1
Blugr2_5608	Secreted	5	1	1
Blugr2_561	Secreted	5	1	1
Blugr2_5613	Secreted	5	1	1
Blugr2_5616	Secreted	5	1	1
Blugr2_5617	Secreted	5	1	1
Blugr2_5642	Secreted	5	1	1
Blugr2_568	Secreted	5	1	1
Blugr2_569	Secreted	5	1	1
Blugr2_5696	Secreted	5	1	1
Blugr2_573	Secreted	5	1	1
Blugr2_5804	Secreted	5	1	1
Blugr2_5805	Secreted	5	1	1
Blugr2_5816	Secreted	5	1	1
Blugr2_5828	Secreted	5	1	1
Blugr2_5829	Secreted	5	1	1
Blugr2_5830	Secreted	5	1	1
Blugr2_5883	Secreted	5	1	1
Blugr2_597	Secreted	5	1	1
Blugr2_598	Secreted	5	1	1
Blugr2_599	Secreted	5	1	1
Blugr2_5999	Secreted	5	1	1
Blugr2_600	Secreted	5	1	1
Blugr2_6000	Secreted	5	1	1
Blugr2_6005	Secreted	5	1	1
Blugr2_6006	Secreted	5	1	1
Blugr2_6007	Secreted	5	1	1
Blugr2_601	Secreted	5	1	1
Blugr2_6011	Secreted	5	1	1
Blugr2_6017	Secreted	5	1	1
Blugr2_6019	Secreted	5	1	1
Blugr2_602	Secreted	5	1	1
Blugr2_6020	Secreted	5	1	1
Blugr2_6022	Secreted	5	1	1
Blugr2_603	Secreted	5	1	1
Blugr2_6035	Secreted	5	1	1
Blugr2_6036	Secreted	5	1	1
Blugr2_604	Secreted	5	1	1
Blugr2_605	Secreted	5	1	1
Blugr2_606	Secreted	5	1	1
Blugr2_607	Secreted	5	1	1
Blugr2_608	Secreted	5	1	1
Blugr2_6172	Secreted	5	1	1
Blugr2_6174	Secreted	5	1	1
Blugr2_6177	Secreted	5	1	1
Blugr2_6178	Secreted	5	1	1
Blugr2_6184	Secreted	5	1	1
Blugr2_6220	Secreted	5	1	1
Blugr2_6245	Secreted	5	1	1
Blugr2_6246	Secreted	5	1	1
Blugr2_6248	Secreted	5	1	1
Blugr2_6297	Secreted	5	1	1
Blugr2_6416	Secreted	5	1	1
Blugr2_6553	Secreted	5	1	1
Blugr2_6583	Secreted	5	1	1
Blugr2_6584	Secreted	5	1	1
Blugr2_6585	Secreted	5	1	1
Blugr2_6586	Secreted	5	1	1
Blugr2_6594	Secreted	5	1	1
Blugr2_6595	Secreted	5	1	1
Blugr2_6596	Secreted	5	1	1
Blugr2_6597	Secreted	5	1	1
Blugr2_6598	Secreted	5	1	1
Blugr2_6600	Secreted	5	1	1
Blugr2_6601	Secreted	5	1	1
Blugr2_6602	Secreted	5	1	1
Blugr2_6603	Secreted	5	1	1
Blugr2_6604	Secreted	5	1	1
Blugr2_6605	Secreted	5	1	1
Blugr2_6613	Secreted	5	1	1
Blugr2_6685	Secreted	5	1	1
Blugr2_6686	Secreted	5	1	1
Blugr2_67	Secreted	5	1	1
Blugr2_6701	Secreted	5	1	1
Blugr2_6702	Secreted	5	1	1
Blugr2_6705	Secreted	5	1	1
Blugr2_6706	Secreted	5	1	1
Blugr2_6723	Secreted	5	1	1
Blugr2_6757	Secreted	5	1	1
Blugr2_6758	Secreted	5	1	1
Blugr2_6761	Secreted	5	1	1
Blugr2_6766	Secreted	5	1	1
Blugr2_6767	Secreted	5	1	1
Blugr2_6768	Secreted	5	1	1
Blugr2_6769	Secreted	5	1	1
Blugr2_6770	Secreted	5	1	1
Blugr2_6771	Secreted	5	1	1
Blugr2_6773	Secreted	5	1	1
Blugr2_68	Secreted	5	1	1
Blugr2_6818	Secreted	5	1	1
Blugr2_6852	Secreted	5	1	1
Blugr2_6854	Secreted	5	1	1
Blugr2_6855	Secreted	5	1	1
Blugr2_6858	Secreted	5	1	1
Blugr2_6859	Secreted	5	1	1
Blugr2_6862	Secreted	5	1	1
Blugr2_69	Secreted	5	1	1
Blugr2_6914	Secreted	5	1	1
Blugr2_6962	Secreted	5	1	1
Blugr2_7052	Secreted	5	1	1
Blugr2_7085	Secreted	5	1	1
Blugr2_7114	Secreted	5	1	1
Blugr2_7115	Secreted	5	1	1
Blugr2_7116	Secreted	5	1	1
Blugr2_7117	Secreted	5	1	1
Blugr2_7118	Secreted	5	1	1
Blugr2_72	Secreted	5	1	1
Blugr2_85	Secreted	5	1	1
Blugr2_91	Secreted	5	1	1
Blugr2_160	Non-secreted	-	-	1
Blugr2_207	Non-secreted	-	-	1
Blugr2_2087	Non-secreted	-	-	1
Blugr2_2377	Non-secreted	-	-	1
Blugr2_2390	Non-secreted	-	-	1
Blugr2_2542	Non-secreted	-	-	1
Blugr2_3034	Non-secreted	-	-	1
Blugr2_3036	Non-secreted	-	-	1
Blugr2_3047	Non-secreted	-	-	1
Blugr2_3407	Non-secreted	-	-	1
Blugr2_3462	Non-secreted	-	-	1
Blugr2_4441	Non-secreted	-	-	1
Blugr2_4801	Non-secreted	-	-	1
Blugr2_485	Non-secreted	-	-	1
Blugr2_4968	Non-secreted	-	-	1
Blugr2_542	Non-secreted	-	-	1
Blugr2_5443	Non-secreted	-	-	1
Blugr2_557	Non-secreted	-	-	1
Blugr2_5620	Non-secreted	-	-	1
Blugr2_6004	Non-secreted	-	-	1
Blugr2_6021	Non-secreted	-	-	1
Blugr2_6180	Non-secreted	-	-	1
Blugr2_6219	Non-secreted	-	-	1
Blugr2_6247	Non-secreted	-	-	1
Blugr2_6772	Non-secreted	-	-	1
Blugr2_6856	Non-secreted	-	-	1
Blugr2_1007	Secreted	40	2	2
Blugr2_1059	Secreted	40	2	2
Blugr2_1061	Secreted	40	2	2
Blugr2_1083	Secreted	40	2	2
Blugr2_1084	Secreted	40	2	2
Blugr2_132	Secreted	40	2	2
Blugr2_1336	Secreted	40	2	2
Blugr2_1344	Secreted	40	2	2
Blugr2_1362	Secreted	40	2	2
Blugr2_1363	Secreted	40	2	2
Blugr2_137	Secreted	40	2	2
Blugr2_1405	Secreted	40	2	2
Blugr2_1476	Secreted	40	2	2
Blugr2_148	Secreted	40	2	2
Blugr2_149	Secreted	40	2	2
Blugr2_1991	Secreted	40	2	2
Blugr2_2193	Secreted	40	2	2
Blugr2_2195	Secreted	40	2	2
Blugr2_2199	Secreted	40	2	2
Blugr2_2201	Secreted	40	2	2
Blugr2_2355	Secreted	40	2	2
Blugr2_2358	Secreted	40	2	2
Blugr2_2528	Secreted	40	2	2
Blugr2_2530	Secreted	40	2	2
Blugr2_2532	Secreted	40	2	2
Blugr2_26	Secreted	40	2	2
Blugr2_2929	Secreted	40	2	2
Blugr2_30	Secreted	40	2	2
Blugr2_3037	Secreted	40	2	2
Blugr2_3065	Secreted	40	2	2
Blugr2_3066	Secreted	40	2	2
Blugr2_3071	Secreted	40	2	2
Blugr2_3072	Secreted	40	2	2
Blugr2_3074	Secreted	40	2	2
Blugr2_310	Secreted	40	2	2
Blugr2_32	Secreted	40	2	2
Blugr2_328	Secreted	40	2	2
Blugr2_345	Secreted	40	2	2
Blugr2_3616	Secreted	40	2	2
Blugr2_38	Secreted	40	2	2
Blugr2_42	Secreted	40	2	2
Blugr2_424	Secreted	40	2	2
Blugr2_4302	Secreted	40	2	2
Blugr2_4330	Secreted	40	2	2
Blugr2_4337	Secreted	40	2	2
Blugr2_4356	Secreted	40	2	2
Blugr2_4369	Secreted	40	2	2
Blugr2_4414	Secreted	40	2	2
Blugr2_4479	Secreted	40	2	2
Blugr2_455	Secreted	40	2	2
Blugr2_4651	Secreted	40	2	2
Blugr2_4658	Secreted	40	2	2
Blugr2_4713	Secreted	40	2	2
Blugr2_4716	Secreted	40	2	2
Blugr2_4861	Secreted	40	2	2
Blugr2_4899	Secreted	40	2	2
Blugr2_4900	Secreted	40	2	2
Blugr2_5183	Secreted	40	2	2
Blugr2_5246	Secreted	40	2	2
Blugr2_5271	Secreted	40	2	2
Blugr2_5383	Secreted	40	2	2
Blugr2_6058	Secreted	40	2	2
Blugr2_6059	Secreted	40	2	2
Blugr2_6060	Secreted	40	2	2
Blugr2_6375	Secreted	40	2	2
Blugr2_6390	Secreted	40	2	2
Blugr2_6676	Secreted	40	2	2
Blugr2_6730	Secreted	40	2	2
Blugr2_6733	Secreted	40	2	2
Blugr2_6735	Secreted	40	2	2
Blugr2_6736	Secreted	40	2	2
Blugr2_6741	Secreted	40	2	2
Blugr2_6742	Secreted	40	2	2
Blugr2_6746	Secreted	40	2	2
Blugr2_6783	Secreted	40	2	2
Blugr2_6926	Secreted	40	2	2
Blugr2_7013	Secreted	40	2	2
Blugr2_7023	Secreted	40	2	2
Blugr2_794	Secreted	40	2	2
Blugr2_853	Secreted	40	2	2
Blugr2_854	Secreted	40	2	2
Blugr2_888	Secreted	40	2	2
Blugr2_890	Secreted	40	2	2
Blugr2_952	Secreted	40	2	2
Blugr2_953	Secreted	40	2	2
Blugr2_954	Secreted	40	2	2
Blugr2_958	Secreted	40	2	2
Blugr2_1060	Non-secreted	-	-	2
Blugr2_107	Non-secreted	-	-	2
Blugr2_108	Non-secreted	-	-	2
Blugr2_1080	Non-secreted	-	-	2
Blugr2_1085	Non-secreted	-	-	2
Blugr2_1086	Non-secreted	-	-	2
Blugr2_1087	Non-secreted	-	-	2
Blugr2_119	Non-secreted	-	-	2
Blugr2_1341	Non-secreted	-	-	2
Blugr2_1426	Non-secreted	-	-	2
Blugr2_1462	Non-secreted	-	-	2
Blugr2_1463	Non-secreted	-	-	2
Blugr2_1464	Non-secreted	-	-	2
Blugr2_1465	Non-secreted	-	-	2
Blugr2_147	Non-secreted	-	-	2
Blugr2_1477	Non-secreted	-	-	2
Blugr2_150	Non-secreted	-	-	2
Blugr2_2147	Non-secreted	-	-	2
Blugr2_2148	Non-secreted	-	-	2
Blugr2_230	Non-secreted	-	-	2
Blugr2_231	Non-secreted	-	-	2
Blugr2_232	Non-secreted	-	-	2
Blugr2_233	Non-secreted	-	-	2
Blugr2_234	Non-secreted	-	-	2
Blugr2_235	Non-secreted	-	-	2
Blugr2_236	Non-secreted	-	-	2
Blugr2_2368	Non-secreted	-	-	2
Blugr2_237	Non-secreted	-	-	2
Blugr2_238	Non-secreted	-	-	2
Blugr2_239	Non-secreted	-	-	2
Blugr2_243	Non-secreted	-	-	2
Blugr2_244	Non-secreted	-	-	2
Blugr2_246	Non-secreted	-	-	2
Blugr2_247	Non-secreted	-	-	2
Blugr2_3027	Non-secreted	-	-	2
Blugr2_305	Non-secreted	-	-	2
Blugr2_3073	Non-secreted	-	-	2
Blugr2_3080	Non-secreted	-	-	2
Blugr2_3081	Non-secreted	-	-	2
Blugr2_309	Non-secreted	-	-	2
Blugr2_311	Non-secreted	-	-	2
Blugr2_312	Non-secreted	-	-	2
Blugr2_331	Non-secreted	-	-	2
Blugr2_332	Non-secreted	-	-	2
Blugr2_4332	Non-secreted	-	-	2
Blugr2_4371	Non-secreted	-	-	2
Blugr2_4395	Non-secreted	-	-	2
Blugr2_4401	Non-secreted	-	-	2
Blugr2_4657	Non-secreted	-	-	2
Blugr2_4757	Non-secreted	-	-	2
Blugr2_4944	Non-secreted	-	-	2
Blugr2_4945	Non-secreted	-	-	2
Blugr2_4946	Non-secreted	-	-	2
Blugr2_4947	Non-secreted	-	-	2
Blugr2_4948	Non-secreted	-	-	2
Blugr2_4950	Non-secreted	-	-	2
Blugr2_4951	Non-secreted	-	-	2
Blugr2_4962	Non-secreted	-	-	2
Blugr2_5245	Non-secreted	-	-	2
Blugr2_5272	Non-secreted	-	-	2
Blugr2_621	Non-secreted	-	-	2
Blugr2_6340	Non-secreted	-	-	2
Blugr2_6366	Non-secreted	-	-	2
Blugr2_6374	Non-secreted	-	-	2
Blugr2_6377	Non-secreted	-	-	2
Blugr2_6379	Non-secreted	-	-	2
Blugr2_6381	Non-secreted	-	-	2
Blugr2_6383	Non-secreted	-	-	2
Blugr2_6384	Non-secreted	-	-	2
Blugr2_6385	Non-secreted	-	-	2
Blugr2_6389	Non-secreted	-	-	2
Blugr2_644	Non-secreted	-	-	2
Blugr2_6445	Non-secreted	-	-	2
Blugr2_6446	Non-secreted	-	-	2
Blugr2_6661	Non-secreted	-	-	2
Blugr2_6662	Non-secreted	-	-	2
Blugr2_6969	Non-secreted	-	-	2
Blugr2_84	Non-secreted	-	-	2
Blugr2_983	Non-secreted	-	-	2
Blugr2_995	Non-secreted	-	-	2
Blugr2_1997	Secreted	690	44	3
Blugr2_3590	Secreted	690	44	3
Blugr2_1	Non-secreted	-	-	3
Blugr2_10	Non-secreted	-	-	3
Blugr2_11	Non-secreted	-	-	3
Blugr2_12	Non-secreted	-	-	3
Blugr2_1218	Non-secreted	-	-	3
Blugr2_1294	Non-secreted	-	-	3
Blugr2_13	Non-secreted	-	-	3
Blugr2_1314	Non-secreted	-	-	3
Blugr2_14	Non-secreted	-	-	3
Blugr2_1412	Non-secreted	-	-	3
Blugr2_1418	Non-secreted	-	-	3
Blugr2_1435	Non-secreted	-	-	3
Blugr2_1656	Non-secreted	-	-	3
Blugr2_1660	Non-secreted	-	-	3
Blugr2_1664	Non-secreted	-	-	3
Blugr2_1958	Non-secreted	-	-	3
Blugr2_1959	Non-secreted	-	-	3
Blugr2_1960	Non-secreted	-	-	3
Blugr2_1986	Non-secreted	-	-	3
Blugr2_1989	Non-secreted	-	-	3
Blugr2_1993	Non-secreted	-	-	3
Blugr2_1994	Non-secreted	-	-	3
Blugr2_1996	Non-secreted	-	-	3
Blugr2_1998	Non-secreted	-	-	3
Blugr2_2004	Non-secreted	-	-	3
Blugr2_2020	Non-secreted	-	-	3
Blugr2_2028	Non-secreted	-	-	3
Blugr2_2079	Non-secreted	-	-	3
Blugr2_2292	Non-secreted	-	-	3
Blugr2_2293	Non-secreted	-	-	3
Blugr2_2300	Non-secreted	-	-	3
Blugr2_2307	Non-secreted	-	-	3
Blugr2_2324	Non-secreted	-	-	3
Blugr2_2328	Non-secreted	-	-	3
Blugr2_2341	Non-secreted	-	-	3
Blugr2_2343	Non-secreted	-	-	3
Blugr2_2525	Non-secreted	-	-	3
Blugr2_2529	Non-secreted	-	-	3
Blugr2_2554	Non-secreted	-	-	3
Blugr2_283	Non-secreted	-	-	3
Blugr2_284	Non-secreted	-	-	3
Blugr2_2991	Non-secreted	-	-	3
Blugr2_3089	Non-secreted	-	-	3
Blugr2_3091	Non-secreted	-	-	3
Blugr2_3197	Non-secreted	-	-	3
Blugr2_3260	Non-secreted	-	-	3
Blugr2_333	Non-secreted	-	-	3
Blugr2_3364	Non-secreted	-	-	3
Blugr2_3365	Non-secreted	-	-	3
Blugr2_340	Non-secreted	-	-	3
Blugr2_3450	Non-secreted	-	-	3
Blugr2_3451	Non-secreted	-	-	3
Blugr2_3460	Non-secreted	-	-	3
Blugr2_3461	Non-secreted	-	-	3
Blugr2_3535	Non-secreted	-	-	3
Blugr2_3591	Non-secreted	-	-	3
Blugr2_3593	Non-secreted	-	-	3
Blugr2_3594	Non-secreted	-	-	3
Blugr2_3595	Non-secreted	-	-	3
Blugr2_3599	Non-secreted	-	-	3
Blugr2_3672	Non-secreted	-	-	3
Blugr2_3747	Non-secreted	-	-	3
Blugr2_4	Non-secreted	-	-	3
Blugr2_4063	Non-secreted	-	-	3
Blugr2_4370	Non-secreted	-	-	3
Blugr2_4690	Non-secreted	-	-	3
Blugr2_4723	Non-secreted	-	-	3
Blugr2_4783	Non-secreted	-	-	3
Blugr2_4970	Non-secreted	-	-	3
Blugr2_4971	Non-secreted	-	-	3
Blugr2_5	Non-secreted	-	-	3
Blugr2_504	Non-secreted	-	-	3
Blugr2_5176	Non-secreted	-	-	3
Blugr2_536	Non-secreted	-	-	3
Blugr2_541	Non-secreted	-	-	3
Blugr2_5909	Non-secreted	-	-	3
Blugr2_5976	Non-secreted	-	-	3
Blugr2_5978	Non-secreted	-	-	3
Blugr2_5980	Non-secreted	-	-	3
Blugr2_5983	Non-secreted	-	-	3
Blugr2_5985	Non-secreted	-	-	3
Blugr2_5998	Non-secreted	-	-	3
Blugr2_6	Non-secreted	-	-	3
Blugr2_6001	Non-secreted	-	-	3
Blugr2_6003	Non-secreted	-	-	3
Blugr2_6008	Non-secreted	-	-	3
Blugr2_6009	Non-secreted	-	-	3
Blugr2_6012	Non-secreted	-	-	3
Blugr2_6015	Non-secreted	-	-	3
Blugr2_6038	Non-secreted	-	-	3
Blugr2_6143	Non-secreted	-	-	3
Blugr2_6382	Non-secreted	-	-	3
Blugr2_7112	Non-secreted	-	-	3
Blugr2_7113	Non-secreted	-	-	3
Blugr2_74	Non-secreted	-	-	3
Blugr2_9	Non-secreted	-	-	3
Blugr2_1127	Non-secreted	-	-	4
Blugr2_1235	Non-secreted	-	-	4
Blugr2_1356	Non-secreted	-	-	4
Blugr2_1370	Non-secreted	-	-	4
Blugr2_1500	Non-secreted	-	-	4
Blugr2_1658	Non-secreted	-	-	4
Blugr2_1811	Non-secreted	-	-	4
Blugr2_1818	Non-secreted	-	-	4
Blugr2_1834	Non-secreted	-	-	4
Blugr2_189	Non-secreted	-	-	4
Blugr2_194	Non-secreted	-	-	4
Blugr2_2122	Non-secreted	-	-	4
Blugr2_2150	Non-secreted	-	-	4
Blugr2_2197	Non-secreted	-	-	4
Blugr2_222	Non-secreted	-	-	4
Blugr2_2434	Non-secreted	-	-	4
Blugr2_259	Non-secreted	-	-	4
Blugr2_2689	Non-secreted	-	-	4
Blugr2_2707	Non-secreted	-	-	4
Blugr2_3021	Non-secreted	-	-	4
Blugr2_3094	Non-secreted	-	-	4
Blugr2_3096	Non-secreted	-	-	4
Blugr2_3163	Non-secreted	-	-	4
Blugr2_3283	Non-secreted	-	-	4
Blugr2_3295	Non-secreted	-	-	4
Blugr2_3394	Non-secreted	-	-	4
Blugr2_3442	Non-secreted	-	-	4
Blugr2_3607	Non-secreted	-	-	4
Blugr2_3707	Non-secreted	-	-	4
Blugr2_3739	Non-secreted	-	-	4
Blugr2_392	Non-secreted	-	-	4
Blugr2_4027	Non-secreted	-	-	4
Blugr2_4091	Non-secreted	-	-	4
Blugr2_4094	Non-secreted	-	-	4
Blugr2_4796	Non-secreted	-	-	4
Blugr2_4800	Non-secreted	-	-	4
Blugr2_4850	Non-secreted	-	-	4
Blugr2_5038	Non-secreted	-	-	4
Blugr2_5182	Non-secreted	-	-	4
Blugr2_519	Non-secreted	-	-	4
Blugr2_5199	Non-secreted	-	-	4
Blugr2_5291	Non-secreted	-	-	4
Blugr2_5316	Non-secreted	-	-	4
Blugr2_5320	Non-secreted	-	-	4
Blugr2_5352	Non-secreted	-	-	4
Blugr2_5567	Non-secreted	-	-	4
Blugr2_572	Non-secreted	-	-	4
Blugr2_5838	Non-secreted	-	-	4
Blugr2_6061	Non-secreted	-	-	4
Blugr2_6105	Non-secreted	-	-	4
Blugr2_6256	Non-secreted	-	-	4
Blugr2_6514	Non-secreted	-	-	4
Blugr2_6851	Non-secreted	-	-	4
Blugr2_6883	Non-secreted	-	-	4
Blugr2_6927	Non-secreted	-	-	4
Blugr2_6995	Non-secreted	-	-	4
Blugr2_7032	Non-secreted	-	-	4
Blugr2_7082	Non-secreted	-	-	4
Blugr2_779	Non-secreted	-	-	4
Blugr2_796	Non-secreted	-	-	4
Blugr2_909	Non-secreted	-	-	4
Blugr2_913	Non-secreted	-	-	4
Blugr2_3174	Secreted	4	20	5
Blugr2_4265	Secreted	4	20	5
Blugr2_4278	Secreted	4	20	5
Blugr2_109	Non-secreted	-	-	5
Blugr2_1097	Non-secreted	-	-	5
Blugr2_1149	Non-secreted	-	-	5
Blugr2_1168	Non-secreted	-	-	5
Blugr2_1190	Non-secreted	-	-	5
Blugr2_1239	Non-secreted	-	-	5
Blugr2_1334	Non-secreted	-	-	5
Blugr2_145	Non-secreted	-	-	5
Blugr2_154	Non-secreted	-	-	5
Blugr2_196	Non-secreted	-	-	5
Blugr2_2022	Non-secreted	-	-	5
Blugr2_2427	Non-secreted	-	-	5
Blugr2_2446	Non-secreted	-	-	5
Blugr2_2716	Non-secreted	-	-	5
Blugr2_2730	Non-secreted	-	-	5
Blugr2_2733	Non-secreted	-	-	5
Blugr2_2737	Non-secreted	-	-	5
Blugr2_2997	Non-secreted	-	-	5
Blugr2_3063	Non-secreted	-	-	5
Blugr2_3110	Non-secreted	-	-	5
Blugr2_3281	Non-secreted	-	-	5
Blugr2_3284	Non-secreted	-	-	5
Blugr2_3768	Non-secreted	-	-	5
Blugr2_3908	Non-secreted	-	-	5
Blugr2_394	Non-secreted	-	-	5
Blugr2_4095	Non-secreted	-	-	5
Blugr2_428	Non-secreted	-	-	5
Blugr2_434	Non-secreted	-	-	5
Blugr2_4343	Non-secreted	-	-	5
Blugr2_439	Non-secreted	-	-	5
Blugr2_4402	Non-secreted	-	-	5
Blugr2_4776	Non-secreted	-	-	5
Blugr2_4790	Non-secreted	-	-	5
Blugr2_5095	Non-secreted	-	-	5
Blugr2_51	Non-secreted	-	-	5
Blugr2_5117	Non-secreted	-	-	5
Blugr2_5202	Non-secreted	-	-	5
Blugr2_5305	Non-secreted	-	-	5
Blugr2_5441	Non-secreted	-	-	5
Blugr2_5543	Non-secreted	-	-	5
Blugr2_5688	Non-secreted	-	-	5
Blugr2_5702	Non-secreted	-	-	5
Blugr2_5878	Non-secreted	-	-	5
Blugr2_595	Non-secreted	-	-	5
Blugr2_6047	Non-secreted	-	-	5
Blugr2_6361	Non-secreted	-	-	5
Blugr2_6410	Non-secreted	-	-	5
Blugr2_6412	Non-secreted	-	-	5
Blugr2_663	Non-secreted	-	-	5
Blugr2_6642	Non-secreted	-	-	5
Blugr2_6749	Non-secreted	-	-	5
Blugr2_6795	Non-secreted	-	-	5
Blugr2_6805	Non-secreted	-	-	5
Blugr2_6815	Non-secreted	-	-	5
Blugr2_1053	Non-secreted	-	-	6
Blugr2_1317	Non-secreted	-	-	6
Blugr2_1384	Non-secreted	-	-	6
Blugr2_1407	Non-secreted	-	-	6
Blugr2_1512	Non-secreted	-	-	6
Blugr2_186	Non-secreted	-	-	6
Blugr2_1891	Non-secreted	-	-	6
Blugr2_1893	Non-secreted	-	-	6
Blugr2_1972	Non-secreted	-	-	6
Blugr2_2285	Non-secreted	-	-	6
Blugr2_2305	Non-secreted	-	-	6
Blugr2_2319	Non-secreted	-	-	6
Blugr2_2431	Non-secreted	-	-	6
Blugr2_3052	Non-secreted	-	-	6
Blugr2_3610	Non-secreted	-	-	6
Blugr2_4052	Non-secreted	-	-	6
Blugr2_4235	Non-secreted	-	-	6
Blugr2_4433	Non-secreted	-	-	6
Blugr2_4473	Non-secreted	-	-	6
Blugr2_4507	Non-secreted	-	-	6
Blugr2_4587	Non-secreted	-	-	6
Blugr2_4589	Non-secreted	-	-	6
Blugr2_4603	Non-secreted	-	-	6
Blugr2_4890	Non-secreted	-	-	6
Blugr2_4929	Non-secreted	-	-	6
Blugr2_5313	Non-secreted	-	-	6
Blugr2_5484	Non-secreted	-	-	6
Blugr2_5725	Non-secreted	-	-	6
Blugr2_5914	Non-secreted	-	-	6
Blugr2_5931	Non-secreted	-	-	6
Blugr2_6042	Non-secreted	-	-	6
Blugr2_6129	Non-secreted	-	-	6
Blugr2_6414	Non-secreted	-	-	6
Blugr2_6623	Non-secreted	-	-	6
Blugr2_7	Non-secreted	-	-	6
Blugr2_739	Non-secreted	-	-	6
Blugr2_948	Non-secreted	-	-	6
Blugr2_1308	Secreted	26	s	7
Blugr2_1074	Non-secreted	-	-	7
Blugr2_1378	Non-secreted	-	-	7
Blugr2_1392	Non-secreted	-	-	7
Blugr2_1404	Non-secreted	-	-	7
Blugr2_1651	Non-secreted	-	-	7
Blugr2_1879	Non-secreted	-	-	7
Blugr2_1934	Non-secreted	-	-	7
Blugr2_2025	Non-secreted	-	-	7
Blugr2_2170	Non-secreted	-	-	7
Blugr2_2238	Non-secreted	-	-	7
Blugr2_2241	Non-secreted	-	-	7
Blugr2_2260	Non-secreted	-	-	7
Blugr2_2268	Non-secreted	-	-	7
Blugr2_2278	Non-secreted	-	-	7
Blugr2_2347	Non-secreted	-	-	7
Blugr2_3000	Non-secreted	-	-	7
Blugr2_3265	Non-secreted	-	-	7
Blugr2_3634	Non-secreted	-	-	7
Blugr2_3698	Non-secreted	-	-	7
Blugr2_4092	Non-secreted	-	-	7
Blugr2_4228	Non-secreted	-	-	7
Blugr2_4363	Non-secreted	-	-	7
Blugr2_4406	Non-secreted	-	-	7
Blugr2_4921	Non-secreted	-	-	7
Blugr2_5341	Non-secreted	-	-	7
Blugr2_5475	Non-secreted	-	-	7
Blugr2_5728	Non-secreted	-	-	7
Blugr2_5751	Non-secreted	-	-	7
Blugr2_5819	Non-secreted	-	-	7
Blugr2_6255	Non-secreted	-	-	7
Blugr2_6386	Non-secreted	-	-	7
Blugr2_6864	Non-secreted	-	-	7
Blugr2_7080	Non-secreted	-	-	7
Blugr2_807	Non-secreted	-	-	7
Blugr2_89	Non-secreted	-	-	7
Blugr2_95	Non-secreted	-	-	7
Blugr2_1052	Non-secreted	-	-	8
Blugr2_1134	Non-secreted	-	-	8
Blugr2_1292	Non-secreted	-	-	8
Blugr2_1295	Non-secreted	-	-	8
Blugr2_1711	Non-secreted	-	-	8
Blugr2_1858	Non-secreted	-	-	8
Blugr2_2	Non-secreted	-	-	8
Blugr2_2330	Non-secreted	-	-	8
Blugr2_2524	Non-secreted	-	-	8
Blugr2_2934	Non-secreted	-	-	8
Blugr2_2951	Non-secreted	-	-	8
Blugr2_2958	Non-secreted	-	-	8
Blugr2_2961	Non-secreted	-	-	8
Blugr2_2963	Non-secreted	-	-	8
Blugr2_2989	Non-secreted	-	-	8
Blugr2_3018	Non-secreted	-	-	8
Blugr2_3097	Non-secreted	-	-	8
Blugr2_3572	Non-secreted	-	-	8
Blugr2_3574	Non-secreted	-	-	8
Blugr2_3721	Non-secreted	-	-	8
Blugr2_3725	Non-secreted	-	-	8
Blugr2_4324	Non-secreted	-	-	8
Blugr2_470	Non-secreted	-	-	8
Blugr2_4724	Non-secreted	-	-	8
Blugr2_4725	Non-secreted	-	-	8
Blugr2_4860	Non-secreted	-	-	8
Blugr2_4972	Non-secreted	-	-	8
Blugr2_5809	Non-secreted	-	-	8
Blugr2_6010	Non-secreted	-	-	8
Blugr2_6014	Non-secreted	-	-	8
Blugr2_6044	Non-secreted	-	-	8
Blugr2_6045	Non-secreted	-	-	8
Blugr2_6784	Non-secreted	-	-	8
Blugr2_1108	Non-secreted	-	-	9
Blugr2_1379	Non-secreted	-	-	9
Blugr2_171	Non-secreted	-	-	9
Blugr2_1783	Non-secreted	-	-	9
Blugr2_1928	Non-secreted	-	-	9
Blugr2_2133	Non-secreted	-	-	9
Blugr2_2137	Non-secreted	-	-	9
Blugr2_2202	Non-secreted	-	-	9
Blugr2_264	Non-secreted	-	-	9
Blugr2_2924	Non-secreted	-	-	9
Blugr2_3184	Non-secreted	-	-	9
Blugr2_3264	Non-secreted	-	-	9
Blugr2_3327	Non-secreted	-	-	9
Blugr2_4190	Non-secreted	-	-	9
Blugr2_4421	Non-secreted	-	-	9
Blugr2_4470	Non-secreted	-	-	9
Blugr2_4523	Non-secreted	-	-	9
Blugr2_4543	Non-secreted	-	-	9
Blugr2_4601	Non-secreted	-	-	9
Blugr2_4650	Non-secreted	-	-	9
Blugr2_5147	Non-secreted	-	-	9
Blugr2_5357	Non-secreted	-	-	9
Blugr2_5369	Non-secreted	-	-	9
Blugr2_5542	Non-secreted	-	-	9
Blugr2_6147	Non-secreted	-	-	9
Blugr2_6175	Non-secreted	-	-	9
Blugr2_6353	Non-secreted	-	-	9
Blugr2_6433	Non-secreted	-	-	9
Blugr2_646	Non-secreted	-	-	9
Blugr2_6474	Non-secreted	-	-	9
Blugr2_783	Non-secreted	-	-	9
Blugr2_814	Non-secreted	-	-	9
Blugr2_3921	Secreted	2	10	10
Blugr2_3999	Secreted	2	10	10
Blugr2_5653	Secreted	2	37	10
Blugr2_5945	Secreted	2	37	10
Blugr2_4313	Secreted	22	35	10
Blugr2_5889	Secreted	22	35	10
Blugr2_1372	Non-secreted	-	-	10
Blugr2_1577	Non-secreted	-	-	10
Blugr2_1613	Non-secreted	-	-	10
Blugr2_2203	Non-secreted	-	-	10
Blugr2_2420	Non-secreted	-	-	10
Blugr2_2423	Non-secreted	-	-	10
Blugr2_2506	Non-secreted	-	-	10
Blugr2_2983	Non-secreted	-	-	10
Blugr2_3245	Non-secreted	-	-	10
Blugr2_3320	Non-secreted	-	-	10
Blugr2_3699	Non-secreted	-	-	10
Blugr2_3746	Non-secreted	-	-	10
Blugr2_4079	Non-secreted	-	-	10
Blugr2_410	Non-secreted	-	-	10
Blugr2_4458	Non-secreted	-	-	10
Blugr2_4728	Non-secreted	-	-	10
Blugr2_4842	Non-secreted	-	-	10
Blugr2_4889	Non-secreted	-	-	10
Blugr2_5103	Non-secreted	-	-	10
Blugr2_563	Non-secreted	-	-	10
Blugr2_6259	Non-secreted	-	-	10
Blugr2_6503	Non-secreted	-	-	10
Blugr2_6724	Non-secreted	-	-	10
Blugr2_6964	Non-secreted	-	-	10
Blugr2_885	Non-secreted	-	-	10
Blugr2_242	Secreted	86	s	11
Blugr2_1036	Non-secreted	-	-	11
Blugr2_1076	Non-secreted	-	-	11
Blugr2_1157	Non-secreted	-	-	11
Blugr2_1268	Non-secreted	-	-	11
Blugr2_1532	Non-secreted	-	-	11
Blugr2_1562	Non-secreted	-	-	11
Blugr2_1617	Non-secreted	-	-	11
Blugr2_2163	Non-secreted	-	-	11
Blugr2_2338	Non-secreted	-	-	11
Blugr2_2480	Non-secreted	-	-	11
Blugr2_2651	Non-secreted	-	-	11
Blugr2_3177	Non-secreted	-	-	11
Blugr2_3399	Non-secreted	-	-	11
Blugr2_3492	Non-secreted	-	-	11
Blugr2_3767	Non-secreted	-	-	11
Blugr2_3795	Non-secreted	-	-	11
Blugr2_4174	Non-secreted	-	-	11
Blugr2_4753	Non-secreted	-	-	11
Blugr2_5101	Non-secreted	-	-	11
Blugr2_5162	Non-secreted	-	-	11
Blugr2_5458	Non-secreted	-	-	11
Blugr2_5504	Non-secreted	-	-	11
Blugr2_5750	Non-secreted	-	-	11
Blugr2_6538	Non-secreted	-	-	11
Blugr2_6690	Non-secreted	-	-	11
Blugr2_6777	Non-secreted	-	-	11
Blugr2_722	Non-secreted	-	-	11
Blugr2_968	Non-secreted	-	-	11
Blugr2_2946	Secreted	1	5	12
Blugr2_2953	Secreted	1	5	12
Blugr2_2974	Secreted	1	5	12
Blugr2_3357	Secreted	1	5	12
Blugr2_4014	Secreted	1	5	12
Blugr2_5152	Secreted	1	5	12
Blugr2_6051	Secreted	1	5	12
Blugr2_6516	Secreted	1	5	12
Blugr2_1179	Secreted	1	23	12
Blugr2_1931	Secreted	1	23	12
Blugr2_3796	Secreted	1	23	12
Blugr2_1051	Non-secreted	-	-	12
Blugr2_115	Non-secreted	-	-	12
Blugr2_1747	Non-secreted	-	-	12
Blugr2_3360	Non-secreted	-	-	12
Blugr2_3445	Non-secreted	-	-	12
Blugr2_3446	Non-secreted	-	-	12
Blugr2_3449	Non-secreted	-	-	12
Blugr2_4388	Non-secreted	-	-	12
Blugr2_4422	Non-secreted	-	-	12
Blugr2_4427	Non-secreted	-	-	12
Blugr2_4428	Non-secreted	-	-	12
Blugr2_4583	Non-secreted	-	-	12
Blugr2_5191	Non-secreted	-	-	12
Blugr2_5365	Non-secreted	-	-	12
Blugr2_6447	Non-secreted	-	-	12
Blugr2_6939	Non-secreted	-	-	12
Blugr2_1065	Non-secreted	-	-	13
Blugr2_1243	Non-secreted	-	-	13
Blugr2_1814	Non-secreted	-	-	13
Blugr2_1857	Non-secreted	-	-	13
Blugr2_2031	Non-secreted	-	-	13
Blugr2_2105	Non-secreted	-	-	13
Blugr2_2208	Non-secreted	-	-	13
Blugr2_2971	Non-secreted	-	-	13
Blugr2_3247	Non-secreted	-	-	13
Blugr2_3851	Non-secreted	-	-	13
Blugr2_3889	Non-secreted	-	-	13
Blugr2_430	Non-secreted	-	-	13
Blugr2_433	Non-secreted	-	-	13
Blugr2_452	Non-secreted	-	-	13
Blugr2_4922	Non-secreted	-	-	13
Blugr2_4938	Non-secreted	-	-	13
Blugr2_5210	Non-secreted	-	-	13
Blugr2_5409	Non-secreted	-	-	13
Blugr2_5546	Non-secreted	-	-	13
Blugr2_5825	Non-secreted	-	-	13
Blugr2_6270	Non-secreted	-	-	13
Blugr2_6575	Non-secreted	-	-	13
Blugr2_6576	Non-secreted	-	-	13
Blugr2_6714	Non-secreted	-	-	13
Blugr2_6886	Non-secreted	-	-	13
Blugr2_7020	Non-secreted	-	-	13
Blugr2_892	Non-secreted	-	-	13
Blugr2_1122	Non-secreted	-	-	14
Blugr2_1176	Non-secreted	-	-	14
Blugr2_1323	Non-secreted	-	-	14
Blugr2_2189	Non-secreted	-	-	14
Blugr2_2717	Non-secreted	-	-	14
Blugr2_2846	Non-secreted	-	-	14
Blugr2_3257	Non-secreted	-	-	14
Blugr2_3495	Non-secreted	-	-	14
Blugr2_3623	Non-secreted	-	-	14
Blugr2_3702	Non-secreted	-	-	14
Blugr2_3824	Non-secreted	-	-	14
Blugr2_3890	Non-secreted	-	-	14
Blugr2_4450	Non-secreted	-	-	14
Blugr2_495	Non-secreted	-	-	14
Blugr2_5008	Non-secreted	-	-	14
Blugr2_5252	Non-secreted	-	-	14
Blugr2_5262	Non-secreted	-	-	14
Blugr2_5412	Non-secreted	-	-	14
Blugr2_631	Non-secreted	-	-	14
Blugr2_6564	Non-secreted	-	-	14
Blugr2_6653	Non-secreted	-	-	14
Blugr2_6679	Non-secreted	-	-	14
Blugr2_7039	Non-secreted	-	-	14
Blugr2_7059	Non-secreted	-	-	14
Blugr2_71	Non-secreted	-	-	14
Blugr2_818	Non-secreted	-	-	14
Blugr2_907	Non-secreted	-	-	14
Blugr2_1795	Secreted	41	3	15
Blugr2_1798	Secreted	41	3	15
Blugr2_1800	Secreted	41	3	15
Blugr2_1802	Secreted	41	3	15
Blugr2_1803	Secreted	41	3	15
Blugr2_1817	Secreted	41	3	15
Blugr2_3015	Secreted	41	3	15
Blugr2_3092	Secreted	41	3	15
Blugr2_3122	Secreted	41	3	15
Blugr2_3132	Secreted	41	3	15
Blugr2_3134	Secreted	41	3	15
Blugr2_3136	Secreted	41	3	15
Blugr2_3139	Secreted	41	3	15
Blugr2_3142	Secreted	41	3	15
Blugr2_3143	Secreted	41	3	15
Blugr2_3144	Secreted	41	3	15
Blugr2_3151	Secreted	41	3	15
Blugr2_3156	Secreted	41	3	15
Blugr2_3157	Secreted	41	3	15
Blugr2_3162	Secreted	41	3	15
Blugr2_7016	Secreted	41	3	15
Blugr2_7029	Secreted	41	3	15
Blugr2_7030	Secreted	41	3	15
Blugr2_7031	Secreted	41	3	15
Blugr2_7034	Secreted	41	3	15
Blugr2_1801	Non-secreted	-	-	15
Blugr2_3138	Non-secreted	-	-	15
Blugr2_1637	Non-secreted	-	-	16
Blugr2_2274	Non-secreted	-	-	16
Blugr2_3192	Non-secreted	-	-	16
Blugr2_3279	Non-secreted	-	-	16
Blugr2_3514	Non-secreted	-	-	16
Blugr2_3637	Non-secreted	-	-	16
Blugr2_3659	Non-secreted	-	-	16
Blugr2_370	Non-secreted	-	-	16
Blugr2_4049	Non-secreted	-	-	16
Blugr2_4177	Non-secreted	-	-	16
Blugr2_4309	Non-secreted	-	-	16
Blugr2_4819	Non-secreted	-	-	16
Blugr2_4876	Non-secreted	-	-	16
Blugr2_5268	Non-secreted	-	-	16
Blugr2_5404	Non-secreted	-	-	16
Blugr2_5430	Non-secreted	-	-	16
Blugr2_6202	Non-secreted	-	-	16
Blugr2_6276	Non-secreted	-	-	16
Blugr2_6359	Non-secreted	-	-	16
Blugr2_1743	Non-secreted	-	-	17
Blugr2_2450	Non-secreted	-	-	17
Blugr2_2512	Non-secreted	-	-	17
Blugr2_2788	Non-secreted	-	-	17
Blugr2_3099	Non-secreted	-	-	17
Blugr2_3369	Non-secreted	-	-	17
Blugr2_3638	Non-secreted	-	-	17
Blugr2_4064	Non-secreted	-	-	17
Blugr2_4660	Non-secreted	-	-	17
Blugr2_4995	Non-secreted	-	-	17
Blugr2_5150	Non-secreted	-	-	17
Blugr2_583	Non-secreted	-	-	17
Blugr2_6109	Non-secreted	-	-	17
Blugr2_6204	Non-secreted	-	-	17
Blugr2_6404	Non-secreted	-	-	17
Blugr2_6936	Non-secreted	-	-	17
Blugr2_719	Non-secreted	-	-	17
Blugr2_80	Non-secreted	-	-	17
Blugr2_835	Non-secreted	-	-	17
Blugr2_1011	Secreted	156	4	18
Blugr2_2334	Secreted	156	4	18
Blugr2_2335	Secreted	156	4	18
Blugr2_2344	Secreted	156	4	18
Blugr2_2353	Secreted	156	4	18
Blugr2_2356	Secreted	156	4	18
Blugr2_5000	Secreted	156	4	18
Blugr2_5036	Secreted	156	4	18
Blugr2_5037	Secreted	156	4	18
Blugr2_5040	Secreted	156	4	18
Blugr2_5043	Secreted	156	4	18
Blugr2_5044	Secreted	156	4	18
Blugr2_5051	Secreted	156	4	18
Blugr2_5124	Secreted	156	4	18
Blugr2_5129	Secreted	156	4	18
Blugr2_574	Secreted	156	4	18
Blugr2_6943	Secreted	156	4	18
Blugr2_6981	Secreted	156	4	18
Blugr2_1066	Non-secreted	-	-	19
Blugr2_1713	Non-secreted	-	-	19
Blugr2_1723	Non-secreted	-	-	19
Blugr2_1859	Non-secreted	-	-	19
Blugr2_2256	Non-secreted	-	-	19
Blugr2_2840	Non-secreted	-	-	19
Blugr2_3395	Non-secreted	-	-	19
Blugr2_364	Non-secreted	-	-	19
Blugr2_4068	Non-secreted	-	-	19
Blugr2_4149	Non-secreted	-	-	19
Blugr2_4357	Non-secreted	-	-	19
Blugr2_4474	Non-secreted	-	-	19
Blugr2_4655	Non-secreted	-	-	19
Blugr2_5622	Non-secreted	-	-	19
Blugr2_6300	Non-secreted	-	-	19
Blugr2_688	Non-secreted	-	-	19
Blugr2_902	Non-secreted	-	-	19
Blugr2_2050	Secreted	13	7	20
Blugr2_2077	Secreted	13	7	20
Blugr2_2126	Secreted	13	7	20
Blugr2_2877	Secreted	13	7	20
Blugr2_3653	Secreted	13	7	20
Blugr2_4284	Secreted	13	7	20
Blugr2_4855	Secreted	13	7	20
Blugr2_6435	Secreted	13	7	20
Blugr2_7109	Secreted	13	7	20
Blugr2_746	Secreted	13	7	20
Blugr2_2795	Non-secreted	-	-	20
Blugr2_375	Non-secreted	-	-	20
Blugr2_3881	Non-secreted	-	-	20
Blugr2_4083	Non-secreted	-	-	20
Blugr2_4088	Non-secreted	-	-	20
Blugr2_4429	Non-secreted	-	-	20
Blugr2_6977	Non-secreted	-	-	20
Blugr2_1013	Non-secreted	-	-	21
Blugr2_1640	Non-secreted	-	-	21
Blugr2_1892	Non-secreted	-	-	21
Blugr2_2091	Non-secreted	-	-	21
Blugr2_2296	Non-secreted	-	-	21
Blugr2_2461	Non-secreted	-	-	21
Blugr2_2587	Non-secreted	-	-	21
Blugr2_4157	Non-secreted	-	-	21
Blugr2_4189	Non-secreted	-	-	21
Blugr2_5061	Non-secreted	-	-	21
Blugr2_5130	Non-secreted	-	-	21
Blugr2_5717	Non-secreted	-	-	21
Blugr2_6261	Non-secreted	-	-	21
Blugr2_6442	Non-secreted	-	-	21
Blugr2_6812	Non-secreted	-	-	21
Blugr2_7054	Non-secreted	-	-	21
Blugr2_1169	Non-secreted	-	-	22
Blugr2_1253	Non-secreted	-	-	22
Blugr2_2585	Non-secreted	-	-	22
Blugr2_2596	Non-secreted	-	-	22
Blugr2_3160	Non-secreted	-	-	22
Blugr2_338	Non-secreted	-	-	22
Blugr2_4250	Non-secreted	-	-	22
Blugr2_4644	Non-secreted	-	-	22
Blugr2_4648	Non-secreted	-	-	22
Blugr2_5476	Non-secreted	-	-	22
Blugr2_6428	Non-secreted	-	-	22
Blugr2_6551	Non-secreted	-	-	22
Blugr2_6781	Non-secreted	-	-	22
Blugr2_82	Non-secreted	-	-	22
Blugr2_1290	Non-secreted	-	-	23
Blugr2_2030	Non-secreted	-	-	23
Blugr2_2191	Non-secreted	-	-	23
Blugr2_2563	Non-secreted	-	-	23
Blugr2_2613	Non-secreted	-	-	23
Blugr2_303	Non-secreted	-	-	23
Blugr2_3199	Non-secreted	-	-	23
Blugr2_3328	Non-secreted	-	-	23
Blugr2_3643	Non-secreted	-	-	23
Blugr2_4910	Non-secreted	-	-	23
Blugr2_4982	Non-secreted	-	-	23
Blugr2_6615	Non-secreted	-	-	23
Blugr2_7089	Non-secreted	-	-	23
Blugr2_882	Non-secreted	-	-	23
Blugr2_1605	Non-secreted	-	-	24
Blugr2_2160	Non-secreted	-	-	24
Blugr2_2161	Non-secreted	-	-	24
Blugr2_2162	Non-secreted	-	-	24
Blugr2_2986	Non-secreted	-	-	24
Blugr2_3696	Non-secreted	-	-	24
Blugr2_3953	Non-secreted	-	-	24
Blugr2_3995	Non-secreted	-	-	24
Blugr2_4985	Non-secreted	-	-	24
Blugr2_5807	Non-secreted	-	-	24
Blugr2_6068	Non-secreted	-	-	24
Blugr2_6756	Non-secreted	-	-	24
Blugr2_6839	Non-secreted	-	-	24
Blugr2_6844	Non-secreted	-	-	24
Blugr2_1756	Non-secreted	-	-	25
Blugr2_1933	Non-secreted	-	-	25
Blugr2_2017	Non-secreted	-	-	25
Blugr2_2784	Non-secreted	-	-	25
Blugr2_3956	Non-secreted	-	-	25
Blugr2_4236	Non-secreted	-	-	25
Blugr2_4569	Non-secreted	-	-	25
Blugr2_4755	Non-secreted	-	-	25
Blugr2_4844	Non-secreted	-	-	25
Blugr2_5609	Non-secreted	-	-	25
Blugr2_5959	Non-secreted	-	-	25
Blugr2_6091	Non-secreted	-	-	25
Blugr2_6237	Non-secreted	-	-	25
Blugr2_6997	Non-secreted	-	-	25
Blugr2_134	Non-secreted	-	-	26
Blugr2_1396	Non-secreted	-	-	26
Blugr2_1849	Non-secreted	-	-	26
Blugr2_3007	Non-secreted	-	-	26
Blugr2_3280	Non-secreted	-	-	26
Blugr2_3566	Non-secreted	-	-	26
Blugr2_3966	Non-secreted	-	-	26
Blugr2_4074	Non-secreted	-	-	26
Blugr2_4148	Non-secreted	-	-	26
Blugr2_4207	Non-secreted	-	-	26
Blugr2_440	Non-secreted	-	-	26
Blugr2_5137	Non-secreted	-	-	26
Blugr2_5145	Non-secreted	-	-	26
Blugr2_1414	Non-secreted	-	-	27
Blugr2_1907	Non-secreted	-	-	27
Blugr2_2332	Non-secreted	-	-	27
Blugr2_2811	Non-secreted	-	-	27
Blugr2_2964	Non-secreted	-	-	27
Blugr2_3478	Non-secreted	-	-	27
Blugr2_4185	Non-secreted	-	-	27
Blugr2_423	Non-secreted	-	-	27
Blugr2_4233	Non-secreted	-	-	27
Blugr2_4338	Non-secreted	-	-	27
Blugr2_4392	Non-secreted	-	-	27
Blugr2_5356	Non-secreted	-	-	27
Blugr2_6429	Non-secreted	-	-	27
Blugr2_2758	Secreted	71	s	28
Blugr2_176	Non-secreted	-	-	28
Blugr2_2229	Non-secreted	-	-	28
Blugr2_2339	Non-secreted	-	-	28
Blugr2_2753	Non-secreted	-	-	28
Blugr2_3473	Non-secreted	-	-	28
Blugr2_405	Non-secreted	-	-	28
Blugr2_408	Non-secreted	-	-	28
Blugr2_5498	Non-secreted	-	-	28
Blugr2_5767	Non-secreted	-	-	28
Blugr2_6082	Non-secreted	-	-	28
Blugr2_6526	Non-secreted	-	-	28
Blugr2_6528	Non-secreted	-	-	28
Blugr2_1116	Non-secreted	-	-	29
Blugr2_3960	Non-secreted	-	-	29
Blugr2_4504	Non-secreted	-	-	29
Blugr2_4871	Non-secreted	-	-	29
Blugr2_4902	Non-secreted	-	-	29
Blugr2_5045	Non-secreted	-	-	29
Blugr2_5549	Non-secreted	-	-	29
Blugr2_639	Non-secreted	-	-	29
Blugr2_678	Non-secreted	-	-	29
Blugr2_7046	Non-secreted	-	-	29
Blugr2_769	Non-secreted	-	-	29
Blugr2_951	Non-secreted	-	-	29
Blugr2_1332	Non-secreted	-	-	30
Blugr2_1358	Non-secreted	-	-	30
Blugr2_1629	Non-secreted	-	-	30
Blugr2_1646	Non-secreted	-	-	30
Blugr2_2246	Non-secreted	-	-	30
Blugr2_3207	Non-secreted	-	-	30
Blugr2_3354	Non-secreted	-	-	30
Blugr2_3646	Non-secreted	-	-	30
Blugr2_3757	Non-secreted	-	-	30
Blugr2_6403	Non-secreted	-	-	30
Blugr2_6885	Non-secreted	-	-	30
Blugr2_6934	Non-secreted	-	-	30
Blugr2_5590	Secreted	64	9	31
Blugr2_5591	Secreted	64	9	31
Blugr2_5592	Secreted	64	9	31
Blugr2_5593	Secreted	64	9	31
Blugr2_5594	Secreted	64	9	31
Blugr2_5595	Secreted	64	9	31
Blugr2_5596	Secreted	64	9	31
Blugr2_5736	Secreted	64	9	31
Blugr2_1493	Non-secreted	-	-	31
Blugr2_2426	Non-secreted	-	-	31
Blugr2_4140	Non-secreted	-	-	31
Blugr2_4436	Non-secreted	-	-	31
Blugr2_1620	Secreted	295	s	32
Blugr2_1799	Non-secreted	-	-	32
Blugr2_1843	Non-secreted	-	-	32
Blugr2_4416	Non-secreted	-	-	32
Blugr2_4994	Non-secreted	-	-	32
Blugr2_5284	Non-secreted	-	-	32
Blugr2_635	Non-secreted	-	-	32
Blugr2_636	Non-secreted	-	-	32
Blugr2_637	Non-secreted	-	-	32
Blugr2_6887	Non-secreted	-	-	32
Blugr2_713	Non-secreted	-	-	32
Blugr2_3877	Secreted	3	11	33
Blugr2_4160	Secreted	3	11	33
Blugr2_4362	Secreted	3	11	33
Blugr2_4373	Secreted	3	11	33
Blugr2_4374	Secreted	3	11	33
Blugr2_5708	Secreted	3	11	33
Blugr2_6570	Secreted	3	11	33
Blugr2_7011	Secreted	3	11	33
Blugr2_4255	Non-secreted	-	-	33
Blugr2_4501	Non-secreted	-	-	33
Blugr2_932	Non-secreted	-	-	33
Blugr2_4692	Secreted	232	6	34
Blugr2_4693	Secreted	232	6	34
Blugr2_4694	Secreted	232	6	34
Blugr2_4695	Secreted	232	6	34
Blugr2_4696	Secreted	232	6	34
Blugr2_4697	Secreted	232	6	34
Blugr2_4698	Secreted	232	6	34
Blugr2_4699	Secreted	232	6	34
Blugr2_4703	Secreted	232	6	34
Blugr2_4704	Secreted	232	6	34
Blugr2_4706	Secreted	232	6	34
Blugr2_103	Secreted	77	8	35
Blugr2_2993	Secreted	77	8	35
Blugr2_3186	Secreted	77	8	35
Blugr2_342	Secreted	77	8	35
Blugr2_344	Secreted	77	8	35
Blugr2_5218	Secreted	77	8	35
Blugr2_5228	Secreted	77	8	35
Blugr2_5230	Secreted	77	8	35
Blugr2_5388	Secreted	77	8	35
Blugr2_5391	Secreted	77	8	35
Blugr2_1090	Non-secreted	-	-	36
Blugr2_1607	Non-secreted	-	-	36
Blugr2_3200	Non-secreted	-	-	36
Blugr2_3201	Non-secreted	-	-	36
Blugr2_3202	Non-secreted	-	-	36
Blugr2_3203	Non-secreted	-	-	36
Blugr2_3208	Non-secreted	-	-	36
Blugr2_3209	Non-secreted	-	-	36
Blugr2_3786	Non-secreted	-	-	36
Blugr2_5689	Non-secreted	-	-	36
Blugr2_1154	Non-secreted	-	-	37
Blugr2_2415	Non-secreted	-	-	37
Blugr2_2416	Non-secreted	-	-	37
Blugr2_3378	Non-secreted	-	-	37
Blugr2_4384	Non-secreted	-	-	37
Blugr2_5566	Non-secreted	-	-	37
Blugr2_672	Non-secreted	-	-	37
Blugr2_6836	Non-secreted	-	-	37
Blugr2_7101	Non-secreted	-	-	37
Blugr2_906	Non-secreted	-	-	37
Blugr2_1236	Non-secreted	-	-	38
Blugr2_1369	Non-secreted	-	-	38
Blugr2_1717	Non-secreted	-	-	38
Blugr2_1929	Non-secreted	-	-	38
Blugr2_2167	Non-secreted	-	-	38
Blugr2_2261	Non-secreted	-	-	38
Blugr2_4813	Non-secreted	-	-	38
Blugr2_5440	Non-secreted	-	-	38
Blugr2_6775	Non-secreted	-	-	38
Blugr2_7055	Non-secreted	-	-	38
Blugr2_1304	Non-secreted	-	-	39
Blugr2_2265	Non-secreted	-	-	39
Blugr2_2295	Non-secreted	-	-	39
Blugr2_2725	Non-secreted	-	-	39
Blugr2_2858	Non-secreted	-	-	39
Blugr2_4397	Non-secreted	-	-	39
Blugr2_4778	Non-secreted	-	-	39
Blugr2_5469	Non-secreted	-	-	39
Blugr2_5710	Non-secreted	-	-	39
Blugr2_708	Non-secreted	-	-	39
Blugr2_1628	Non-secreted	-	-	40
Blugr2_2185	Non-secreted	-	-	40
Blugr2_3169	Non-secreted	-	-	40
Blugr2_3470	Non-secreted	-	-	40
Blugr2_4210	Non-secreted	-	-	40
Blugr2_4505	Non-secreted	-	-	40
Blugr2_5514	Non-secreted	-	-	40
Blugr2_5763	Non-secreted	-	-	40
Blugr2_6348	Non-secreted	-	-	40
Blugr2_643	Non-secreted	-	-	40
Blugr2_1251	Non-secreted	-	-	41
Blugr2_3555	Non-secreted	-	-	41
Blugr2_4318	Non-secreted	-	-	41
Blugr2_5811	Non-secreted	-	-	41
Blugr2_5849	Non-secreted	-	-	41
Blugr2_6387	Non-secreted	-	-	41
Blugr2_6919	Non-secreted	-	-	41
Blugr2_874	Non-secreted	-	-	41
Blugr2_997	Non-secreted	-	-	41
Blugr2_1349	Secreted	44	12	42
Blugr2_3067	Secreted	44	12	42
Blugr2_3068	Secreted	44	12	42
Blugr2_3474	Secreted	44	12	42
Blugr2_3483	Secreted	44	12	42
Blugr2_3484	Secreted	44	12	42
Blugr2_3502	Secreted	44	12	42
Blugr2_3668	Secreted	44	12	42
Blugr2_3507	Non-secreted	-	-	42
Blugr2_164	Non-secreted	-	-	43
Blugr2_2619	Non-secreted	-	-	43
Blugr2_2807	Non-secreted	-	-	43
Blugr2_3621	Non-secreted	-	-	43
Blugr2_3924	Non-secreted	-	-	43
Blugr2_4259	Non-secreted	-	-	43
Blugr2_5231	Non-secreted	-	-	43
Blugr2_6141	Non-secreted	-	-	43
Blugr2_6664	Non-secreted	-	-	43
Blugr2_3545	Secreted	112	s	44
Blugr2_1949	Non-secreted	-	-	44
Blugr2_2508	Non-secreted	-	-	44
Blugr2_3425	Non-secreted	-	-	44
Blugr2_3430	Non-secreted	-	-	44
Blugr2_3839	Non-secreted	-	-	44
Blugr2_4335	Non-secreted	-	-	44
Blugr2_5916	Non-secreted	-	-	44
Blugr2_6101	Non-secreted	-	-	44
Blugr2_2048	Non-secreted	-	-	45
Blugr2_2057	Non-secreted	-	-	45
Blugr2_2066	Non-secreted	-	-	45
Blugr2_2067	Non-secreted	-	-	45
Blugr2_2070	Non-secreted	-	-	45
Blugr2_2074	Non-secreted	-	-	45
Blugr2_2075	Non-secreted	-	-	45
Blugr2_2127	Non-secreted	-	-	45
Blugr2_2791	Non-secreted	-	-	45
Blugr2_1124	Non-secreted	-	-	46
Blugr2_1901	Non-secreted	-	-	46
Blugr2_3947	Non-secreted	-	-	46
Blugr2_5232	Non-secreted	-	-	46
Blugr2_5266	Non-secreted	-	-	46
Blugr2_6238	Non-secreted	-	-	46
Blugr2_6280	Non-secreted	-	-	46
Blugr2_998	Non-secreted	-	-	46
Blugr2_5704	Secreted	118	s	47
Blugr2_1437	Non-secreted	-	-	47
Blugr2_1957	Non-secreted	-	-	47
Blugr2_2224	Non-secreted	-	-	47
Blugr2_2228	Non-secreted	-	-	47
Blugr2_6395	Non-secreted	-	-	47
Blugr2_6826	Non-secreted	-	-	47
Blugr2_6894	Non-secreted	-	-	47
Blugr2_1527	Non-secreted	-	-	48
Blugr2_261	Non-secreted	-	-	48
Blugr2_4524	Non-secreted	-	-	48
Blugr2_4671	Non-secreted	-	-	48
Blugr2_5125	Non-secreted	-	-	48
Blugr2_6785	Non-secreted	-	-	48
Blugr2_6821	Non-secreted	-	-	48
Blugr2_6869	Non-secreted	-	-	48
Blugr2_1568	Secreted	21	15	49
Blugr2_1995	Secreted	21	15	49
Blugr2_20	Secreted	21	15	49
Blugr2_5803	Secreted	21	15	49
Blugr2_6947	Secreted	21	15	49
Blugr2_3042	Non-secreted	-	-	49
Blugr2_3259	Non-secreted	-	-	49
Blugr2_6728	Non-secreted	-	-	49
Blugr2_1593	Non-secreted	-	-	50
Blugr2_1621	Non-secreted	-	-	50
Blugr2_3086	Non-secreted	-	-	50
Blugr2_3522	Non-secreted	-	-	50
Blugr2_4001	Non-secreted	-	-	50
Blugr2_494	Non-secreted	-	-	50
Blugr2_5535	Non-secreted	-	-	50
Blugr2_7099	Non-secreted	-	-	50
Blugr2_1969	Non-secreted	-	-	51
Blugr2_3146	Non-secreted	-	-	51
Blugr2_348	Non-secreted	-	-	51
Blugr2_3589	Non-secreted	-	-	51
Blugr2_3852	Non-secreted	-	-	51
Blugr2_4789	Non-secreted	-	-	51
Blugr2_634	Non-secreted	-	-	51
Blugr2_6530	Non-secreted	-	-	51
Blugr2_2060	Non-secreted	-	-	52
Blugr2_2227	Non-secreted	-	-	52
Blugr2_3837	Non-secreted	-	-	52
Blugr2_4918	Non-secreted	-	-	52
Blugr2_5173	Non-secreted	-	-	52
Blugr2_5969	Non-secreted	-	-	52
Blugr2_6681	Non-secreted	-	-	52
Blugr2_6931	Non-secreted	-	-	52
Blugr2_2879	Non-secreted	-	-	53
Blugr2_2881	Non-secreted	-	-	53
Blugr2_3344	Non-secreted	-	-	53
Blugr2_3347	Non-secreted	-	-	53
Blugr2_4061	Non-secreted	-	-	53
Blugr2_6037	Non-secreted	-	-	53
Blugr2_6431	Non-secreted	-	-	53
Blugr2_758	Non-secreted	-	-	53
Blugr2_1446	Secreted	2	10	54
Blugr2_1749	Secreted	2	10	54
Blugr2_4597	Secreted	2	10	54
Blugr2_4744	Secreted	2	10	54
Blugr2_797	Secreted	2	10	54
Blugr2_798	Secreted	2	10	54
Blugr2_6748	Non-secreted	-	-	54
Blugr2_1676	Non-secreted	-	-	55
Blugr2_195	Non-secreted	-	-	55
Blugr2_2288	Non-secreted	-	-	55
Blugr2_4195	Non-secreted	-	-	55
Blugr2_457	Non-secreted	-	-	55
Blugr2_5500	Non-secreted	-	-	55
Blugr2_6708	Non-secreted	-	-	55
Blugr2_1710	Non-secreted	-	-	56
Blugr2_1829	Non-secreted	-	-	56
Blugr2_1862	Non-secreted	-	-	56
Blugr2_2396	Non-secreted	-	-	56
Blugr2_3375	Non-secreted	-	-	56
Blugr2_5982	Non-secreted	-	-	56
Blugr2_6341	Non-secreted	-	-	56
Blugr2_1856	Non-secreted	-	-	57
Blugr2_269	Non-secreted	-	-	57
Blugr2_4926	Non-secreted	-	-	57
Blugr2_5309	Non-secreted	-	-	57
Blugr2_7065	Non-secreted	-	-	57
Blugr2_905	Non-secreted	-	-	57
Blugr2_990	Non-secreted	-	-	57
Blugr2_2492	Non-secreted	-	-	58
Blugr2_3617	Non-secreted	-	-	58
Blugr2_4500	Non-secreted	-	-	58
Blugr2_5907	Non-secreted	-	-	58
Blugr2_5991	Non-secreted	-	-	58
Blugr2_6998	Non-secreted	-	-	58
Blugr2_78	Non-secreted	-	-	58
Blugr2_2708	Secreted	2	14	59
Blugr2_3129	Secreted	2	14	59
Blugr2_3838	Secreted	2	14	59
Blugr2_4640	Secreted	2	14	59
Blugr2_5347	Secreted	2	14	59
Blugr2_5802	Secreted	2	14	59
Blugr2_4839	Non-secreted	-	-	59
Blugr2_3278	Secreted	162	s	60
Blugr2_5680	Non-secreted	-	-	60
Blugr2_5788	Non-secreted	-	-	60
Blugr2_6065	Non-secreted	-	-	60
Blugr2_6074	Non-secreted	-	-	60
Blugr2_6897	Non-secreted	-	-	60
Blugr2_721	Non-secreted	-	-	60
Blugr2_3363	Non-secreted	-	-	61
Blugr2_4629	Non-secreted	-	-	61
Blugr2_559	Non-secreted	-	-	61
Blugr2_562	Non-secreted	-	-	61
Blugr2_6608	Non-secreted	-	-	61
Blugr2_668	Non-secreted	-	-	61
Blugr2_79	Non-secreted	-	-	61
Blugr2_4301	Non-secreted	-	-	62
Blugr2_4498	Non-secreted	-	-	62
Blugr2_4751	Non-secreted	-	-	62
Blugr2_4912	Non-secreted	-	-	62
Blugr2_5401	Non-secreted	-	-	62
Blugr2_620	Non-secreted	-	-	62
Blugr2_6793	Non-secreted	-	-	62
Blugr2_1035	Non-secreted	-	-	63
Blugr2_314	Non-secreted	-	-	63
Blugr2_3799	Non-secreted	-	-	63
Blugr2_5319	Non-secreted	-	-	63
Blugr2_5691	Non-secreted	-	-	63
Blugr2_6362	Non-secreted	-	-	63
Blugr2_1088	Non-secreted	-	-	64
Blugr2_2727	Non-secreted	-	-	64
Blugr2_4159	Non-secreted	-	-	64
Blugr2_6135	Non-secreted	-	-	64
Blugr2_6274	Non-secreted	-	-	64
Blugr2_6953	Non-secreted	-	-	64
Blugr2_1114	Secreted	104	s	65
Blugr2_1241	Non-secreted	-	-	65
Blugr2_2734	Non-secreted	-	-	65
Blugr2_3148	Non-secreted	-	-	65
Blugr2_5868	Non-secreted	-	-	65
Blugr2_6159	Non-secreted	-	-	65
Blugr2_1278	Non-secreted	-	-	66
Blugr2_2925	Non-secreted	-	-	66
Blugr2_4636	Non-secreted	-	-	66
Blugr2_486	Non-secreted	-	-	66
Blugr2_4979	Non-secreted	-	-	66
Blugr2_976	Non-secreted	-	-	66
Blugr2_1281	Non-secreted	-	-	67
Blugr2_4183	Non-secreted	-	-	67
Blugr2_4825	Non-secreted	-	-	67
Blugr2_493	Non-secreted	-	-	67
Blugr2_5065	Non-secreted	-	-	67
Blugr2_6028	Non-secreted	-	-	67
Blugr2_1387	Non-secreted	-	-	68
Blugr2_1633	Non-secreted	-	-	68
Blugr2_1794	Non-secreted	-	-	68
Blugr2_1975	Non-secreted	-	-	68
Blugr2_4411	Non-secreted	-	-	68
Blugr2_547	Non-secreted	-	-	68
Blugr2_1423	Secreted	55	18	69
Blugr2_1432	Secreted	55	18	69
Blugr2_3345	Secreted	55	18	69
Blugr2_3943	Secreted	55	18	69
Blugr2_554	Non-secreted	-	-	69
Blugr2_6519	Non-secreted	-	-	69
Blugr2_1591	Non-secreted	-	-	70
Blugr2_2248	Non-secreted	-	-	70
Blugr2_2978	Non-secreted	-	-	70
Blugr2_5629	Non-secreted	-	-	70
Blugr2_699	Non-secreted	-	-	70
Blugr2_6999	Non-secreted	-	-	70
Blugr2_1706	Non-secreted	-	-	71
Blugr2_23	Non-secreted	-	-	71
Blugr2_3867	Non-secreted	-	-	71
Blugr2_4323	Non-secreted	-	-	71
Blugr2_5353	Non-secreted	-	-	71
Blugr2_6902	Non-secreted	-	-	71
Blugr2_1888	Non-secreted	-	-	72
Blugr2_3107	Non-secreted	-	-	72
Blugr2_3222	Non-secreted	-	-	72
Blugr2_4316	Non-secreted	-	-	72
Blugr2_4986	Non-secreted	-	-	72
Blugr2_5768	Non-secreted	-	-	72
Blugr2_2078	Non-secreted	-	-	73
Blugr2_5325	Non-secreted	-	-	73
Blugr2_5332	Non-secreted	-	-	73
Blugr2_610	Non-secreted	-	-	73
Blugr2_6205	Non-secreted	-	-	73
Blugr2_6814	Non-secreted	-	-	73
Blugr2_2192	Non-secreted	-	-	74
Blugr2_2478	Non-secreted	-	-	74
Blugr2_4843	Non-secreted	-	-	74
Blugr2_5637	Non-secreted	-	-	74
Blugr2_6151	Non-secreted	-	-	74
Blugr2_866	Non-secreted	-	-	74
Blugr2_2357	Non-secreted	-	-	75
Blugr2_3562	Non-secreted	-	-	75
Blugr2_3729	Non-secreted	-	-	75
Blugr2_4093	Non-secreted	-	-	75
Blugr2_4812	Non-secreted	-	-	75
Blugr2_5368	Non-secreted	-	-	75
Blugr2_2410	Non-secreted	-	-	76
Blugr2_2411	Non-secreted	-	-	76
Blugr2_2998	Non-secreted	-	-	76
Blugr2_3538	Non-secreted	-	-	76
Blugr2_3543	Non-secreted	-	-	76
Blugr2_3552	Non-secreted	-	-	76
Blugr2_2681	Non-secreted	-	-	77
Blugr2_3111	Non-secreted	-	-	77
Blugr2_571	Non-secreted	-	-	77
Blugr2_618	Non-secreted	-	-	77
Blugr2_6688	Non-secreted	-	-	77
Blugr2_7087	Non-secreted	-	-	77
Blugr2_919	Secreted	315	s	78
Blugr2_2783	Non-secreted	-	-	78
Blugr2_2944	Non-secreted	-	-	78
Blugr2_3431	Non-secreted	-	-	78
Blugr2_3742	Non-secreted	-	-	78
Blugr2_3904	Non-secreted	-	-	78
Blugr2_29	Non-secreted	-	-	79
Blugr2_39	Non-secreted	-	-	79
Blugr2_40	Non-secreted	-	-	79
Blugr2_41	Non-secreted	-	-	79
Blugr2_44	Non-secreted	-	-	79
Blugr2_54	Non-secreted	-	-	79
Blugr2_3559	Non-secreted	-	-	80
Blugr2_4594	Non-secreted	-	-	80
Blugr2_6889	Non-secreted	-	-	80
Blugr2_7008	Non-secreted	-	-	80
Blugr2_754	Non-secreted	-	-	80
Blugr2_965	Non-secreted	-	-	80
Blugr2_1021	Non-secreted	-	-	81
Blugr2_1163	Non-secreted	-	-	81
Blugr2_1691	Non-secreted	-	-	81
Blugr2_2821	Non-secreted	-	-	81
Blugr2_352	Non-secreted	-	-	81
Blugr2_1050	Non-secreted	-	-	82
Blugr2_3041	Non-secreted	-	-	82
Blugr2_3503	Non-secreted	-	-	82
Blugr2_404	Non-secreted	-	-	82
Blugr2_5050	Non-secreted	-	-	82
Blugr2_1054	Non-secreted	-	-	83
Blugr2_3238	Non-secreted	-	-	83
Blugr2_4060	Non-secreted	-	-	83
Blugr2_4791	Non-secreted	-	-	83
Blugr2_5570	Non-secreted	-	-	83
Blugr2_1055	Non-secreted	-	-	84
Blugr2_1810	Non-secreted	-	-	84
Blugr2_192	Non-secreted	-	-	84
Blugr2_5501	Non-secreted	-	-	84
Blugr2_5964	Non-secreted	-	-	84
Blugr2_106	Secreted	285	16	85
Blugr2_3576	Secreted	285	16	85
Blugr2_4248	Secreted	285	16	85
Blugr2_4249	Secreted	285	16	85
Blugr2_4270	Secreted	285	16	85
Blugr2_1068	Non-secreted	-	-	86
Blugr2_1328	Non-secreted	-	-	86
Blugr2_3077	Non-secreted	-	-	86
Blugr2_4171	Non-secreted	-	-	86
Blugr2_5987	Non-secreted	-	-	86
Blugr2_1181	Secreted	160	s	87
Blugr2_318	Non-secreted	-	-	87
Blugr2_833	Non-secreted	-	-	87
Blugr2_860	Non-secreted	-	-	87
Blugr2_862	Non-secreted	-	-	87
Blugr2_1406	Non-secreted	-	-	88
Blugr2_2116	Non-secreted	-	-	88
Blugr2_2222	Non-secreted	-	-	88
Blugr2_2363	Non-secreted	-	-	88
Blugr2_5242	Non-secreted	-	-	88
Blugr2_1489	Non-secreted	-	-	89
Blugr2_5092	Non-secreted	-	-	89
Blugr2_5146	Non-secreted	-	-	89
Blugr2_549	Non-secreted	-	-	89
Blugr2_707	Non-secreted	-	-	89
Blugr2_1525	Non-secreted	-	-	90
Blugr2_4025	Non-secreted	-	-	90
Blugr2_4998	Non-secreted	-	-	90
Blugr2_5428	Non-secreted	-	-	90
Blugr2_5748	Non-secreted	-	-	90
Blugr2_4599	Secreted	6	17	91
Blugr2_4832	Secreted	6	17	91
Blugr2_5003	Secreted	6	17	91
Blugr2_720	Secreted	6	17	91
Blugr2_1635	Non-secreted	-	-	91
Blugr2_1666	Non-secreted	-	-	92
Blugr2_1845	Non-secreted	-	-	92
Blugr2_3533	Non-secreted	-	-	92
Blugr2_4953	Non-secreted	-	-	92
Blugr2_5636	Non-secreted	-	-	92
Blugr2_1681	Non-secreted	-	-	93
Blugr2_2313	Non-secreted	-	-	93
Blugr2_2893	Non-secreted	-	-	93
Blugr2_3016	Non-secreted	-	-	93
Blugr2_3741	Non-secreted	-	-	93
Blugr2_1819	Non-secreted	-	-	94
Blugr2_2692	Non-secreted	-	-	94
Blugr2_5295	Non-secreted	-	-	94
Blugr2_5650	Non-secreted	-	-	94
Blugr2_872	Non-secreted	-	-	94
Blugr2_1832	Non-secreted	-	-	95
Blugr2_2774	Non-secreted	-	-	95
Blugr2_5116	Non-secreted	-	-	95
Blugr2_6095	Non-secreted	-	-	95
Blugr2_6941	Non-secreted	-	-	95
Blugr2_2458	Secreted	2	s	96
Blugr2_185	Non-secreted	-	-	96
Blugr2_4645	Non-secreted	-	-	96
Blugr2_6908	Non-secreted	-	-	96
Blugr2_933	Non-secreted	-	-	96
Blugr2_5703	Secreted	1	5	97
Blugr2_5771	Secreted	1	5	97
Blugr2_1944	Non-secreted	-	-	97
Blugr2_2029	Non-secreted	-	-	97
Blugr2_5371	Non-secreted	-	-	97
Blugr2_2002	Non-secreted	-	-	98
Blugr2_2076	Non-secreted	-	-	98
Blugr2_3873	Non-secreted	-	-	98
Blugr2_3902	Non-secreted	-	-	98
Blugr2_6025	Non-secreted	-	-	98
Blugr2_2043	Secreted	7	13	99
Blugr2_4346	Secreted	7	13	99
Blugr2_839	Secreted	7	13	99
Blugr2_3631	Non-secreted	-	-	99
Blugr2_838	Non-secreted	-	-	99
Blugr2_2395	Secreted	1	5	100
Blugr2_4150	Secreted	1	5	100
Blugr2_5643	Secreted	1	5	100
Blugr2_5659	Secreted	1	5	100
Blugr2_5662	Non-secreted	-	-	100
Blugr2_2460	Non-secreted	-	-	101
Blugr2_2655	Non-secreted	-	-	101
Blugr2_3544	Non-secreted	-	-	101
Blugr2_3961	Non-secreted	-	-	101
Blugr2_6211	Non-secreted	-	-	101
Blugr2_297	Non-secreted	-	-	102
Blugr2_3402	Non-secreted	-	-	102
Blugr2_5351	Non-secreted	-	-	102
Blugr2_5671	Non-secreted	-	-	102
Blugr2_6050	Non-secreted	-	-	102
Blugr2_3377	Non-secreted	-	-	103
Blugr2_5097	Non-secreted	-	-	103
Blugr2_6485	Non-secreted	-	-	103
Blugr2_6816	Non-secreted	-	-	103
Blugr2_812	Non-secreted	-	-	103
Blugr2_3630	Non-secreted	-	-	104
Blugr2_4545	Non-secreted	-	-	104
Blugr2_4656	Non-secreted	-	-	104
Blugr2_6422	Non-secreted	-	-	104
Blugr2_753	Non-secreted	-	-	104
Blugr2_371	Non-secreted	-	-	105
Blugr2_4349	Non-secreted	-	-	105
Blugr2_5986	Non-secreted	-	-	105
Blugr2_6173	Non-secreted	-	-	105
Blugr2_6980	Non-secreted	-	-	105
Blugr2_4237	Non-secreted	-	-	106
Blugr2_4321	Non-secreted	-	-	106
Blugr2_5074	Non-secreted	-	-	106
Blugr2_5655	Non-secreted	-	-	106
Blugr2_7095	Non-secreted	-	-	106
Blugr2_4319	Non-secreted	-	-	107
Blugr2_5398	Non-secreted	-	-	107
Blugr2_5743	Non-secreted	-	-	107
Blugr2_5757	Non-secreted	-	-	107
Blugr2_6971	Non-secreted	-	-	107
Blugr2_1018	Non-secreted	-	-	108
Blugr2_3180	Non-secreted	-	-	108
Blugr2_3412	Non-secreted	-	-	108
Blugr2_4809	Non-secreted	-	-	108
Blugr2_1197	Non-secreted	-	-	109
Blugr2_1262	Non-secreted	-	-	109
Blugr2_1327	Non-secreted	-	-	109
Blugr2_7042	Non-secreted	-	-	109
Blugr2_1244	Non-secreted	-	-	110
Blugr2_4105	Non-secreted	-	-	110
Blugr2_4609	Non-secreted	-	-	110
Blugr2_7107	Non-secreted	-	-	110
Blugr2_831	Secreted	73	s	111
Blugr2_1261	Non-secreted	-	-	111
Blugr2_5877	Non-secreted	-	-	111
Blugr2_6479	Non-secreted	-	-	111
Blugr2_3955	Secreted	43	s	112
Blugr2_1269	Non-secreted	-	-	112
Blugr2_1275	Non-secreted	-	-	112
Blugr2_723	Non-secreted	-	-	112
Blugr2_1348	Non-secreted	-	-	113
Blugr2_2006	Non-secreted	-	-	113
Blugr2_3271	Non-secreted	-	-	113
Blugr2_4682	Non-secreted	-	-	113
Blugr2_1401	Non-secreted	-	-	114
Blugr2_2996	Non-secreted	-	-	114
Blugr2_5981	Non-secreted	-	-	114
Blugr2_661	Non-secreted	-	-	114
Blugr2_1402	Non-secreted	-	-	115
Blugr2_4647	Non-secreted	-	-	115
Blugr2_5416	Non-secreted	-	-	115
Blugr2_695	Non-secreted	-	-	115
Blugr2_152	Non-secreted	-	-	116
Blugr2_5136	Non-secreted	-	-	116
Blugr2_5247	Non-secreted	-	-	116
Blugr2_6979	Non-secreted	-	-	116
Blugr2_1544	Non-secreted	-	-	117
Blugr2_1672	Non-secreted	-	-	117
Blugr2_4864	Non-secreted	-	-	117
Blugr2_508	Non-secreted	-	-	117
Blugr2_1557	Non-secreted	-	-	118
Blugr2_339	Non-secreted	-	-	118
Blugr2_3532	Non-secreted	-	-	118
Blugr2_760	Non-secreted	-	-	118
Blugr2_1571	Non-secreted	-	-	119
Blugr2_3592	Non-secreted	-	-	119
Blugr2_6972	Non-secreted	-	-	119
Blugr2_6976	Non-secreted	-	-	119
Blugr2_1645	Non-secreted	-	-	120
Blugr2_4033	Non-secreted	-	-	120
Blugr2_4659	Non-secreted	-	-	120
Blugr2_5307	Non-secreted	-	-	120
Blugr2_165	Non-secreted	-	-	121
Blugr2_2351	Non-secreted	-	-	121
Blugr2_3167	Non-secreted	-	-	121
Blugr2_4070	Non-secreted	-	-	121
Blugr2_1729	Non-secreted	-	-	122
Blugr2_1735	Non-secreted	-	-	122
Blugr2_1740	Non-secreted	-	-	122
Blugr2_4182	Non-secreted	-	-	122
Blugr2_1769	Non-secreted	-	-	123
Blugr2_4670	Non-secreted	-	-	123
Blugr2_5698	Non-secreted	-	-	123
Blugr2_683	Non-secreted	-	-	123
Blugr2_180	Non-secreted	-	-	124
Blugr2_2752	Non-secreted	-	-	124
Blugr2_6253	Non-secreted	-	-	124
Blugr2_6763	Non-secreted	-	-	124
Blugr2_1823	Non-secreted	-	-	125
Blugr2_2694	Non-secreted	-	-	125
Blugr2_6665	Non-secreted	-	-	125
Blugr2_6722	Non-secreted	-	-	125
Blugr2_1850	Non-secreted	-	-	126
Blugr2_4748	Non-secreted	-	-	126
Blugr2_4919	Non-secreted	-	-	126
Blugr2_6880	Non-secreted	-	-	126
Blugr2_1923	Non-secreted	-	-	127
Blugr2_4268	Non-secreted	-	-	127
Blugr2_5082	Non-secreted	-	-	127
Blugr2_5864	Non-secreted	-	-	127
Blugr2_1947	Non-secreted	-	-	128
Blugr2_4013	Non-secreted	-	-	128
Blugr2_6554	Non-secreted	-	-	128
Blugr2_691	Non-secreted	-	-	128
Blugr2_2012	Non-secreted	-	-	129
Blugr2_4175	Non-secreted	-	-	129
Blugr2_6591	Non-secreted	-	-	129
Blugr2_973	Non-secreted	-	-	129
Blugr2_2121	Non-secreted	-	-	130
Blugr2_3188	Non-secreted	-	-	130
Blugr2_387	Non-secreted	-	-	130
Blugr2_5479	Non-secreted	-	-	130
Blugr2_2123	Non-secreted	-	-	131
Blugr2_3831	Non-secreted	-	-	131
Blugr2_3882	Non-secreted	-	-	131
Blugr2_6666	Non-secreted	-	-	131
Blugr2_2178	Non-secreted	-	-	132
Blugr2_3300	Non-secreted	-	-	132
Blugr2_4873	Non-secreted	-	-	132
Blugr2_6847	Non-secreted	-	-	132
Blugr2_2682	Non-secreted	-	-	133
Blugr2_3490	Non-secreted	-	-	133
Blugr2_488	Non-secreted	-	-	133
Blugr2_6347	Non-secreted	-	-	133
Blugr2_2761	Non-secreted	-	-	134
Blugr2_2771	Non-secreted	-	-	134
[truncated: 4,498 more rows]

## Sheet: U. maydis
*The clustering for the whole proteome of this species was performed in the same way we used for the secretome.
*The only difference was that the sequence-based similarity searches were skipped for the non-secreted proteins to examine how structure-based clustering brings non-secreted proteins into the cluster of the secreted proteins
		Secreted proteins only		Whole proteome*
		Whole species	U. maydis only
Protein ID	Class	Cluster	Cluster	Cluster
UMAG_00034	Non-secreted	-	-	1
UMAG_00061	Non-secreted	-	-	1
UMAG_00103	Non-secreted	-	-	1
UMAG_00116	Non-secreted	-	-	1
UMAG_00222	Non-secreted	-	-	1
UMAG_00374	Non-secreted	-	-	1
UMAG_00378	Non-secreted	-	-	1
UMAG_00477	Non-secreted	-	-	1
UMAG_00529	Non-secreted	-	-	1
UMAG_00679	Non-secreted	-	-	1
UMAG_00815	Non-secreted	-	-	1
UMAG_00840	Non-secreted	-	-	1
UMAG_00842	Non-secreted	-	-	1
UMAG_01051	Non-secreted	-	-	1
UMAG_01136	Non-secreted	-	-	1
UMAG_01156	Non-secreted	-	-	1
UMAG_01281	Non-secreted	-	-	1
UMAG_01435	Non-secreted	-	-	1
UMAG_01476	Non-secreted	-	-	1
UMAG_01528	Non-secreted	-	-	1
UMAG_01653	Non-secreted	-	-	1
UMAG_01656	Non-secreted	-	-	1
UMAG_01813	Non-secreted	-	-	1
UMAG_01868	Non-secreted	-	-	1
UMAG_01882	Non-secreted	-	-	1
UMAG_01899	Non-secreted	-	-	1
UMAG_01944	Non-secreted	-	-	1
UMAG_01964	Non-secreted	-	-	1
UMAG_01965	Non-secreted	-	-	1
UMAG_01982	Non-secreted	-	-	1
UMAG_01996	Non-secreted	-	-	1
UMAG_02008	Non-secreted	-	-	1
UMAG_02037	Non-secreted	-	-	1
UMAG_02062	Non-secreted	-	-	1
UMAG_02374	Non-secreted	-	-	1
UMAG_02490	Non-secreted	-	-	1
UMAG_02504	Non-secreted	-	-	1
UMAG_02704	Non-secreted	-	-	1
UMAG_02723	Non-secreted	-	-	1
UMAG_02877	Non-secreted	-	-	1
UMAG_02900	Non-secreted	-	-	1
UMAG_02974	Non-secreted	-	-	1
UMAG_03034	Non-secreted	-	-	1
UMAG_03115	Non-secreted	-	-	1
UMAG_03384	Non-secreted	-	-	1
UMAG_03474	Non-secreted	-	-	1
UMAG_03507	Non-secreted	-	-	1
UMAG_03554	Non-secreted	-	-	1
UMAG_03619	Non-secreted	-	-	1
UMAG_03888	Non-secreted	-	-	1
UMAG_03908	Non-secreted	-	-	1
UMAG_04304	Non-secreted	-	-	1
UMAG_04410	Non-secreted	-	-	1
UMAG_04478	Non-secreted	-	-	1
UMAG_04538	Non-secreted	-	-	1
UMAG_04655	Non-secreted	-	-	1
UMAG_04680	Non-secreted	-	-	1
UMAG_04841	Non-secreted	-	-	1
UMAG_04886	Non-secreted	-	-	1
UMAG_05023	Non-secreted	-	-	1
UMAG_05033	Non-secreted	-	-	1
UMAG_05122	Non-secreted	-	-	1
UMAG_05248	Non-secreted	-	-	1
UMAG_05260	Non-secreted	-	-	1
UMAG_05272	Non-secreted	-	-	1
UMAG_05346	Non-secreted	-	-	1
UMAG_05393	Non-secreted	-	-	1
UMAG_05411	Non-secreted	-	-	1
UMAG_05414	Non-secreted	-	-	1
UMAG_05421	Non-secreted	-	-	1
UMAG_05442	Non-secreted	-	-	1
UMAG_05452	Non-secreted	-	-	1
UMAG_05602	Non-secreted	-	-	1
UMAG_05795	Non-secreted	-	-	1
UMAG_05942	Non-secreted	-	-	1
UMAG_05958	Non-secreted	-	-	1
UMAG_05972	Non-secreted	-	-	1
UMAG_05981	Non-secreted	-	-	1
UMAG_06076	Non-secreted	-	-	1
UMAG_06138	Non-secreted	-	-	1
UMAG_06391	Non-secreted	-	-	1
UMAG_06490	Non-secreted	-	-	1
UMAG_10046	Non-secreted	-	-	1
UMAG_10072	Non-secreted	-	-	1
UMAG_10608	Non-secreted	-	-	1
UMAG_10815	Non-secreted	-	-	1
UMAG_10856	Non-secreted	-	-	1
UMAG_10946	Non-secreted	-	-	1
UMAG_10949	Non-secreted	-	-	1
UMAG_11105	Non-secreted	-	-	1
UMAG_11171	Non-secreted	-	-	1
UMAG_11172	Non-secreted	-	-	1
UMAG_11339	Non-secreted	-	-	1
UMAG_11433	Non-secreted	-	-	1
UMAG_11514	Non-secreted	-	-	1
UMAG_11718	Non-secreted	-	-	1
UMAG_11773	Non-secreted	-	-	1
UMAG_11777	Non-secreted	-	-	1
UMAG_12193	Non-secreted	-	-	1
UMAG_15021	Non-secreted	-	-	1
UMAG_05814	Secreted	26	s	2
UMAG_00079	Non-secreted	-	-	2
UMAG_00092	Non-secreted	-	-	2
UMAG_00095	Non-secreted	-	-	2
UMAG_00108	Non-secreted	-	-	2
UMAG_00256	Non-secreted	-	-	2
UMAG_00381	Non-secreted	-	-	2
UMAG_00650	Non-secreted	-	-	2
UMAG_00830	Non-secreted	-	-	2
UMAG_00879	Non-secreted	-	-	2
UMAG_01006	Non-secreted	-	-	2
UMAG_01441	Non-secreted	-	-	2
UMAG_01733	Non-secreted	-	-	2
UMAG_01815	Non-secreted	-	-	2
UMAG_01881	Non-secreted	-	-	2
UMAG_02070	Non-secreted	-	-	2
UMAG_02172	Non-secreted	-	-	2
UMAG_02182	Non-secreted	-	-	2
UMAG_02236	Non-secreted	-	-	2
UMAG_02990	Non-secreted	-	-	2
UMAG_03126	Non-secreted	-	-	2
UMAG_03132	Non-secreted	-	-	2
UMAG_03229	Non-secreted	-	-	2
UMAG_03517	Non-secreted	-	-	2
UMAG_03990	Non-secreted	-	-	2
UMAG_04057	Non-secreted	-	-	2
UMAG_04127	Non-secreted	-	-	2
UMAG_04133	Non-secreted	-	-	2
UMAG_04288	Non-secreted	-	-	2
UMAG_04441	Non-secreted	-	-	2
UMAG_04466	Non-secreted	-	-	2
UMAG_05069	Non-secreted	-	-	2
UMAG_05252	Non-secreted	-	-	2
UMAG_05254	Non-secreted	-	-	2
UMAG_05422	Non-secreted	-	-	2
UMAG_05507	Non-secreted	-	-	2
UMAG_05590	Non-secreted	-	-	2
UMAG_05893	Non-secreted	-	-	2
UMAG_05923	Non-secreted	-	-	2
UMAG_05936	Non-secreted	-	-	2
UMAG_06020	Non-secreted	-	-	2
UMAG_06186	Non-secreted	-	-	2
UMAG_06374	Non-secreted	-	-	2
UMAG_06466	Non-secreted	-	-	2
UMAG_10004	Non-secreted	-	-	2
UMAG_10183	Non-secreted	-	-	2
UMAG_10252	Non-secreted	-	-	2
UMAG_10483	Non-secreted	-	-	2
UMAG_10497	Non-secreted	-	-	2
UMAG_10675	Non-secreted	-	-	2
UMAG_10817	Non-secreted	-	-	2
UMAG_10825	Non-secreted	-	-	2
UMAG_10898	Non-secreted	-	-	2
UMAG_10938	Non-secreted	-	-	2
UMAG_10964	Non-secreted	-	-	2
UMAG_11107	Non-secreted	-	-	2
UMAG_11113	Non-secreted	-	-	2
UMAG_11256	Non-secreted	-	-	2
UMAG_11374	Non-secreted	-	-	2
UMAG_11600	Non-secreted	-	-	2
UMAG_11693	Non-secreted	-	-	2
UMAG_12236	Non-secreted	-	-	2
KIS67043.1	Secreted	4	7	3
KIS67202.1	Secreted	4	7	3
KIS68317.1	Secreted	4	7	3
UMAG_01427	Secreted	4	7	3
UMAG_01750	Secreted	4	7	3
UMAG_01786	Secreted	4	7	3
UMAG_11303	Secreted	4	7	3
UMAG_00183	Non-secreted	-	-	3
UMAG_00292	Non-secreted	-	-	3
UMAG_00703	Non-secreted	-	-	3
UMAG_00802	Non-secreted	-	-	3
UMAG_01307	Non-secreted	-	-	3
UMAG_01577	Non-secreted	-	-	3
UMAG_01626	Non-secreted	-	-	3
UMAG_01647	Non-secreted	-	-	3
UMAG_01730	Non-secreted	-	-	3
UMAG_02142	Non-secreted	-	-	3
UMAG_02245	Non-secreted	-	-	3
UMAG_02337	Non-secreted	-	-	3
UMAG_02499	Non-secreted	-	-	3
UMAG_02777	Non-secreted	-	-	3
UMAG_03036	Non-secreted	-	-	3
UMAG_03164	Non-secreted	-	-	3
UMAG_03336	Non-secreted	-	-	3
UMAG_03596	Non-secreted	-	-	3
UMAG_03609	Non-secreted	-	-	3
UMAG_03762	Non-secreted	-	-	3
UMAG_04260	Non-secreted	-	-	3
UMAG_04417	Non-secreted	-	-	3
UMAG_04658	Non-secreted	-	-	3
UMAG_04723	Non-secreted	-	-	3
UMAG_04745	Non-secreted	-	-	3
UMAG_04897	Non-secreted	-	-	3
UMAG_04932	Non-secreted	-	-	3
UMAG_05365	Non-secreted	-	-	3
UMAG_05402	Non-secreted	-	-	3
UMAG_05432	Non-secreted	-	-	3
UMAG_05603	Non-secreted	-	-	3
UMAG_05906	Non-secreted	-	-	3
UMAG_06294	Non-secreted	-	-	3
UMAG_06362	Non-secreted	-	-	3
UMAG_10027	Non-secreted	-	-	3
UMAG_10146	Non-secreted	-	-	3
UMAG_10371	Non-secreted	-	-	3
UMAG_10579	Non-secreted	-	-	3
UMAG_11036	Non-secreted	-	-	3
UMAG_11689	Non-secreted	-	-	3
UMAG_11700	Non-secreted	-	-	3
UMAG_11727	Non-secreted	-	-	3
UMAG_11746	Non-secreted	-	-	3
UMAG_11749	Non-secreted	-	-	3
UMAG_11866	Non-secreted	-	-	3
UMAG_11999	Non-secreted	-	-	3
UMAG_12194	Non-secreted	-	-	3
KIS68311.1	Secreted	2	4	4
KIS71527.1	Secreted	2	4	4
UMAG_00637	Secreted	2	4	4
UMAG_02035	Secreted	2	4	4
UMAG_02813	Secreted	2	4	4
UMAG_05072	Secreted	2	4	4
UMAG_10582	Secreted	2	4	4
UMAG_10945	Secreted	2	4	4
UMAG_11763	Secreted	2	4	4
UMAG_12261	Secreted	2	4	4
UMAG_00445	Secreted	22	41	4
UMAG_02506	Secreted	22	41	4
UMAG_03563	Secreted	22	41	4
UMAG_03585	Secreted	339	66	4
UMAG_06119	Secreted	339	66	4
UMAG_00085	Non-secreted	-	-	4
UMAG_00089	Non-secreted	-	-	4
UMAG_00130	Non-secreted	-	-	4
UMAG_00432	Non-secreted	-	-	4
UMAG_00476	Non-secreted	-	-	4
UMAG_01712	Non-secreted	-	-	4
UMAG_01852	Non-secreted	-	-	4
UMAG_01938	Non-secreted	-	-	4
UMAG_02031	Non-secreted	-	-	4
UMAG_02114	Non-secreted	-	-	4
UMAG_02167	Non-secreted	-	-	4
UMAG_02502	Non-secreted	-	-	4
UMAG_02521	Non-secreted	-	-	4
UMAG_02599	Non-secreted	-	-	4
UMAG_03128	Non-secreted	-	-	4
UMAG_04063	Non-secreted	-	-	4
UMAG_04430	Non-secreted	-	-	4
UMAG_04482	Non-secreted	-	-	4
UMAG_05149	Non-secreted	-	-	4
UMAG_05571	Non-secreted	-	-	4
UMAG_05617	Non-secreted	-	-	4
UMAG_06419	Non-secreted	-	-	4
UMAG_06455	Non-secreted	-	-	4
UMAG_06507	Non-secreted	-	-	4
UMAG_10204	Non-secreted	-	-	4
UMAG_10254	Non-secreted	-	-	4
UMAG_10370	Non-secreted	-	-	4
UMAG_10545	Non-secreted	-	-	4
UMAG_10760	Non-secreted	-	-	4
UMAG_10851	Non-secreted	-	-	4
UMAG_10944	Non-secreted	-	-	4
UMAG_10996	Non-secreted	-	-	4
UMAG_11367	Non-secreted	-	-	4
UMAG_11386	Non-secreted	-	-	4
UMAG_11414	Non-secreted	-	-	4
UMAG_11512	Non-secreted	-	-	4
UMAG_12002	Non-secreted	-	-	4
UMAG_12082	Non-secreted	-	-	4
UMAG_12161	Non-secreted	-	-	4
KIS68312.1	Secreted	1	2	5
KIS69393.1	Secreted	1	s	5
UMAG_00102	Secreted	1	2	5
UMAG_02758	Secreted	1	2	5
UMAG_05528	Secreted	1	2	5
UMAG_05704	Secreted	1	2	5
UMAG_06157	Secreted	1	2	5
UMAG_10975	Secreted	1	2	5
UMAG_15089	Secreted	1	2	5
UMAG_00674	Non-secreted	-	-	5
UMAG_01198	Non-secreted	-	-	5
UMAG_01567	Non-secreted	-	-	5
UMAG_01753	Non-secreted	-	-	5
UMAG_01793	Non-secreted	-	-	5
UMAG_02039	Non-secreted	-	-	5
UMAG_02151	Non-secreted	-	-	5
UMAG_02683	Non-secreted	-	-	5
UMAG_03006	Non-secreted	-	-	5
UMAG_03233	Non-secreted	-	-	5
UMAG_03299	Non-secreted	-	-	5
UMAG_03824	Non-secreted	-	-	5
UMAG_04214	Non-secreted	-	-	5
UMAG_04667	Non-secreted	-	-	5
UMAG_04797	Non-secreted	-	-	5
UMAG_04922	Non-secreted	-	-	5
UMAG_10104	Non-secreted	-	-	5
UMAG_10627	Non-secreted	-	-	5
UMAG_10719	Non-secreted	-	-	5
UMAG_10769	Non-secreted	-	-	5
UMAG_11461	Non-secreted	-	-	5
UMAG_11598	Non-secreted	-	-	5
UMAG_11741	Non-secreted	-	-	5
UMAG_11944	Non-secreted	-	-	5
UMAG_12014	Non-secreted	-	-	5
KIS65674.1	Secreted	86	45	6
UMAG_10811	Secreted	86	45	6
UMAG_00053	Non-secreted	-	-	6
UMAG_00295	Non-secreted	-	-	6
UMAG_00387	Non-secreted	-	-	6
UMAG_00654	Non-secreted	-	-	6
UMAG_00774	Non-secreted	-	-	6
UMAG_00986	Non-secreted	-	-	6
UMAG_01364	Non-secreted	-	-	6
UMAG_01643	Non-secreted	-	-	6
UMAG_01651	Non-secreted	-	-	6
UMAG_01735	Non-secreted	-	-	6
UMAG_02485	Non-secreted	-	-	6
UMAG_02494	Non-secreted	-	-	6
UMAG_02754	Non-secreted	-	-	6
UMAG_03103	Non-secreted	-	-	6
UMAG_03602	Non-secreted	-	-	6
UMAG_03833	Non-secreted	-	-	6
UMAG_03865	Non-secreted	-	-	6
UMAG_04070	Non-secreted	-	-	6
UMAG_05580	Non-secreted	-	-	6
UMAG_05654	Non-secreted	-	-	6
UMAG_05734	Non-secreted	-	-	6
UMAG_10313	Non-secreted	-	-	6
UMAG_10387	Non-secreted	-	-	6
UMAG_10615	Non-secreted	-	-	6
UMAG_10663	Non-secreted	-	-	6
UMAG_11050	Non-secreted	-	-	6
UMAG_11179	Non-secreted	-	-	6
UMAG_11205	Non-secreted	-	-	6
UMAG_11469	Non-secreted	-	-	6
UMAG_11793	Non-secreted	-	-	6
UMAG_11909	Non-secreted	-	-	6
UMAG_00595	Non-secreted	-	-	7
UMAG_01040	Non-secreted	-	-	7
UMAG_01080	Non-secreted	-	-	7
UMAG_01197	Non-secreted	-	-	7
UMAG_01621	Non-secreted	-	-	7
UMAG_01804	Non-secreted	-	-	7
UMAG_02125	Non-secreted	-	-	7
UMAG_02685	Non-secreted	-	-	7
UMAG_03149	Non-secreted	-	-	7
UMAG_03169	Non-secreted	-	-	7
UMAG_03515	Non-secreted	-	-	7
UMAG_03538	Non-secreted	-	-	7
UMAG_04128	Non-secreted	-	-	7
UMAG_04429	Non-secreted	-	-	7
UMAG_04562	Non-secreted	-	-	7
UMAG_05059	Non-secreted	-	-	7
UMAG_05531	Non-secreted	-	-	7
UMAG_05581	Non-secreted	-	-	7
UMAG_05671	Non-secreted	-	-	7
UMAG_05676	Non-secreted	-	-	7
UMAG_05776	Non-secreted	-	-	7
UMAG_06063	Non-secreted	-	-	7
UMAG_06083	Non-secreted	-	-	7
UMAG_10175	Non-secreted	-	-	7
UMAG_10290	Non-secreted	-	-	7
UMAG_10586	Non-secreted	-	-	7
UMAG_10589	Non-secreted	-	-	7
UMAG_10624	Non-secreted	-	-	7
UMAG_10659	Non-secreted	-	-	7
UMAG_10703	Non-secreted	-	-	7
UMAG_11720	Non-secreted	-	-	7
UMAG_11863	Non-secreted	-	-	7
UMAG_12051	Non-secreted	-	-	7
UMAG_02119	Secreted	96	1	8
UMAG_02229	Secreted	96	1	8
UMAG_02230	Secreted	96	1	8
UMAG_02231	Secreted	96	1	8
UMAG_05294	Secreted	96	1	8
UMAG_05295	Secreted	96	1	8
UMAG_05299	Secreted	96	1	8
UMAG_05300	Secreted	96	1	8
UMAG_05301	Secreted	96	1	8
UMAG_05302	Secreted	96	1	8
UMAG_05303	Secreted	96	1	8
UMAG_05305	Secreted	96	1	8
UMAG_05306	Secreted	96	1	8
UMAG_05309	Secreted	96	1	8
UMAG_05310	Secreted	96	1	8
UMAG_05311	Secreted	96	1	8
UMAG_05312	Secreted	96	1	8
UMAG_05314	Secreted	96	1	8
UMAG_05317	Secreted	96	1	8
UMAG_05318	Secreted	96	1	8
UMAG_05319	Secreted	96	1	8
UMAG_05929	Secreted	96	1	8
UMAG_05930	Secreted	96	1	8
UMAG_05931	Secreted	96	1	8
UMAG_05932	Secreted	96	1	8
UMAG_10076	Secreted	96	1	8
UMAG_10553	Secreted	96	1	8
UMAG_10554	Secreted	96	1	8
UMAG_10555	Secreted	96	1	8
UMAG_10557	Secreted	96	1	8
UMAG_12302	Secreted	96	1	8
UMAG_00056	Non-secreted	-	-	9
UMAG_00343	Non-secreted	-	-	9
UMAG_02146	Non-secreted	-	-	9
UMAG_02154	Non-secreted	-	-	9
UMAG_02221	Non-secreted	-	-	9
UMAG_02459	Non-secreted	-	-	9
UMAG_02625	Non-secreted	-	-	9
UMAG_02791	Non-secreted	-	-	9
UMAG_03049	Non-secreted	-	-	9
UMAG_03325	Non-secreted	-	-	9
UMAG_03400	Non-secreted	-	-	9
UMAG_03522	Non-secreted	-	-	9
UMAG_03663	Non-secreted	-	-	9
UMAG_03691	Non-secreted	-	-	9
UMAG_03700	Non-secreted	-	-	9
UMAG_04186	Non-secreted	-	-	9
UMAG_04197	Non-secreted	-	-	9
UMAG_04577	Non-secreted	-	-	9
UMAG_04695	Non-secreted	-	-	9
UMAG_05035	Non-secreted	-	-	9
UMAG_05269	Non-secreted	-	-	9
UMAG_06012	Non-secreted	-	-	9
UMAG_06253	Non-secreted	-	-	9
UMAG_10378	Non-secreted	-	-	9
UMAG_11150	Non-secreted	-	-	9
UMAG_11954	Non-secreted	-	-	9
UMAG_12200	Non-secreted	-	-	9
UMAG_04740	Secreted	94	s	10
UMAG_01088	Non-secreted	-	-	10
UMAG_01139	Non-secreted	-	-	10
UMAG_01201	Non-secreted	-	-	10
UMAG_01551	Non-secreted	-	-	10
UMAG_01816	Non-secreted	-	-	10
UMAG_01818	Non-secreted	-	-	10
UMAG_01916	Non-secreted	-	-	10
UMAG_01979	Non-secreted	-	-	10
UMAG_02124	Non-secreted	-	-	10
UMAG_02201	Non-secreted	-	-	10
UMAG_03182	Non-secreted	-	-	10
UMAG_03513	Non-secreted	-	-	10
UMAG_04499	Non-secreted	-	-	10
UMAG_04712	Non-secreted	-	-	10
UMAG_05354	Non-secreted	-	-	10
UMAG_06489	Non-secreted	-	-	10
UMAG_10369	Non-secreted	-	-	10
UMAG_11033	Non-secreted	-	-	10
UMAG_11330	Non-secreted	-	-	10
UMAG_11345	Non-secreted	-	-	10
UMAG_11483	Non-secreted	-	-	10
UMAG_11575	Non-secreted	-	-	10
UMAG_11770	Non-secreted	-	-	10
UMAG_11792	Non-secreted	-	-	10
UMAG_12026	Non-secreted	-	-	10
UMAG_12165	Non-secreted	-	-	10
UMAG_00045	Non-secreted	-	-	11
UMAG_00131	Non-secreted	-	-	11
UMAG_00412	Non-secreted	-	-	11
UMAG_00418	Non-secreted	-	-	11
UMAG_00700	Non-secreted	-	-	11
UMAG_01861	Non-secreted	-	-	11
UMAG_01885	Non-secreted	-	-	11
UMAG_01911	Non-secreted	-	-	11
UMAG_01984	Non-secreted	-	-	11
UMAG_02150	Non-secreted	-	-	11
UMAG_02575	Non-secreted	-	-	11
UMAG_02888	Non-secreted	-	-	11
UMAG_02985	Non-secreted	-	-	11
UMAG_03068	Non-secreted	-	-	11
UMAG_03548	Non-secreted	-	-	11
UMAG_04480	Non-secreted	-	-	11
UMAG_04481	Non-secreted	-	-	11
UMAG_05264	Non-secreted	-	-	11
UMAG_05644	Non-secreted	-	-	11
UMAG_10581	Non-secreted	-	-	11
UMAG_10605	Non-secreted	-	-	11
UMAG_10973	Non-secreted	-	-	11
UMAG_15025	Non-secreted	-	-	11
UMAG_05546	Secreted	254	s	12
UMAG_00245	Non-secreted	-	-	12
UMAG_00263	Non-secreted	-	-	12
UMAG_00455	Non-secreted	-	-	12
UMAG_00919	Non-secreted	-	-	12
UMAG_01059	Non-secreted	-	-	12
UMAG_01257	Non-secreted	-	-	12
UMAG_01495	Non-secreted	-	-	12
UMAG_01782	Non-secreted	-	-	12
UMAG_02216	Non-secreted	-	-	12
UMAG_02365	Non-secreted	-	-	12
UMAG_04060	Non-secreted	-	-	12
UMAG_04399	Non-secreted	-	-	12
UMAG_04530	Non-secreted	-	-	12
UMAG_04988	Non-secreted	-	-	12
UMAG_05079	Non-secreted	-	-	12
UMAG_05105	Non-secreted	-	-	12
UMAG_05841	Non-secreted	-	-	12
UMAG_05869	Non-secreted	-	-	12
UMAG_10770	Non-secreted	-	-	12
UMAG_10880	Non-secreted	-	-	12
UMAG_11890	Non-secreted	-	-	12
UMAG_11977	Non-secreted	-	-	12
KIS71529.1	Secreted	3	25	13
UMAG_00202	Secreted	3	25	13
UMAG_04362	Secreted	3	25	13
UMAG_00005	Non-secreted	-	-	13
UMAG_00350	Non-secreted	-	-	13
UMAG_01723	Non-secreted	-	-	13
UMAG_01863	Non-secreted	-	-	13
UMAG_01980	Non-secreted	-	-	13
UMAG_03597	Non-secreted	-	-	13
UMAG_03662	Non-secreted	-	-	13
UMAG_04109	Non-secreted	-	-	13
UMAG_04189	Non-secreted	-	-	13
UMAG_05074	Non-secreted	-	-	13
UMAG_05664	Non-secreted	-	-	13
UMAG_05791	Non-secreted	-	-	13
UMAG_06459	Non-secreted	-	-	13
UMAG_06473	Non-secreted	-	-	13
UMAG_10070	Non-secreted	-	-	13
UMAG_11812	Non-secreted	-	-	13
UMAG_12341	Non-secreted	-	-	13
UMAG_00274	Non-secreted	-	-	14
UMAG_00560	Non-secreted	-	-	14
UMAG_00584	Non-secreted	-	-	14
UMAG_01180	Non-secreted	-	-	14
UMAG_01514	Non-secreted	-	-	14
UMAG_02168	Non-secreted	-	-	14
UMAG_02331	Non-secreted	-	-	14
UMAG_02357	Non-secreted	-	-	14
UMAG_03305	Non-secreted	-	-	14
UMAG_03446	Non-secreted	-	-	14
UMAG_03973	Non-secreted	-	-	14
UMAG_04456	Non-secreted	-	-	14
UMAG_04902	Non-secreted	-	-	14
UMAG_05544	Non-secreted	-	-	14
UMAG_10107	Non-secreted	-	-	14
UMAG_10119	Non-secreted	-	-	14
UMAG_10123	Non-secreted	-	-	14
UMAG_10705	Non-secreted	-	-	14
UMAG_11799	Non-secreted	-	-	14
UMAG_11892	Non-secreted	-	-	14
UMAG_00652	Non-secreted	-	-	15
UMAG_01732	Non-secreted	-	-	15
UMAG_03268	Non-secreted	-	-	15
UMAG_03765	Non-secreted	-	-	15
UMAG_03892	Non-secreted	-	-	15
UMAG_04080	Non-secreted	-	-	15
UMAG_04587	Non-secreted	-	-	15
UMAG_04673	Non-secreted	-	-	15
UMAG_05214	Non-secreted	-	-	15
UMAG_05482	Non-secreted	-	-	15
UMAG_06129	Non-secreted	-	-	15
UMAG_06314	Non-secreted	-	-	15
UMAG_10095	Non-secreted	-	-	15
UMAG_10241	Non-secreted	-	-	15
UMAG_10410	Non-secreted	-	-	15
UMAG_10655	Non-secreted	-	-	15
UMAG_10666	Non-secreted	-	-	15
UMAG_10683	Non-secreted	-	-	15
UMAG_11769	Non-secreted	-	-	15
UMAG_11989	Non-secreted	-	-	15
UMAG_01171	Non-secreted	-	-	16
UMAG_01936	Non-secreted	-	-	16
UMAG_02235	Non-secreted	-	-	16
UMAG_02583	Non-secreted	-	-	16
UMAG_03069	Non-secreted	-	-	16
UMAG_03228	Non-secreted	-	-	16
UMAG_03737	Non-secreted	-	-	16
UMAG_04479	Non-secreted	-	-	16
UMAG_05131	Non-secreted	-	-	16
UMAG_05450	Non-secreted	-	-	16
UMAG_06153	Non-secreted	-	-	16
UMAG_06487	Non-secreted	-	-	16
UMAG_10088	Non-secreted	-	-	16
UMAG_10691	Non-secreted	-	-	16
UMAG_11191	Non-secreted	-	-	16
UMAG_11659	Non-secreted	-	-	16
UMAG_12262	Non-secreted	-	-	16
UMAG_15048	Non-secreted	-	-	16
UMAG_01250	Non-secreted	-	-	17
UMAG_02508	Non-secreted	-	-	17
UMAG_03402	Non-secreted	-	-	17
UMAG_03404	Non-secreted	-	-	17
UMAG_03523	Non-secreted	-	-	17
UMAG_03665	Non-secreted	-	-	17
UMAG_03761	Non-secreted	-	-	17
UMAG_04046	Non-secreted	-	-	17
UMAG_04378	Non-secreted	-	-	17
UMAG_05407	Non-secreted	-	-	17
UMAG_05600	Non-secreted	-	-	17
UMAG_05610	Non-secreted	-	-	17
UMAG_05919	Non-secreted	-	-	17
UMAG_05970	Non-secreted	-	-	17
UMAG_10596	Non-secreted	-	-	17
UMAG_10846	Non-secreted	-	-	17
UMAG_11241	Non-secreted	-	-	17
UMAG_11421	Non-secreted	-	-	17
UMAG_01031	Non-secreted	-	-	18
UMAG_01533	Non-secreted	-	-	18
UMAG_01623	Non-secreted	-	-	18
UMAG_01951	Non-secreted	-	-	18
UMAG_02162	Non-secreted	-	-	18
UMAG_04277	Non-secreted	-	-	18
UMAG_05088	Non-secreted	-	-	18
UMAG_05614	Non-secreted	-	-	18
UMAG_05789	Non-secreted	-	-	18
UMAG_10032	Non-secreted	-	-	18
UMAG_10041	Non-secreted	-	-	18
UMAG_10864	Non-secreted	-	-	18
UMAG_11318	Non-secreted	-	-	18
UMAG_11381	Non-secreted	-	-	18
UMAG_11391	Non-secreted	-	-	18
UMAG_11638	Non-secreted	-	-	18
UMAG_12027	Non-secreted	-	-	18
UMAG_00122	Non-secreted	-	-	19
UMAG_00694	Non-secreted	-	-	19
UMAG_01049	Non-secreted	-	-	19
UMAG_01335	Non-secreted	-	-	19
UMAG_01466	Non-secreted	-	-	19
UMAG_01966	Non-secreted	-	-	19
UMAG_02028	Non-secreted	-	-	19
UMAG_02208	Non-secreted	-	-	19
UMAG_02984	Non-secreted	-	-	19
UMAG_04324	Non-secreted	-	-	19
UMAG_04833	Non-secreted	-	-	19
UMAG_06185	Non-secreted	-	-	19
UMAG_06400	Non-secreted	-	-	19
UMAG_10665	Non-secreted	-	-	19
UMAG_00451	Non-secreted	-	-	20
UMAG_00525	Non-secreted	-	-	20
UMAG_00982	Non-secreted	-	-	20
UMAG_01208	Non-secreted	-	-	20
UMAG_02426	Non-secreted	-	-	20
UMAG_03443	Non-secreted	-	-	20
UMAG_10164	Non-secreted	-	-	20
UMAG_10337	Non-secreted	-	-	20
UMAG_10487	Non-secreted	-	-	20
UMAG_10907	Non-secreted	-	-	20
UMAG_11340	Non-secreted	-	-	20
UMAG_11354	Non-secreted	-	-	20
UMAG_11453	Non-secreted	-	-	20
UMAG_11482	Non-secreted	-	-	20
UMAG_01249	Non-secreted	-	-	21
UMAG_02968	Non-secreted	-	-	21
UMAG_04446	Non-secreted	-	-	21
UMAG_04781	Non-secreted	-	-	21
UMAG_10050	Non-secreted	-	-	21
UMAG_10312	Non-secreted	-	-	21
UMAG_10381	Non-secreted	-	-	21
UMAG_10443	Non-secreted	-	-	21
UMAG_10611	Non-secreted	-	-	21
UMAG_10642	Non-secreted	-	-	21
UMAG_10805	Non-secreted	-	-	21
UMAG_11043	Non-secreted	-	-	21
UMAG_11733	Non-secreted	-	-	21
UMAG_12130	Non-secreted	-	-	21
UMAG_01275	Non-secreted	-	-	22
UMAG_02046	Non-secreted	-	-	22
UMAG_04179	Non-secreted	-	-	22
UMAG_04776	Non-secreted	-	-	22
UMAG_05652	Non-secreted	-	-	22
UMAG_05687	Non-secreted	-	-	22
UMAG_05860	Non-secreted	-	-	22
UMAG_05986	Non-secreted	-	-	22
UMAG_06234	Non-secreted	-	-	22
UMAG_10356	Non-secreted	-	-	22
UMAG_10647	Non-secreted	-	-	22
UMAG_11578	Non-secreted	-	-	22
UMAG_12005	Non-secreted	-	-	22
UMAG_12105	Non-secreted	-	-	22
KIS68649.1	Secreted	209	3	23
UMAG_00558	Secreted	209	3	23
UMAG_01297	Secreted	209	3	23
UMAG_01298	Secreted	209	3	23
UMAG_01299	Secreted	209	3	23
UMAG_01300	Secreted	209	3	23
UMAG_01301	Secreted	209	3	23
UMAG_01302	Secreted	209	3	23
UMAG_10418	Secreted	209	3	23
UMAG_12215	Secreted	209	3	23
UMAG_12216	Secreted	209	3	23
UMAG_12257	Secreted	209	3	23
UMAG_12258	Secreted	209	3	23
UMAG_00262	Non-secreted	-	-	24
UMAG_00371	Non-secreted	-	-	24
UMAG_01983	Non-secreted	-	-	24
UMAG_02383	Non-secreted	-	-	24
UMAG_02629	Non-secreted	-	-	24
UMAG_02701	Non-secreted	-	-	24
UMAG_04125	Non-secreted	-	-	24
UMAG_06485	Non-secreted	-	-	24
UMAG_06504	Non-secreted	-	-	24
UMAG_10522	Non-secreted	-	-	24
UMAG_11089	Non-secreted	-	-	24
UMAG_11984	Non-secreted	-	-	24
UMAG_12096	Non-secreted	-	-	24
UMAG_00417	Non-secreted	-	-	25
UMAG_00608	Non-secreted	-	-	25
UMAG_01515	Non-secreted	-	-	25
UMAG_01870	Non-secreted	-	-	25
UMAG_02610	Non-secreted	-	-	25
UMAG_02978	Non-secreted	-	-	25
UMAG_03073	Non-secreted	-	-	25
UMAG_04081	Non-secreted	-	-	25
UMAG_04739	Non-secreted	-	-	25
UMAG_04801	Non-secreted	-	-	25
UMAG_10080	Non-secreted	-	-	25
UMAG_10781	Non-secreted	-	-	25
UMAG_11662	Non-secreted	-	-	25
UMAG_01531	Non-secreted	-	-	26
UMAG_01606	Non-secreted	-	-	26
UMAG_01670	Non-secreted	-	-	26
UMAG_02375	Non-secreted	-	-	26
UMAG_02471	Non-secreted	-	-	26
UMAG_02859	Non-secreted	-	-	26
UMAG_03096	Non-secreted	-	-	26
UMAG_04397	Non-secreted	-	-	26
UMAG_11383	Non-secreted	-	-	26
UMAG_11401	Non-secreted	-	-	26
UMAG_11634	Non-secreted	-	-	26
UMAG_15014	Non-secreted	-	-	26
UMAG_00037	Non-secreted	-	-	27
UMAG_01967	Non-secreted	-	-	27
UMAG_02164	Non-secreted	-	-	27
UMAG_02461	Non-secreted	-	-	27
UMAG_03669	Non-secreted	-	-	27
UMAG_03763	Non-secreted	-	-	27
UMAG_05689	Non-secreted	-	-	27
UMAG_11333	Non-secreted	-	-	27
UMAG_11338	Non-secreted	-	-	27
UMAG_11528	Non-secreted	-	-	27
UMAG_11644	Non-secreted	-	-	27
UMAG_00072	Secreted	2	6	28
UMAG_00598	Secreted	2	6	28
UMAG_02072	Secreted	2	6	28
UMAG_03614	Secreted	2	6	28
UMAG_05633	Secreted	2	6	28
UMAG_06440	Secreted	2	6	28
UMAG_12316	Secreted	2	6	28
UMAG_00492	Non-secreted	-	-	28
UMAG_01897	Non-secreted	-	-	28
UMAG_05987	Non-secreted	-	-	28
UMAG_11203	Non-secreted	-	-	28
UMAG_00210	Non-secreted	-	-	29
UMAG_02398	Non-secreted	-	-	29
UMAG_03221	Non-secreted	-	-	29
UMAG_03408	Non-secreted	-	-	29
UMAG_03935	Non-secreted	-	-	29
UMAG_05061	Non-secreted	-	-	29
UMAG_05230	Non-secreted	-	-	29
UMAG_05259	Non-secreted	-	-	29
UMAG_05703	Non-secreted	-	-	29
UMAG_05967	Non-secreted	-	-	29
UMAG_11649	Non-secreted	-	-	29
UMAG_00330	Secreted	7	18	30
UMAG_01898	Secreted	7	18	30
UMAG_02134	Secreted	7	18	30
UMAG_05036	Secreted	7	18	30
UMAG_02803	Non-secreted	-	-	30
UMAG_03121	Non-secreted	-	-	30
UMAG_03122	Non-secreted	-	-	30
UMAG_03559	Non-secreted	-	-	30
UMAG_03560	Non-secreted	-	-	30
UMAG_03645	Non-secreted	-	-	30
UMAG_04889	Non-secreted	-	-	30
UMAG_00886	Non-secreted	-	-	31
UMAG_01436	Non-secreted	-	-	31
UMAG_01438	Non-secreted	-	-	31
UMAG_03078	Non-secreted	-	-	31
UMAG_03114	Non-secreted	-	-	31
UMAG_03116	Non-secreted	-	-	31
UMAG_05377	Non-secreted	-	-	31
UMAG_06462	Non-secreted	-	-	31
UMAG_06464	Non-secreted	-	-	31
UMAG_10636	Non-secreted	-	-	31
UMAG_11776	Non-secreted	-	-	31
KIS70784.1	Secreted	328	s	32
UMAG_01433	Non-secreted	-	-	32
UMAG_01599	Non-secreted	-	-	32
UMAG_02097	Non-secreted	-	-	32
UMAG_02762	Non-secreted	-	-	32
UMAG_03158	Non-secreted	-	-	32
UMAG_03220	Non-secreted	-	-	32
UMAG_10273	Non-secreted	-	-	32
UMAG_11001	Non-secreted	-	-	32
UMAG_11556	Non-secreted	-	-	32
UMAG_00177	Non-secreted	-	-	33
UMAG_01269	Non-secreted	-	-	33
UMAG_01775	Non-secreted	-	-	33
UMAG_01988	Non-secreted	-	-	33
UMAG_02491	Non-secreted	-	-	33
UMAG_04899	Non-secreted	-	-	33
UMAG_04930	Non-secreted	-	-	33
UMAG_05960	Non-secreted	-	-	33
UMAG_10392	Non-secreted	-	-	33
UMAG_10732	Non-secreted	-	-	33
UMAG_00397	Non-secreted	-	-	34
UMAG_01101	Non-secreted	-	-	34
UMAG_02883	Non-secreted	-	-	34
UMAG_04767	Non-secreted	-	-	34
UMAG_10066	Non-secreted	-	-	34
UMAG_10262	Non-secreted	-	-	34
UMAG_11262	Non-secreted	-	-	34
UMAG_12129	Non-secreted	-	-	34
UMAG_12179	Non-secreted	-	-	34
UMAG_12277	Non-secreted	-	-	34
UMAG_03246	Secreted	6	10	35
UMAG_03551	Secreted	6	10	35
UMAG_03615	Secreted	6	10	35
UMAG_04044	Secreted	6	10	35
UMAG_11112	Secreted	6	10	35
UMAG_11554	Secreted	6	10	35
UMAG_00424	Non-secreted	-	-	35
UMAG_01711	Non-secreted	-	-	35
UMAG_01872	Non-secreted	-	-	35
UMAG_02023	Non-secreted	-	-	35
KIS67053.1	Secreted	6	5	36
UMAG_00064	Secreted	6	5	36
UMAG_02178	Secreted	6	5	36
UMAG_02597	Secreted	6	5	36
UMAG_03860	Secreted	6	5	36
UMAG_05097	Secreted	6	5	36
UMAG_11569	Secreted	6	5	36
UMAG_11908	Secreted	6	5	36
UMAG_12330	Secreted	6	5	36
UMAG_01604	Secreted	1	2	37
UMAG_12007	Secreted	1	2	37
UMAG_00046	Non-secreted	-	-	37
UMAG_01787	Non-secreted	-	-	37
UMAG_01869	Non-secreted	-	-	37
UMAG_04134	Non-secreted	-	-	37
UMAG_06159	Non-secreted	-	-	37
UMAG_06336	Non-secreted	-	-	37
UMAG_10002	Non-secreted	-	-	37
UMAG_00118	Non-secreted	-	-	38
UMAG_00283	Non-secreted	-	-	38
UMAG_00555	Non-secreted	-	-	38
UMAG_01099	Non-secreted	-	-	38
UMAG_02105	Non-secreted	-	-	38
UMAG_02189	Non-secreted	-	-	38
UMAG_02577	Non-secreted	-	-	38
UMAG_02592	Non-secreted	-	-	38
UMAG_10538	Non-secreted	-	-	38
UMAG_00204	Non-secreted	-	-	39
UMAG_00372	Non-secreted	-	-	39
UMAG_01205	Non-secreted	-	-	39
UMAG_02081	Non-secreted	-	-	39
UMAG_02581	Non-secreted	-	-	39
UMAG_04461	Non-secreted	-	-	39
UMAG_05038	Non-secreted	-	-	39
UMAG_06433	Non-secreted	-	-	39
UMAG_15043	Non-secreted	-	-	39
UMAG_00406	Non-secreted	-	-	40
UMAG_00508	Non-secreted	-	-	40
UMAG_00829	Non-secreted	-	-	40
UMAG_01442	Non-secreted	-	-	40
UMAG_02234	Non-secreted	-	-	40
UMAG_03445	Non-secreted	-	-	40
UMAG_04800	Non-secreted	-	-	40
UMAG_10755	Non-secreted	-	-	40
UMAG_11795	Non-secreted	-	-	40
UMAG_00510	Non-secreted	-	-	41
UMAG_00622	Non-secreted	-	-	41
UMAG_00833	Non-secreted	-	-	41
UMAG_01669	Non-secreted	-	-	41
UMAG_02562	Non-secreted	-	-	41
UMAG_05572	Non-secreted	-	-	41
UMAG_10459	Non-secreted	-	-	41
UMAG_11291	Non-secreted	-	-	41
UMAG_11760	Non-secreted	-	-	41
UMAG_00565	Non-secreted	-	-	42
UMAG_01279	Non-secreted	-	-	42
UMAG_02350	Non-secreted	-	-	42
UMAG_02571	Non-secreted	-	-	42
UMAG_03959	Non-secreted	-	-	42
UMAG_04401	Non-secreted	-	-	42
UMAG_05831	Non-secreted	-	-	42
UMAG_06067	Non-secreted	-	-	42
UMAG_06235	Non-secreted	-	-	42
UMAG_04318	Secreted	28	s	43
UMAG_00756	Non-secreted	-	-	43
UMAG_04210	Non-secreted	-	-	43
UMAG_04749	Non-secreted	-	-	43
UMAG_05328	Non-secreted	-	-	43
UMAG_05423	Non-secreted	-	-	43
UMAG_05850	Non-secreted	-	-	43
UMAG_10571	Non-secreted	-	-	43
UMAG_11946	Non-secreted	-	-	43
UMAG_01150	Non-secreted	-	-	44
UMAG_10037	Non-secreted	-	-	44
UMAG_10140	Non-secreted	-	-	44
UMAG_10267	Non-secreted	-	-	44
UMAG_11212	Non-secreted	-	-	44
UMAG_11423	Non-secreted	-	-	44
UMAG_11523	Non-secreted	-	-	44
UMAG_11614	Non-secreted	-	-	44
UMAG_11624	Non-secreted	-	-	44
UMAG_01406	Non-secreted	-	-	45
UMAG_03593	Non-secreted	-	-	45
UMAG_04029	Non-secreted	-	-	45
UMAG_04181	Non-secreted	-	-	45
UMAG_05070	Non-secreted	-	-	45
UMAG_05619	Non-secreted	-	-	45
UMAG_05880	Non-secreted	-	-	45
UMAG_11819	Non-secreted	-	-	45
UMAG_12340	Non-secreted	-	-	45
UMAG_02440	Non-secreted	-	-	46
UMAG_04588	Non-secreted	-	-	46
UMAG_05567	Non-secreted	-	-	46
UMAG_05863	Non-secreted	-	-	46
UMAG_10075	Non-secreted	-	-	46
UMAG_11948	Non-secreted	-	-	46
UMAG_12034	Non-secreted	-	-	46
UMAG_12084	Non-secreted	-	-	46
UMAG_12234	Non-secreted	-	-	46
UMAG_00154	Secreted	2	9	47
UMAG_00182	Secreted	2	9	47
UMAG_04247	Secreted	2	9	47
UMAG_05964	Secreted	2	9	47
UMAG_06071	Secreted	2	9	47
UMAG_11540	Secreted	2	9	47
UMAG_01327	Non-secreted	-	-	47
UMAG_02864	Non-secreted	-	-	47
UMAG_00617	Non-secreted	-	-	48
UMAG_05029	Non-secreted	-	-	48
UMAG_05405	Non-secreted	-	-	48
UMAG_05715	Non-secreted	-	-	48
UMAG_11232	Non-secreted	-	-	48
UMAG_11265	Non-secreted	-	-	48
UMAG_11692	Non-secreted	-	-	48
UMAG_11703	Non-secreted	-	-	48
UMAG_00708	Non-secreted	-	-	49
UMAG_01540	Non-secreted	-	-	49
UMAG_01714	Non-secreted	-	-	49
UMAG_03415	Non-secreted	-	-	49
UMAG_05812	Non-secreted	-	-	49
UMAG_10062	Non-secreted	-	-	49
UMAG_11077	Non-secreted	-	-	49
UMAG_11424	Non-secreted	-	-	49
UMAG_00738	Non-secreted	-	-	50
UMAG_01789	Non-secreted	-	-	50
UMAG_02707	Non-secreted	-	-	50
UMAG_03283	Non-secreted	-	-	50
UMAG_06406	Non-secreted	-	-	50
UMAG_10265	Non-secreted	-	-	50
UMAG_12133	Non-secreted	-	-	50
UMAG_12147	Non-secreted	-	-	50
UMAG_01072	Non-secreted	-	-	51
UMAG_01233	Non-secreted	-	-	51
UMAG_03734	Non-secreted	-	-	51
UMAG_04061	Non-secreted	-	-	51
UMAG_05037	Non-secreted	-	-	51
UMAG_05170	Non-secreted	-	-	51
UMAG_06191	Non-secreted	-	-	51
UMAG_11323	Non-secreted	-	-	51
UMAG_01426	Non-secreted	-	-	52
UMAG_01702	Non-secreted	-	-	52
UMAG_04500	Non-secreted	-	-	52
UMAG_10187	Non-secreted	-	-	52
UMAG_10726	Non-secreted	-	-	52
UMAG_10906	Non-secreted	-	-	52
UMAG_11272	Non-secreted	-	-	52
UMAG_11488	Non-secreted	-	-	52
UMAG_01692	Non-secreted	-	-	53
UMAG_02218	Non-secreted	-	-	53
UMAG_02742	Non-secreted	-	-	53
UMAG_02792	Non-secreted	-	-	53
UMAG_02811	Non-secreted	-	-	53
UMAG_06345	Non-secreted	-	-	53
UMAG_11022	Non-secreted	-	-	53
UMAG_11142	Non-secreted	-	-	53
UMAG_03382	Secreted	55	35	54
UMAG_04282	Secreted	55	35	54
UMAG_06428	Secreted	55	35	54
UMAG_01812	Non-secreted	-	-	54
UMAG_01827	Non-secreted	-	-	54
UMAG_02175	Non-secreted	-	-	54
UMAG_02223	Non-secreted	-	-	54
UMAG_04350	Non-secreted	-	-	54
UMAG_01824	Non-secreted	-	-	55
UMAG_02088	Non-secreted	-	-	55
UMAG_03450	Non-secreted	-	-	55
UMAG_03971	Non-secreted	-	-	55
UMAG_05924	Non-secreted	-	-	55
UMAG_10999	Non-secreted	-	-	55
UMAG_11125	Non-secreted	-	-	55
UMAG_11388	Non-secreted	-	-	55
UMAG_02387	Non-secreted	-	-	56
UMAG_02744	Non-secreted	-	-	56
UMAG_02763	Non-secreted	-	-	56
UMAG_04347	Non-secreted	-	-	56
UMAG_05968	Non-secreted	-	-	56
UMAG_10896	Non-secreted	-	-	56
UMAG_10908	Non-secreted	-	-	56
UMAG_11057	Non-secreted	-	-	56
UMAG_10837	Secreted	32	s	57
UMAG_02445	Non-secreted	-	-	57
UMAG_03080	Non-secreted	-	-	57
UMAG_04827	Non-secreted	-	-	57
UMAG_05285	Non-secreted	-	-	57
UMAG_10198	Non-secreted	-	-	57
UMAG_10235	Non-secreted	-	-	57
UMAG_11525	Non-secreted	-	-	57
KIS67261.1	Secreted	1	2	58
KIS71803.1	Secreted	1	2	58
UMAG_00876	Secreted	1	2	58
UMAG_05550	Secreted	1	2	58
UMAG_01165	Non-secreted	-	-	58
UMAG_06102	Non-secreted	-	-	58
UMAG_10029	Non-secreted	-	-	58
KIS67893.1	Secreted	2	12	59
KIS70733.1	Secreted	2	12	59
UMAG_01886	Secreted	2	12	59
UMAG_03975	Secreted	2	12	59
UMAG_04641	Secreted	2	12	59
UMAG_01941	Non-secreted	-	-	59
UMAG_03465	Non-secreted	-	-	59
UMAG_00017	Non-secreted	-	-	60
UMAG_03622	Non-secreted	-	-	60
UMAG_04015	Non-secreted	-	-	60
UMAG_04724	Non-secreted	-	-	60
UMAG_10423	Non-secreted	-	-	60
UMAG_10868	Non-secreted	-	-	60
UMAG_11682	Non-secreted	-	-	60
UMAG_00407	Non-secreted	-	-	61
UMAG_01245	Non-secreted	-	-	61
UMAG_01328	Non-secreted	-	-	61
UMAG_01329	Non-secreted	-	-	61
UMAG_04873	Non-secreted	-	-	61
UMAG_06111	Non-secreted	-	-	61
UMAG_11181	Non-secreted	-	-	61
UMAG_00564	Non-secreted	-	-	62
UMAG_01521	Non-secreted	-	-	62
UMAG_03583	Non-secreted	-	-	62
UMAG_04485	Non-secreted	-	-	62
UMAG_10892	Non-secreted	-	-	62
UMAG_11152	Non-secreted	-	-	62
UMAG_12178	Non-secreted	-	-	62
UMAG_00817	Non-secreted	-	-	63
UMAG_00907	Non-secreted	-	-	63
UMAG_01355	Non-secreted	-	-	63
UMAG_01658	Non-secreted	-	-	63
UMAG_02495	Non-secreted	-	-	63
UMAG_02684	Non-secreted	-	-	63
UMAG_03478	Non-secreted	-	-	63
UMAG_00904	Non-secreted	-	-	64
UMAG_01209	Non-secreted	-	-	64
UMAG_03791	Non-secreted	-	-	64
UMAG_05357	Non-secreted	-	-	64
UMAG_10526	Non-secreted	-	-	64
UMAG_11800	Non-secreted	-	-	64
UMAG_15034	Non-secreted	-	-	64
UMAG_01090	Non-secreted	-	-	65
UMAG_01843	Non-secreted	-	-	65
UMAG_01986	Non-secreted	-	-	65
UMAG_02715	Non-secreted	-	-	65
UMAG_03298	Non-secreted	-	-	65
UMAG_03571	Non-secreted	-	-	65
UMAG_05362	Non-secreted	-	-	65
UMAG_02157	Secreted	11	16	66
UMAG_04533	Secreted	11	16	66
UMAG_10861	Secreted	11	16	66
UMAG_11765	Secreted	11	16	66
UMAG_01314	Non-secreted	-	-	66
UMAG_10013	Non-secreted	-	-	66
UMAG_11275	Non-secreted	-	-	66
UMAG_10746	Secreted	1005	s	67
UMAG_01831	Non-secreted	-	-	67
UMAG_02622	Non-secreted	-	-	67
UMAG_02923	Non-secreted	-	-	67
UMAG_03083	Non-secreted	-	-	67
UMAG_05204	Non-secreted	-	-	67
UMAG_05286	Non-secreted	-	-	67
UMAG_02361	Non-secreted	-	-	68
UMAG_03875	Non-secreted	-	-	68
UMAG_04345	Non-secreted	-	-	68
UMAG_10374	Non-secreted	-	-	68
UMAG_10929	Non-secreted	-	-	68
UMAG_11234	Non-secreted	-	-	68
UMAG_11831	Non-secreted	-	-	68
UMAG_02535	Secreted	360	8	69
UMAG_02537	Secreted	360	8	69
UMAG_02538	Secreted	360	8	69
UMAG_02540	Secreted	360	8	69
UMAG_11415	Secreted	360	8	69
UMAG_11416	Secreted	360	8	69
UMAG_11417	Secreted	360	8	69
UMAG_02743	Non-secreted	-	-	70
UMAG_03152	Non-secreted	-	-	70
UMAG_03688	Non-secreted	-	-	70
UMAG_04379	Non-secreted	-	-	70
UMAG_05702	Non-secreted	-	-	70
UMAG_06042	Non-secreted	-	-	70
UMAG_11650	Non-secreted	-	-	70
UMAG_03569	Non-secreted	-	-	71
UMAG_05718	Non-secreted	-	-	71
UMAG_05807	Non-secreted	-	-	71
UMAG_05809	Non-secreted	-	-	71
UMAG_05811	Non-secreted	-	-	71
UMAG_10364	Non-secreted	-	-	71
UMAG_15051	Non-secreted	-	-	71
UMAG_00011	Non-secreted	-	-	72
UMAG_00117	Non-secreted	-	-	72
UMAG_03417	Non-secreted	-	-	72
UMAG_04505	Non-secreted	-	-	72
UMAG_06043	Non-secreted	-	-	72
UMAG_10207	Non-secreted	-	-	72
UMAG_00309	Secreted	84	11	73
UMAG_00961	Secreted	84	11	73
UMAG_02921	Secreted	84	11	73
UMAG_06162	Secreted	84	11	73
UMAG_10474	Secreted	84	11	73
UMAG_03349	Non-secreted	-	-	73
UMAG_00460	Non-secreted	-	-	74
UMAG_00978	Non-secreted	-	-	74
UMAG_03145	Non-secreted	-	-	74
UMAG_03227	Non-secreted	-	-	74
UMAG_04549	Non-secreted	-	-	74
UMAG_10747	Non-secreted	-	-	74
UMAG_00597	Non-secreted	-	-	75
UMAG_01105	Non-secreted	-	-	75
UMAG_02258	Non-secreted	-	-	75
UMAG_02686	Non-secreted	-	-	75
UMAG_02818	Non-secreted	-	-	75
UMAG_03945	Non-secreted	-	-	75
UMAG_00797	Non-secreted	-	-	76
UMAG_03282	Non-secreted	-	-	76
UMAG_04561	Non-secreted	-	-	76
UMAG_05844	Non-secreted	-	-	76
UMAG_10008	Non-secreted	-	-	76
UMAG_10310	Non-secreted	-	-	76
UMAG_06073	Secreted	13	s	77
UMAG_00866	Non-secreted	-	-	77
UMAG_01950	Non-secreted	-	-	77
UMAG_05348	Non-secreted	-	-	77
UMAG_10428	Non-secreted	-	-	77
UMAG_11151	Non-secreted	-	-	77
UMAG_01062	Non-secreted	-	-	78
UMAG_05786	Non-secreted	-	-	78
UMAG_10400	Non-secreted	-	-	78
UMAG_11829	Non-secreted	-	-	78
UMAG_11841	Non-secreted	-	-	78
UMAG_12210	Non-secreted	-	-	78
UMAG_01752	Non-secreted	-	-	79
UMAG_02555	Non-secreted	-	-	79
UMAG_03943	Non-secreted	-	-	79
UMAG_10244	Non-secreted	-	-	79
UMAG_10407	Non-secreted	-	-	79
UMAG_11570	Non-secreted	-	-	79
UMAG_01784	Non-secreted	-	-	80
UMAG_03143	Non-secreted	-	-	80
UMAG_03177	Non-secreted	-	-	80
UMAG_04851	Non-secreted	-	-	80
UMAG_06404	Non-secreted	-	-	80
UMAG_10331	Non-secreted	-	-	80
UMAG_02804	Non-secreted	-	-	81
UMAG_03120	Non-secreted	-	-	81
UMAG_03558	Non-secreted	-	-	81
UMAG_03561	Non-secreted	-	-	81
UMAG_03643	Non-secreted	-	-	81
UMAG_10637	Non-secreted	-	-	81
UMAG_03635	Non-secreted	-	-	82
UMAG_04689	Non-secreted	-	-	82
UMAG_05436	Non-secreted	-	-	82
UMAG_05621	Non-secreted	-	-	82
UMAG_06356	Non-secreted	-	-	82
UMAG_06479	Non-secreted	-	-	82
UMAG_10074	Non-secreted	-	-	83
UMAG_11217	Non-secreted	-	-	83
UMAG_11355	Non-secreted	-	-	83
UMAG_12163	Non-secreted	-	-	83
UMAG_12173	Non-secreted	-	-	83
UMAG_12296	Non-secreted	-	-	83
KIS65797.1	Secreted	125	13	84
KIS65798.1	Secreted	125	13	84
KIS65800.1	Secreted	125	13	84
KIS65801.1	Secreted	125	13	84
UMAG_12313	Secreted	125	13	84
KIS68746.1	Secreted	465	15	85
KIS68747.1	Secreted	465	15	85
KIS69604.1	Secreted	465	15	85
KIS69605.1	Secreted	465	15	85
KIS69606.1	Secreted	465	15	85
KIS71107.1	Secreted	162	s	86
UMAG_02185	Non-secreted	-	-	86
UMAG_03726	Non-secreted	-	-	86
UMAG_10882	Non-secreted	-	-	86
UMAG_11882	Non-secreted	-	-	86
UMAG_00083	Non-secreted	-	-	87
UMAG_00223	Non-secreted	-	-	87
UMAG_01508	Non-secreted	-	-	87
UMAG_02169	Non-secreted	-	-	87
UMAG_11481	Non-secreted	-	-	87
UMAG_05548	Secreted	24	40	88
UMAG_05861	Secreted	24	40	88
UMAG_11111	Secreted	24	40	88
UMAG_00105	Non-secreted	-	-	88
UMAG_05802	Non-secreted	-	-	88
UMAG_00146	Non-secreted	-	-	89
UMAG_04666	Non-secreted	-	-	89
UMAG_11130	Non-secreted	-	-	89
UMAG_11164	Non-secreted	-	-	89
UMAG_11630	Non-secreted	-	-	89
UMAG_00366	Non-secreted	-	-	90
UMAG_01445	Non-secreted	-	-	90
UMAG_01679	Non-secreted	-	-	90
UMAG_05064	Non-secreted	-	-	90
UMAG_06402	Non-secreted	-	-	90
UMAG_00419	Non-secreted	-	-	91
UMAG_03936	Non-secreted	-	-	91
UMAG_10915	Non-secreted	-	-	91
UMAG_11281	Non-secreted	-	-	91
UMAG_11913	Non-secreted	-	-	91
UMAG_00638	Secreted	1	39	92
UMAG_01143	Secreted	1	39	92
UMAG_11922	Secreted	1	39	92
UMAG_02019	Non-secreted	-	-	92
UMAG_05792	Non-secreted	-	-	92
UMAG_00805	Non-secreted	-	-	93
UMAG_02165	Non-secreted	-	-	93
UMAG_03653	Non-secreted	-	-	93
UMAG_04365	Non-secreted	-	-	93
UMAG_10463	Non-secreted	-	-	93
UMAG_01014	Secreted	348	s	94
UMAG_01370	Non-secreted	-	-	94
UMAG_02645	Non-secreted	-	-	94
UMAG_02768	Non-secreted	-	-	94
UMAG_10953	Non-secreted	-	-	94
UMAG_01058	Non-secreted	-	-	95
UMAG_05640	Non-secreted	-	-	95
UMAG_10988	Non-secreted	-	-	95
UMAG_11312	Non-secreted	-	-	95
UMAG_11937	Non-secreted	-	-	95
UMAG_01221	Non-secreted	-	-	96
UMAG_03803	Non-secreted	-	-	96
UMAG_04905	Non-secreted	-	-	96
UMAG_05828	Non-secreted	-	-	96
UMAG_10558	Non-secreted	-	-	96
UMAG_01341	Non-secreted	-	-	97
UMAG_02148	Non-secreted	-	-	97
UMAG_03351	Non-secreted	-	-	97
UMAG_03774	Non-secreted	-	-	97
UMAG_05951	Non-secreted	-	-	97
UMAG_01439	Non-secreted	-	-	98
UMAG_02395	Non-secreted	-	-	98
UMAG_05979	Non-secreted	-	-	98
UMAG_11244	Non-secreted	-	-	98
UMAG_11604	Non-secreted	-	-	98
UMAG_01830	Non-secreted	-	-	99
UMAG_04095	Non-secreted	-	-	99
UMAG_04697	Non-secreted	-	-	99
UMAG_10295	Non-secreted	-	-	99
UMAG_11350	Non-secreted	-	-	99
UMAG_04503	Secreted	1	s	100
UMAG_02300	Non-secreted	-	-	100
UMAG_03692	Non-secreted	-	-	100
UMAG_04470	Non-secreted	-	-	100
UMAG_15026	Non-secreted	-	-	100
UMAG_02305	Non-secreted	-	-	101
UMAG_02797	Non-secreted	-	-	101
UMAG_03919	Non-secreted	-	-	101
UMAG_04605	Non-secreted	-	-	101
UMAG_04963	Non-secreted	-	-	101
UMAG_03464	Non-secreted	-	-	102
UMAG_03754	Non-secreted	-	-	102
UMAG_05032	Non-secreted	-	-	102
UMAG_10444	Non-secreted	-	-	102
UMAG_11973	Non-secreted	-	-	102
UMAG_04096	Secreted	30	14	103
UMAG_04104	Secreted	30	14	103
UMAG_04145	Secreted	30	14	103
UMAG_05799	Secreted	30	14	103
UMAG_12253	Secreted	30	14	103
UMAG_05255	Non-secreted	-	-	104
UMAG_05965	Non-secreted	-	-	104
UMAG_10753	Non-secreted	-	-	104
UMAG_11595	Non-secreted	-	-	104
UMAG_11675	Non-secreted	-	-	104
UMAG_11002	Secreted	45	27	105
UMAG_11443	Secreted	45	27	105
UMAG_11444	Secreted	45	27	105
UMAG_10059	Non-secreted	-	-	105
UMAG_11121	Non-secreted	-	-	105
KIS65939.1	Secreted	s	s	106
UMAG_03162	Non-secreted	-	-	106
UMAG_03815	Non-secreted	-	-	106
UMAG_04848	Non-secreted	-	-	106
KIS69478.1	Secreted	4	63	107
KIS70996.1	Secreted	4	63	107
UMAG_01149	Non-secreted	-	-	107
UMAG_02411	Non-secreted	-	-	107
KIS69602.1	Secreted	572	20	108
KIS69603.1	Secreted	572	20	108
KIS70631.1	Secreted	572	20	108
KIS70824.1	Secreted	572	20	108
KIS70669.1	Secreted	1	28	109
KIS70909.1	Secreted	1	28	109
UMAG_05223	Secreted	1	28	109
UMAG_04357	Non-secreted	-	-	109
UMAG_00007	Non-secreted	-	-	110
UMAG_03958	Non-secreted	-	-	110
UMAG_10865	Non-secreted	-	-	110
UMAG_12090	Non-secreted	-	-	110
UMAG_00028	Non-secreted	-	-	111
UMAG_10286	Non-secreted	-	-	111
UMAG_10758	Non-secreted	-	-	111
UMAG_11392	Non-secreted	-	-	111
UMAG_00138	Non-secreted	-	-	112
UMAG_00924	Non-secreted	-	-	112
UMAG_10129	Non-secreted	-	-	112
UMAG_12305	Non-secreted	-	-	112
UMAG_00196	Non-secreted	-	-	113
UMAG_03310	Non-secreted	-	-	113
UMAG_06084	Non-secreted	-	-	113
UMAG_06085	Non-secreted	-	-	113
UMAG_00216	Non-secreted	-	-	114
UMAG_00729	Non-secreted	-	-	114
UMAG_00920	Non-secreted	-	-	114
UMAG_04623	Non-secreted	-	-	114
UMAG_00280	Secreted	20	22	115
UMAG_00688	Secreted	20	22	115
UMAG_06456	Secreted	20	22	115
UMAG_10493	Secreted	20	22	115
UMAG_00428	Non-secreted	-	-	116
UMAG_00589	Non-secreted	-	-	116
UMAG_01610	Non-secreted	-	-	116
UMAG_05805	Non-secreted	-	-	116
UMAG_00660	Non-secreted	-	-	117
UMAG_00768	Non-secreted	-	-	117
UMAG_01367	Non-secreted	-	-	117
UMAG_03147	Non-secreted	-	-	117
UMAG_00990	Non-secreted	-	-	118
UMAG_02170	Non-secreted	-	-	118
UMAG_03621	Non-secreted	-	-	118
UMAG_10015	Non-secreted	-	-	118
UMAG_01131	Non-secreted	-	-	119
UMAG_02144	Non-secreted	-	-	119
UMAG_05917	Non-secreted	-	-	119
UMAG_06079	Non-secreted	-	-	119
UMAG_01700	Non-secreted	-	-	120
UMAG_03148	Non-secreted	-	-	120
UMAG_04811	Non-secreted	-	-	120
UMAG_10432	Non-secreted	-	-	120
UMAG_01710	Non-secreted	-	-	121
UMAG_01992	Non-secreted	-	-	121
UMAG_02158	Non-secreted	-	-	121
UMAG_05897	Non-secreted	-	-	121
UMAG_01777	Non-secreted	-	-	122
UMAG_05684	Non-secreted	-	-	122
UMAG_05729	Non-secreted	-	-	122
UMAG_12321	Non-secreted	-	-	122
UMAG_01853	Non-secreted	-	-	123
UMAG_02807	Non-secreted	-	-	123
UMAG_06058	Non-secreted	-	-	123
UMAG_11778	Non-secreted	-	-	123
UMAG_01891	Non-secreted	-	-	124
UMAG_02868	Non-secreted	-	-	124
UMAG_10434	Non-secreted	-	-	124
UMAG_11867	Non-secreted	-	-	124
UMAG_02065	Non-secreted	-	-	125
UMAG_04234	Non-secreted	-	-	125
UMAG_11308	Non-secreted	-	-	125
UMAG_11828	Non-secreted	-	-	125
UMAG_02249	Non-secreted	-	-	126
UMAG_10102	Non-secreted	-	-	126
UMAG_10284	Non-secreted	-	-	126
UMAG_11738	Non-secreted	-	-	126
UMAG_02294	Secreted	500	17	127
UMAG_02295	Secreted	500	17	127
UMAG_02296	Secreted	500	17	127
UMAG_02297	Secreted	500	17	127
UMAG_02517	Non-secreted	-	-	128
UMAG_04474	Non-secreted	-	-	128
UMAG_05385	Non-secreted	-	-	128
UMAG_10177	Non-secreted	-	-	128
UMAG_02899	Non-secreted	-	-	129
UMAG_06010	Non-secreted	-	-	129
UMAG_10689	Non-secreted	-	-	129
UMAG_11923	Non-secreted	-	-	129
UMAG_03409	Non-secreted	-	-	130
UMAG_06326	Non-secreted	-	-	130
UMAG_10876	Non-secreted	-	-	130
UMAG_11337	Non-secreted	-	-	130
UMAG_03449	Non-secreted	-	-	131
UMAG_03599	Non-secreted	-	-	131
UMAG_10503	Non-secreted	-	-	131
UMAG_10644	Non-secreted	-	-	131
UMAG_03486	Non-secreted	-	-	132
UMAG_03838	Non-secreted	-	-	132
UMAG_04054	Non-secreted	-	-	132
UMAG_04668	Non-secreted	-	-	132
UMAG_03745	Secreted	588	21	133
UMAG_03746	Secreted	588	21	133
UMAG_03747	Secreted	588	21	133
UMAG_03750	Secreted	588	21	133
UMAG_04035	Secreted	64	32	134
UMAG_04039	Secreted	64	32	134
UMAG_11058	Secreted	64	32	134
UMAG_04034	Non-secreted	-	-	134
UMAG_04171	Secreted	195	19	135
UMAG_10940	Secreted	195	19	135
UMAG_11187	Secreted	195	19	135
UMAG_11927	Secreted	195	19	135
UMAG_04270	Non-secreted	-	-	136
UMAG_04442	Non-secreted	-	-	136
UMAG_06411	Non-secreted	-	-	136
UMAG_10176	Non-secreted	-	-	136
UMAG_04290	Non-secreted	-	-	137
UMAG_10117	Non-secreted	-	-	137
UMAG_10120	Non-secreted	-	-	137
UMAG_10718	Non-secreted	-	-	137
UMAG_04300	Non-secreted	-	-	138
UMAG_05625	Non-secreted	-	-	138
UMAG_12097	Non-secreted	-	-	138
UMAG_12113	Non-secreted	-	-	138
UMAG_04497	Non-secreted	-	-	139
UMAG_05076	Non-secreted	-	-	139
UMAG_10157	Non-secreted	-	-	139
UMAG_10787	Non-secreted	-	-	139
UMAG_05108	Non-secreted	-	-	140
UMAG_05160	Non-secreted	-	-	140
UMAG_11095	Non-secreted	-	-	140
UMAG_15031	Non-secreted	-	-	140
UMAG_06088	Non-secreted	-	-	141
UMAG_06295	Non-secreted	-	-	141
UMAG_11341	Non-secreted	-	-	141
UMAG_11987	Non-secreted	-	-	141
UMAG_10213	Non-secreted	-	-	142
UMAG_10397	Non-secreted	-	-	142
UMAG_10926	Non-secreted	-	-	142
UMAG_11698	Non-secreted	-	-	142
UMAG_10981	Non-secreted	-	-	143
UMAG_11109	Non-secreted	-	-	143
UMAG_11874	Non-secreted	-	-	143
UMAG_11979	Non-secreted	-	-	143
UMAG_11168	Non-secreted	-	-	144
UMAG_11616	Non-secreted	-	-	144
UMAG_11906	Non-secreted	-	-	144
UMAG_12044	Non-secreted	-	-	144
KIS65904.1	Secreted	1194	s	145
UMAG_01478	Non-secreted	-	-	145
UMAG_02600	Non-secreted	-	-	145
KIS66753.1	Secreted	134	31	146
KIS69172.1	Secreted	134	31	146
KIS70247.1	Secreted	134	31	146
KIS67988.1	Secreted	37	30	147
KIS72025.1	Secreted	37	30	147
UMAG_06075	Secreted	37	30	147
KIS69158.1	Secreted	8	24	148
UMAG_06112	Secreted	8	24	148
UMAG_12233	Secreted	8	24	148
KIS70461.1	Secreted	800	s	149
UMAG_00284	Non-secreted	-	-	149
UMAG_11027	Non-secreted	-	-	149
KIS71970.1	Secreted	46	36	150
UMAG_00723	Secreted	46	36	150
UMAG_05562	Secreted	46	36	150
UMAG_00013	Secreted	286	37	151
UMAG_00159	Secreted	286	37	151
UMAG_05733	Secreted	286	37	151
UMAG_00038	Non-secreted	-	-	152
UMAG_04138	Non-secreted	-	-	152
UMAG_06453	Non-secreted	-	-	152
UMAG_00050	Non-secreted	-	-	153
UMAG_03468	Non-secreted	-	-	153
UMAG_11349	Non-secreted	-	-	153
UMAG_00076	Non-secreted	-	-	154
UMAG_01756	Non-secreted	-	-	154
UMAG_03690	Non-secreted	-	-	154
UMAG_00115	Non-secreted	-	-	155
UMAG_02783	Non-secreted	-	-	155
UMAG_10357	Non-secreted	-	-	155
UMAG_00123	Non-secreted	-	-	156
UMAG_10682	Non-secreted	-	-	156
UMAG_12269	Non-secreted	-	-	156
UMAG_00140	Non-secreted	-	-	157
UMAG_00880	Non-secreted	-	-	157
UMAG_02414	Non-secreted	-	-	157
UMAG_00144	Secreted	61	38	158
UMAG_02865	Secreted	61	38	158
UMAG_10676	Secreted	61	38	158
UMAG_00175	Non-secreted	-	-	159
UMAG_01121	Non-secreted	-	-	159
UMAG_11451	Non-secreted	-	-	159
UMAG_00334	Non-secreted	-	-	160
UMAG_01415	Non-secreted	-	-	160
UMAG_04744	Non-secreted	-	-	160
UMAG_00411	Secreted	60	29	161
UMAG_03630	Secreted	60	29	161
UMAG_05774	Secreted	60	29	161
UMAG_00429	Non-secreted	-	-	162
UMAG_02653	Non-secreted	-	-	162
UMAG_11784	Non-secreted	-	-	162
UMAG_00486	Non-secreted	-	-	163
UMAG_01720	Non-secreted	-	-	163
UMAG_04983	Non-secreted	-	-	163
UMAG_00515	Non-secreted	-	-	164
UMAG_01799	Non-secreted	-	-	164
UMAG_02004	Non-secreted	-	-	164
UMAG_00646	Non-secreted	-	-	165
UMAG_03775	Non-secreted	-	-	165
UMAG_11618	Non-secreted	-	-	165
UMAG_00789	Non-secreted	-	-	166
UMAG_01835	Non-secreted	-	-	166
UMAG_11660	Non-secreted	-	-	166
UMAG_00822	Secreted	38	53	167
UMAG_03112	Secreted	38	53	167
UMAG_03694	Non-secreted	-	-	167
UMAG_00906	Non-secreted	-	-	168
UMAG_02710	Non-secreted	-	-	168
UMAG_11452	Non-secreted	-	-	168
UMAG_01022	Secreted	18	42	169
UMAG_10640	Secreted	18	42	169
UMAG_11886	Secreted	18	42	169
UMAG_01037	Non-secreted	-	-	170
UMAG_02416	Non-secreted	-	-	170
UMAG_11985	Non-secreted	-	-	170
UMAG_01087	Non-secreted	-	-	171
UMAG_05563	Non-secreted	-	-	171
UMAG_11966	Non-secreted	-	-	171
UMAG_01112	Non-secreted	-	-	172
UMAG_01892	Non-secreted	-	-	172
UMAG_04285	Non-secreted	-	-	172
UMAG_01238	Secreted	671	26	173
UMAG_01239	Secreted	671	26	173
UMAG_01240	Secreted	671	26	173
UMAG_01266	Non-secreted	-	-	174
UMAG_10699	Non-secreted	-	-	174
UMAG_15050	Non-secreted	-	-	174
UMAG_01270	Non-secreted	-	-	175
UMAG_04738	Non-secreted	-	-	175
UMAG_10502	Non-secreted	-	-	175
UMAG_01284	Non-secreted	-	-	176
UMAG_03565	Non-secreted	-	-	176
UMAG_11271	Non-secreted	-	-	176
UMAG_01318	Non-secreted	-	-	177
UMAG_06360	Non-secreted	-	-	177
UMAG_10700	Non-secreted	-	-	177
UMAG_01388	Non-secreted	-	-	178
UMAG_01893	Non-secreted	-	-	178
UMAG_02580	Non-secreted	-	-	178
UMAG_01559	Non-secreted	-	-	179
UMAG_05273	Non-secreted	-	-	179
UMAG_10552	Non-secreted	-	-	179
UMAG_01624	Non-secreted	-	-	180
UMAG_02378	Non-secreted	-	-	180
UMAG_03209	Non-secreted	-	-	180
UMAG_01664	Non-secreted	-	-	181
UMAG_02703	Non-secreted	-	-	181
UMAG_02750	Non-secreted	-	-	181
UMAG_01687	Non-secreted	-	-	182
UMAG_03007	Non-secreted	-	-	182
UMAG_06117	Non-secreted	-	-	182
UMAG_01717	Non-secreted	-	-	183
UMAG_10064	Non-secreted	-	-	183
UMAG_11945	Non-secreted	-	-	183
UMAG_01731	Non-secreted	-	-	184
UMAG_02325	Non-secreted	-	-	184
UMAG_05952	Non-secreted	-	-	184
UMAG_03476	Secreted	481	s	185
UMAG_01747	Non-secreted	-	-	185
UMAG_11366	Non-secreted	-	-	185
UMAG_01748	Non-secreted	-	-	186
UMAG_03539	Non-secreted	-	-	186
UMAG_05283	Non-secreted	-	-	186
UMAG_10006	Secreted	126	s	187
UMAG_01765	Non-secreted	-	-	187
UMAG_11722	Non-secreted	-	-	187
UMAG_01772	Secreted	130	s	188
UMAG_10248	Non-secreted	-	-	188
UMAG_10870	Non-secreted	-	-	188
UMAG_06050	Secreted	21	68	189
UMAG_10000	Secreted	21	68	189
UMAG_01774	Non-secreted	-	-	189
UMAG_02826	Secreted	201	s	190
UMAG_01783	Non-secreted	-	-	190
UMAG_11846	Non-secreted	-	-	190
UMAG_01854	Secreted	32	67	191
UMAG_10068	Secreted	32	67	191
UMAG_04813	Non-secreted	-	-	191
UMAG_01859	Non-secreted	-	-	192
UMAG_04659	Non-secreted	-	-	192
UMAG_12177	Non-secreted	-	-	192
UMAG_10301	Secreted	176	s	193
UMAG_01894	Non-secreted	-	-	193
UMAG_10633	Non-secreted	-	-	193
UMAG_04496	Secreted	43	s	194
UMAG_01902	Non-secreted	-	-	194
UMAG_04353	Non-secreted	-	-	194
UMAG_01922	Non-secreted	-	-	195
UMAG_03451	Non-secreted	-	-	195
UMAG_11382	Non-secreted	-	-	195
UMAG_01943	Non-secreted	-	-	196
UMAG_02740	Non-secreted	-	-	196
UMAG_04405	Non-secreted	-	-	196
UMAG_01957	Secreted	13	s	197
UMAG_02227	Non-secreted	-	-	197
UMAG_10494	Non-secreted	-	-	197
UMAG_02001	Non-secreted	-	-	198
UMAG_04115	Non-secreted	-	-	198
UMAG_04156	Non-secreted	-	-	198
UMAG_02044	Non-secreted	-	-	199
UMAG_11099	Non-secreted	-	-	199
UMAG_15040	Non-secreted	-	-	199
UMAG_10055	Secreted	143	s	200
UMAG_02291	Non-secreted	-	-	200
UMAG_10073	Non-secreted	-	-	200
UMAG_02453	Non-secreted	-	-	201
UMAG_03085	Non-secreted	-	-	201
UMAG_06417	Non-secreted	-	-	201
UMAG_02492	Non-secreted	-	-	202
UMAG_03386	Non-secreted	-	-	202
UMAG_03995	Non-secreted	-	-	202
UMAG_02709	Non-secreted	-	-	203
UMAG_03916	Non-secreted	-	-	203
UMAG_10546	Non-secreted	-	-	203
UMAG_04259	Secreted	155	64	204
UMAG_11690	Secreted	155	64	204
UMAG_02720	Non-secreted	-	-	204
UMAG_02867	Non-secreted	-	-	205
UMAG_04948	Non-secreted	-	-	205
UMAG_11947	Non-secreted	-	-	205
UMAG_02920	Non-secreted	-	-	206
UMAG_05339	Non-secreted	-	-	206
UMAG_12017	Non-secreted	-	-	206
UMAG_02957	Non-secreted	-	-	207
UMAG_04969	Non-secreted	-	-	207
UMAG_12229	Non-secreted	-	-	207
UMAG_02962	Non-secreted	-	-	208
UMAG_05498	Non-secreted	-	-	208
UMAG_11086	Non-secreted	-	-	208
UMAG_11739	Secreted	756	s	209
UMAG_02967	Non-secreted	-	-	209
UMAG_10598	Non-secreted	-	-	209
UMAG_03025	Non-secreted	-	-	210
UMAG_04275	Non-secreted	-	-	210
UMAG_05846	Non-secreted	-	-	210
UMAG_03140	Secreted	66	s	211
UMAG_04451	Non-secreted	-	-	211
UMAG_10184	Non-secreted	-	-	211
UMAG_03144	Non-secreted	-	-	212
UMAG_10448	Non-secreted	-	-	212
UMAG_10935	Non-secreted	-	-	212
UMAG_04696	Secreted	144	s	213
UMAG_03412	Non-secreted	-	-	213
UMAG_10457	Non-secreted	-	-	213
UMAG_03414	Non-secreted	-	-	214
UMAG_04967	Non-secreted	-	-	214
UMAG_10533	Non-secreted	-	-	214
UMAG_03504	Non-secreted	-	-	215
UMAG_10466	Non-secreted	-	-	215
UMAG_11207	Non-secreted	-	-	215
UMAG_03748	Secreted	765	34	216
UMAG_03749	Secreted	765	34	216
UMAG_03751	Secreted	765	34	216
UMAG_03798	Non-secreted	-	-	217
UMAG_05847	Non-secreted	-	-	217
UMAG_11955	Non-secreted	-	-	217
UMAG_03914	Non-secreted	-	-	218
UMAG_10077	Non-secreted	-	-	218
UMAG_11695	Non-secreted	-	-	218
UMAG_04107	Non-secreted	-	-	219
UMAG_04348	Non-secreted	-	-	219
UMAG_11449	Non-secreted	-	-	219
UMAG_04358	Non-secreted	-	-	220
UMAG_04683	Non-secreted	-	-	220
UMAG_05785	Non-secreted	-	-	220
UMAG_04375	Non-secreted	-	-	221
UMAG_05900	Non-secreted	-	-	221
UMAG_10569	Non-secreted	-	-	221
UMAG_04698	Secreted	744	33	222
UMAG_12015	Secreted	744	33	222
UMAG_12238	Secreted	744	33	222
UMAG_04701	Non-secreted	-	-	223
UMAG_10613	Non-secreted	-	-	223
UMAG_11735	Non-secreted	-	-	223
UMAG_04736	Non-secreted	-	-	224
UMAG_05062	Non-secreted	-	-	224
UMAG_05282	Non-secreted	-	-	224
UMAG_04785	Non-secreted	-	-	225
UMAG_05403	Non-secreted	-	-	225
UMAG_10910	Non-secreted	-	-	225
UMAG_11586	Secreted	s	s	226
UMAG_04910	Non-secreted	-	-	226
UMAG_06292	Non-secreted	-	-	226
UMAG_05132	Non-secreted	-	-	227
UMAG_05238	Non-secreted	-	-	227
UMAG_05825	Non-secreted	-	-	227
UMAG_05239	Non-secreted	-	-	228
UMAG_05892	Non-secreted	-	-	228
UMAG_12006	Non-secreted	-	-	228
UMAG_05290	Secreted	1	44	229
UMAG_06190	Secreted	1	44	229
UMAG_10419	Non-secreted	-	-	229
UMAG_05433	Non-secreted	-	-	230
UMAG_10749	Non-secreted	-	-	230
UMAG_11220	Non-secreted	-	-	230
UMAG_05627	Non-secreted	-	-	231
UMAG_10021	Non-secreted	-	-	231
UMAG_10904	Non-secreted	-	-	231
UMAG_05665	Non-secreted	-	-	232
UMAG_06034	Non-secreted	-	-	232
UMAG_10253	Non-secreted	-	-	232
UMAG_05926	Secreted	605	23	233
UMAG_05927	Secreted	605	23	233
UMAG_05928	Secreted	605	23	233
UMAG_06082	Non-secreted	-	-	234
UMAG_11328	Non-secreted	-	-	234
UMAG_12308	Non-secreted	-	-	234
UMAG_06212	Non-secreted	-	-	235
UMAG_10398	Non-secreted	-	-	235
UMAG_10399	Non-secreted	-	-	235
UMAG_10232	Non-secreted	-	-	236
UMAG_11368	Non-secreted	-	-	236
UMAG_11939	Non-secreted	-	-	236
UMAG_10382	Non-secreted	-	-	237
UMAG_10820	Non-secreted	-	-	237
UMAG_12140	Non-secreted	-	-	237
UMAG_11167	Non-secreted	-	-	238
UMAG_11495	Non-secreted	-	-	238
UMAG_12192	Non-secreted	-	-	238
KIS65763.1	Secreted	78	s	239
UMAG_03117	Non-secreted	-	-	239
KIS66950.1	Secreted	1227	s	240
UMAG_04220	Non-secreted	-	-	240
KIS67301.1	Secreted	15	65	241
UMAG_06118	Secreted	15	65	241
KIS67612.1	Secreted	165	s	242
UMAG_10574	Non-secreted	-	-	242
KIS68413.1	Secreted	223	s	243
UMAG_05030	Non-secreted	-	-	243
KIS68444.1	Secreted	791	s	244
UMAG_01126	Non-secreted	-	-	244
KIS69600.1	Secreted	1106	56	245
KIS69601.1	Secreted	1106	56	245
KIS70182.1	Secreted	110	s	246
UMAG_12087	Non-secreted	-	-	246
KIS70657.1	Secreted	79	52	247
KIS71254.1	Secreted	79	52	247
KIS70794.1	Secreted	4	s	248
UMAG_03605	Non-secreted	-	-	248
UMAG_00009	Non-secreted	-	-	249
UMAG_05683	Non-secreted	-	-	249
UMAG_00020	Non-secreted	-	-	250
UMAG_02198	Non-secreted	-	-	250
UMAG_00025	Non-secreted	-	-	251
UMAG_10219	Non-secreted	-	-	251
UMAG_00077	Non-secreted	-	-	252
UMAG_01055	Non-secreted	-	-	252
UMAG_00078	Non-secreted	-	-	253
UMAG_06509	Non-secreted	-	-	253
UMAG_00087	Non-secreted	-	-	254
UMAG_11206	Non-secreted	-	-	254
UMAG_00094	Non-secreted	-	-	255
UMAG_10481	Non-secreted	-	-	255
UMAG_00096	Non-secreted	-	-	256
UMAG_03110	Non-secreted	-	-	256
UMAG_00111	Non-secreted	-	-	257
UMAG_03207	Non-secreted	-	-	257
UMAG_00166	Non-secreted	-	-	258
UMAG_03290	Non-secreted	-	-	258
UMAG_00249	Non-secreted	-	-	259
UMAG_03830	Non-secreted	-	-	259
UMAG_00310	Non-secreted	-	-	260
UMAG_10304	Non-secreted	-	-	260
UMAG_00311	Non-secreted	-	-	261
UMAG_11090	Non-secreted	-	-	261
UMAG_00362	Non-secreted	-	-	262
UMAG_00984	Non-secreted	-	-	262
UMAG_00403	Non-secreted	-	-	263
UMAG_11161	Non-secreted	-	-	263
UMAG_00422	Non-secreted	-	-	264
UMAG_00816	Non-secreted	-	-	264
UMAG_00430	Non-secreted	-	-	265
UMAG_04009	Non-secreted	-	-	265
UMAG_00440	Non-secreted	-	-	266
UMAG_04294	Non-secreted	-	-	266
UMAG_00454	Non-secreted	-	-	267
UMAG_03469	Non-secreted	-	-	267
UMAG_00469	Non-secreted	-	-	268
UMAG_01504	Non-secreted	-	-	268
UMAG_00547	Non-secreted	-	-	269
UMAG_10681	Non-secreted	-	-	269
UMAG_00557	Non-secreted	-	-	270
UMAG_04305	Non-secreted	-	-	270
UMAG_00579	Non-secreted	-	-	271
UMAG_06061	Non-secreted	-	-	271
UMAG_00585	Non-secreted	-	-	272
UMAG_00848	Non-secreted	-	-	272
UMAG_00594	Non-secreted	-	-	273
UMAG_10804	Non-secreted	-	-	273
UMAG_00614	Non-secreted	-	-	274
UMAG_05662	Non-secreted	-	-	274
UMAG_00760	Non-secreted	-	-	275
UMAG_01962	Non-secreted	-	-	275
UMAG_00792	Secreted	1015	50	276
UMAG_00793	Secreted	1015	50	276
UMAG_00862	Non-secreted	-	-	277
UMAG_10196	Non-secreted	-	-	277
UMAG_00867	Non-secreted	-	-	278
UMAG_04330	Non-secreted	-	-	278
UMAG_00882	Secreted	32	47	279
UMAG_01937	Secreted	32	47	279
UMAG_00965	Non-secreted	-	-	280
UMAG_05084	Non-secreted	-	-	280
UMAG_01038	Secreted	945	s	281
UMAG_10515	Non-secreted	-	-	281
UMAG_01060	Non-secreted	-	-	282
UMAG_10227	Non-secreted	-	-	282
UMAG_01070	Non-secreted	-	-	283
UMAG_11249	Non-secreted	-	-	283
UMAG_01081	Non-secreted	-	-	284
UMAG_11204	Non-secreted	-	-	284
UMAG_01122	Non-secreted	-	-	285
UMAG_10130	Non-secreted	-	-	285
UMAG_01172	Non-secreted	-	-	286
UMAG_04971	Non-secreted	-	-	286
UMAG_01184	Non-secreted	-	-	287
UMAG_02324	Non-secreted	-	-	287
UMAG_01236	Secreted	1091	54	288
UMAG_01237	Secreted	1091	54	288
UMAG_01241	Secreted	230	57	289
UMAG_02473	Secreted	230	57	289
UMAG_01243	Non-secreted	-	-	290
UMAG_11665	Non-secreted	-	-	290
UMAG_01332	Non-secreted	-	-	291
UMAG_12246	Non-secreted	-	-	291
UMAG_01860	Secreted	279	s	292
UMAG_01357	Non-secreted	-	-	292
UMAG_01391	Non-secreted	-	-	293
UMAG_04320	Non-secreted	-	-	293
UMAG_01407	Non-secreted	-	-	294
UMAG_03003	Non-secreted	-	-	294
UMAG_01431	Non-secreted	-	-	295
UMAG_06461	Non-secreted	-	-	295
UMAG_01432	Non-secreted	-	-	296
UMAG_10011	Non-secreted	-	-	296
UMAG_05787	Secreted	630	s	297
UMAG_01465	Non-secreted	-	-	297
UMAG_01498	Non-secreted	-	-	298
UMAG_11962	Non-secreted	-	-	298
UMAG_01501	Secreted	13	s	299
UMAG_04064	Non-secreted	-	-	299
UMAG_01505	Non-secreted	-	-	300
UMAG_10384	Non-secreted	-	-	300
UMAG_01607	Non-secreted	-	-	301
UMAG_06151	Non-secreted	-	-	301
UMAG_01617	Non-secreted	-	-	302
UMAG_05180	Non-secreted	-	-	302
UMAG_01632	Secreted	108	62	303
UMAG_02430	Secreted	108	62	303
UMAG_01672	Non-secreted	-	-	304
UMAG_01903	Non-secreted	-	-	304
UMAG_01699	Non-secreted	-	-	305
UMAG_04592	Non-secreted	-	-	305
UMAG_01716	Non-secreted	-	-	306
UMAG_04043	Non-secreted	-	-	306
UMAG_01718	Non-secreted	-	-	307
UMAG_03811	Non-secreted	-	-	307
UMAG_01792	Non-secreted	-	-	308
UMAG_05202	Non-secreted	-	-	308
UMAG_03011	Secreted	114	s	309
UMAG_01794	Non-secreted	-	-	309
UMAG_01823	Secreted	36	58	310
UMAG_03807	Secreted	36	58	310
UMAG_01850	Non-secreted	-	-	311
UMAG_11938	Non-secreted	-	-	311
UMAG_01858	Secreted	91	s	312
UMAG_04939	Non-secreted	-	-	312
UMAG_01904	Non-secreted	-	-	313
UMAG_11353	Non-secreted	-	-	313
UMAG_01920	Non-secreted	-	-	314
UMAG_06148	Non-secreted	-	-	314
UMAG_01923	Non-secreted	-	-	315
UMAG_05961	Non-secreted	-	-	315
UMAG_01947	Non-secreted	-	-	316
UMAG_02377	Non-secreted	-	-	316
UMAG_01976	Secreted	s	s	317
UMAG_10939	Non-secreted	-	-	317
UMAG_01994	Non-secreted	-	-	318
UMAG_06478	Non-secreted	-	-	318
UMAG_02007	Non-secreted	-	-	319
UMAG_11648	Non-secreted	-	-	319
UMAG_02063	Secreted	326	s	320
UMAG_02820	Non-secreted	-	-	320
UMAG_02103	Non-secreted	-	-	321
UMAG_04850	Non-secreted	-	-	321
UMAG_02115	Non-secreted	-	-	322
UMAG_03356	Non-secreted	-	-	322
UMAG_02133	Non-secreted	-	-	323
UMAG_04049	Non-secreted	-	-	323
UMAG_10501	Secreted	s	s	324
UMAG_02152	Non-secreted	-	-	324
UMAG_02202	Non-secreted	-	-	325
UMAG_10355	Non-secreted	-	-	325
UMAG_02206	Non-secreted	-	-	326
UMAG_03658	Non-secreted	-	-	326
UMAG_02219	Non-secreted	-	-	327
UMAG_12062	Non-secreted	-	-	327
UMAG_02320	Non-secreted	-	-	328
UMAG_10742	Non-secreted	-	-	328
UMAG_02347	Non-secreted	-	-	329
UMAG_05521	Non-secreted	-	-	329
UMAG_02353	Non-secreted	-	-	330
UMAG_11710	Non-secreted	-	-	330
UMAG_02385	Non-secreted	-	-	331
UMAG_10385	Non-secreted	-	-	331
UMAG_02425	Non-secreted	-	-	332
UMAG_10520	Non-secreted	-	-	332
UMAG_02446	Non-secreted	-	-	333
UMAG_10429	Non-secreted	-	-	333
UMAG_02487	Non-secreted	-	-	334
UMAG_04896	Non-secreted	-	-	334
UMAG_02560	Non-secreted	-	-	335
UMAG_04383	Non-secreted	-	-	335
UMAG_02561	Non-secreted	-	-	336
UMAG_06233	Non-secreted	-	-	336
UMAG_02594	Non-secreted	-	-	337
UMAG_04993	Non-secreted	-	-	337
UMAG_02611	Secreted	119	55	338
UMAG_03023	Secreted	119	55	338
UMAG_02651	Non-secreted	-	-	339
UMAG_11270	Non-secreted	-	-	339
UMAG_02662	Non-secreted	-	-	340
UMAG_05949	Non-secreted	-	-	340
UMAG_02719	Non-secreted	-	-	341
UMAG_11399	Non-secreted	-	-	341
UMAG_02760	Non-secreted	-	-	342
UMAG_04976	Non-secreted	-	-	342
UMAG_02772	Non-secreted	-	-	343
UMAG_10702	Non-secreted	-	-	343
UMAG_02779	Non-secreted	-	-	344
UMAG_03728	Non-secreted	-	-	344
UMAG_02838	Non-secreted	-	-	345
UMAG_10437	Non-secreted	-	-	345
UMAG_02852	Secreted	1211	61	346
UMAG_02853	Secreted	1211	61	346
UMAG_02891	Non-secreted	-	-	347
UMAG_10750	Non-secreted	-	-	347
UMAG_02903	Non-secreted	-	-	348
UMAG_05334	Non-secreted	-	-	348
UMAG_02929	Non-secreted	-	-	349
UMAG_03611	Non-secreted	-	-	349
UMAG_02980	Non-secreted	-	-	350
UMAG_05740	Non-secreted	-	-	350
UMAG_03009	Non-secreted	-	-	351
UMAG_10540	Non-secreted	-	-	351
UMAG_03015	Non-secreted	-	-	352
UMAG_10764	Non-secreted	-	-	352
UMAG_03076	Secreted	92	s	353
UMAG_10921	Non-secreted	-	-	353
UMAG_03088	Non-secreted	-	-	354
UMAG_05570	Non-secreted	-	-	354
UMAG_03171	Non-secreted	-	-	355
UMAG_10776	Non-secreted	-	-	355
UMAG_03202	Secreted	1408	69	356
UMAG_10403	Secreted	1408	69	356
UMAG_03231	Secreted	19	49	357
UMAG_03232	Secreted	19	49	357
UMAG_03239	Non-secreted	-	-	358
UMAG_03994	Non-secreted	-	-	358
UMAG_03306	Non-secreted	-	-	359
UMAG_06080	Non-secreted	-	-	359
UMAG_03392	Secreted	1182	60	360
UMAG_10186	Secreted	1182	60	360
UMAG_03394	Non-secreted	-	-	361
UMAG_04486	Non-secreted	-	-	361
UMAG_03398	Non-secreted	-	-	362
UMAG_11513	Non-secreted	-	-	362
UMAG_03425	Non-secreted	-	-	363
UMAG_06047	Non-secreted	-	-	363
UMAG_03436	Non-secreted	-	-	364
UMAG_06174	Non-secreted	-	-	364
UMAG_03524	Non-secreted	-	-	365
UMAG_11068	Non-secreted	-	-	365
UMAG_03537	Non-secreted	-	-	366
UMAG_10283	Non-secreted	-	-	366
UMAG_03544	Non-secreted	-	-	367
UMAG_11319	Non-secreted	-	-	367
UMAG_03550	Non-secreted	-	-	368
UMAG_10166	Non-secreted	-	-	368
UMAG_03689	Secreted	403	s	369
UMAG_05939	Non-secreted	-	-	369
UMAG_03752	Secreted	931	46	370
UMAG_03753	Secreted	931	46	370
UMAG_03854	Non-secreted	-	-	371
UMAG_10735	Non-secreted	-	-	371
UMAG_03880	Secreted	1	s	372
UMAG_10416	Non-secreted	-	-	372
UMAG_03897	Non-secreted	-	-	373
UMAG_10353	Non-secreted	-	-	373
UMAG_04042	Non-secreted	-	-	374
UMAG_04071	Non-secreted	-	-	374
UMAG_04111	Secreted	81	59	375
UMAG_05988	Secreted	81	59	375
[truncated: 4,310 more rows]
